# Supplementary material for: Human‐specific insights into candidate genes and boosted discoveries of novel loci illuminate roles of neuroglia in reading disorders
Source: Genes Brain Behav. 2024 May 16;23(3):e12899. doi: 10.1111/gbb.12899 (PMC11097622; doi:10.1111/gbb.12899)
Supplement: Supplementary file 3 — Data S1: Candidate genes and/or variants identified from family studies. Data S2: Genome‐wide significant associations identified from the 23andMe GWAS and suggestive variants from previous GWAS. Data S3: List of 431 pleiotropic loci associated with neuropsychiatric traits. Data S4: Non‐overlap PSI regions converted with hg38 coordinations. Data S5: Human‐specific differentially expressed genes (hsGene) per cell type. Data S6: Human‐specific cis‐regulatory element (hsCRE) with differential accessibility per cell type. Data S7: Human‐specific differentially accessible cis‐regulatory element (hsCRE) within the 500 kilobase vicinity of an human‐specific differentially expressed gene (hsGene). Data S8: Publicly available human accelerated regions (HARs) and newly identified cortical HARs. Data S9: Cis‐regulatory elements (CREs) overlap with human accelerated regions (HARs). Data S10: Modern human‐specific variants (MHS) evolved after the split from Neanderthals and Denisovans. Data S11: Cis‐regulatory elements (CREs) overlap with modern human‐specific variants (MHS). Data S12: 780 unique genetic loci associated with human cortical morphology. [file GBB-23-e12899-s002.xlsx]

## Sheet: S1_familialLoci
Supplementary Data S1: Candidate genes and/or variants identified from family studies*
Source: Graham (2015) https://doi.org/10.1146/annurev-genet-120213-092236
Einarsdottir (2015) https://doi.org/10.1007/s00439-015-1602-1; Einarsdottir (2017) https://doi.org/10.1038/s41598-017-10175-7
Castillo (2021) https://doi.org/10.1007/s00439-021-02289-w
variant type	chr	hg38_start	hg38_end	gene	discoveryRef
haplotype	2	75598693	75612607	MRPL19 - C2ORF3	https://doi.org/10.1093/hmg/ddm009
gene	3	78597238	79767909	ROBO1	https://doi.org/10.1371/journal.pgen.0010050
gene	3	134485724	134782559	CEP63	https://doi.org/10.1007/s00439-015-1602-1
gene	3	134545716		CEP63	https://doi.org/10.1007/s00439-015-1602-1
microdeletion	6	24171755	24358052	DCDC2	https://doi.org/10.1073/pnas.0508591102
gene	6	24325133	24327581	DCDC2	https://doi.org/10.1073/pnas.0508591102
gene	6	24544104	24646155	KIAA0319	https://doi.org/10.1086/426404
deletion	7	80742538	80919051	SEMA3C	https://doi.org/10.1007/s00439-021-02289-w
deletion	7	80918075		SEMA3C	https://doi.org/10.1007/s00439-021-02289-w
gene	7	80918259		SEMA3C	https://doi.org/10.1007/s00439-021-02289-w
gene	7	111726108	112206407	DOCK4	https://doi.org/10.1016/j.biopsych.2010.02.002
deletion	15	20096416	20618872	multi (HERC2P3 particularly)	https://doi.org/10.1038/nature12818
rs7619451	15	55355248	55527102	DYX1C1	https://doi.org/10.1073/pnas.1833911100
rs144517871	19	19211958	19252233	NCAN	https://doi.org/10.1038/s41598-017-10175-7
rs143835534	19	19233884		NCAN	https://doi.org/10.1038/s41598-017-10175-7
rs146011974	21	46434479	46610553	multi, expressed in brain tissues	https://doi.org/10.1002/ajmg.b.30787
*: from Graham's review only dyslexia related genes or variants identified from family studies were collated

## Sheet: S2_GWASloci
Supplementary Data S2: Genome-wide significant associations identified from the 23andMe GWAS and suggestive variants from previous GWAS*
Source: [Supplementary Table 1: Genome-Wide Significant (p < 5x10-8) and Suggestive (p < 1x10-6) Index Variants in the GWAS of Self-Reported Dyslexia Diagnosis from 23andMe]
[Supplementary Table 26: SNP Variants Previously Reported to be Significantly Associated with Dyslexia or Reading Ability]
Doust (2022) https://doi.org/10.1038/s41588-022-01192-y
chr	SNP	hg38_lead	hg38_start	hg38_end	gwas	Gene_name
1	rs7523017	35549410			previous	KIAA0319L
1	rs12737449	60040111	60001488	60127994	23andMe	[C1orf87]
1	rs2091329	109499457	109301910	109505905	23andMe	CYB561D1-[]-AMIGO1
1	rs4845687	154906435	154865320	154947089	23andMe	KCNN3--[]--PMVK
1	rs35570426	216701136	216541119	216752172	23andMe	[ESRRG]
2	rs1969131	28118508	27924674	28316652	23andMe	[BABAM2]
2	rs906549	41426684	41311604	41578467	23andMe	SLC8A1---[]---C2orf91
2	rs367982014	102816510	102723556	102929986	23andMe	[TMEM182]
2	rs497418	147085103	147084234	147139790	23andMe	[]---ACVR2A
2	rs72916919	197627592	197627592	198090050	23andMe	[RFTN2]
2	rs6435017	199426812	198847430	199648897	23andMe	[SATB2]
3	rs373178590	17319436	17179225	17607271	23andMe	[TBC1D5]
3	rs2624839	50164798	49698313	50171620	23andMe	[SEMA3F]
3	rs13097431	69795512	69742860	69854583	23andMe	[MITF]
3	rs333491	78759700			previous	ROBO1
3	rs331142	78871694			previous	ROBO1
3	rs12495133	78872370			previous	ROBO1
3	rs4535189	79440821			previous	ROBO1
3	rs10511073	85604310	85385110	85634450	23andMe	[]---CADM2
3	rs13082684	136064324	135906656	137033748	23andMe	[PPP2R3A]
3	rs7625418	180407962	180387932	180607966	23andMe	PEX5L---[]---TTC14
4	rs4696277	151614119	151335138	151799551	23andMe	[FAM160A1]
5	rs867009	156431256	156262899	156468342	23andMe	[SGCD]
5	rs41012	166060584	165946335	166083158	23andMe	[]
5	rs59261790	171386044	171374384	171419147	23andMe	TLX3--[]-NPM1
6	rs2876430	17009359	16937577	17031380	23andMe	ATXN1---[]--STMND1
6	rs6937665	24172698			previous	DCDC2
6	rs1419228	24178078			previous	DCDC2
6	rs9467075	24205008			previous	DCDC2
6	rs793862	24206972			previous	DCDC2
6	rs9467076	24209027			previous	DCDC2
6	rs807701	24273563			previous	DCDC2
6	rs807724	24278641			previous	DCDC2
6	rs2274305	24290975			previous	DCDC2
6	rs1091047	24295028			previous	DCDC2
6	rs7765678	24330316			previous	DCDC2
6	rs4599626	24341129			previous	DCDC2
6	rs6922023	24347889			previous	DCDC2
6	rs4504469	24588656			previous	KIAA0319
6	rs2179515	24627975			previous	KIAA0319
6	rs761100	24632414			previous	KIAA0319
6	rs6935076	24644094			previous	KIAA0319
6	rs2038137	24645715			previous	KIAA0319
6	rs9461045	24648833			previous	KIAA0319
7	rs62453457	39267241	39260328	39369849	23andMe	[POU6F2]
7	rs3735260	69599651	69432153	69794940	23andMe	[AUTS2]
7	rs77059784	72253545	72012882	72406628	23andMe	[CALN1]
7	rs3839821	107315159	107170552	107433878	23andMe	[COG5]
7	rs923875	114094981			previous	FOXP2
7	rs2253478	114337941			previous	FOXP2
7	rs12533005	114416000			previous	FOXP2
7	rs6980093	114522685			previous	FOXP2
7	rs10230558	114605694			previous	FOXP2
7	rs7782412	114650360			previous	FOXP2
7	rs936146	114654350			previous	FOXP2
7	rs851715	147829814			previous	CNTNAP2
7	rs10246256	147857715			previous	CNTNAP2
7	rs2710102	147877298			previous	CNTNAP2
7	rs759178	147878020			previous	CNTNAP2
7	rs2538991	147882527			previous	CNTNAP2
7	rs17236239	147885213			previous	CNTNAP2
7	rs2538976	147888727			previous	CNTNAP2
7	rs4431523	147900074			previous	CNTNAP2
7	rs2710117	147904680			previous	CNTNAP2
9	rs3122702	15609963	15538325	15975382	23andMe	[CCDC171]
9	rs9696811	129161251	129078980	129187751	23andMe	PTPA--[]--IER5L
10	rs10786387	98101555	98012433	98268230	23andMe	CRTAC1--[]--R3HCC1L
10	rs34732054	103304140	103213304	103417157	23andMe	[PCGF6]
11	rs676217	30174210	30144549	30396699	23andMe	KCNA4---[]--FSHB
11	rs138127836	111763847	111736327	112102299	23andMe	[PPP2R1B]
12	rs7310615	111427245	111270654	112442831	23andMe	[SH2B3]
12	rs4767921	120631398	120566762	120823910	23andMe	POP5--[]-CABP1
13	rs375018025	26524361	26513735	26550223	23andMe	CDK8---[]--WASF3
14	rs35131341	99269524	99267617	99284930	23andMe	[BCL11B]
15	rs2289105	51215311			previous	CYP19A1
15	rs7174102	55427489			previous	DYX1C1
15	rs57809907	55430684			previous	DYX1C1
15	rs600753	55466995			previous	DYX1C1
15	rs8037376	55476123			previous	DYX1C1
15	rs8043049	55485590			previous	DYX1C1
15	rs17819126	55497712			previous	DYX1C1
15	rs3743204	55498112			previous	DYX1C1
15	rs3743205	55498332			previous	DYX1C1
15	rs8040756	55506401			previous	DYX1C1
16	rs12927866	81618717			previous	CMIP
16	rs6564903	81620052			previous	CMIP
16	rs4265801	81631447			previous	CMIP
16	rs16955705	81639745			previous	CMIP
16	rs7201632	81643843			previous	CMIP
16	rs8053211	84420147			previous	ATP2C2
16	rs16973771	84426972			previous	ATP2C2
16	rs2875891	84430303			previous	ATP2C2
16	rs8045507	84430971			previous	ATP2C2
17	rs34349354	36559204	36482449	36605343	23andMe	[GGNBP2]
17	rs12453682	39613752	39234619	39666058	23andMe	NEUROD2-[]--PPP1R1B
17	rs72841395	63393685	62967189	63465817	23andMe	[TANC2]
19	rs60963584	39341386	39304010	39387366	23andMe	GMFG-[]-SAMD4B
20	rs4911257	32771768	32505711	32806826	23andMe	[DNMT3B]
20	rs11393101	49035993	48915280	49198690	23andMe	[ARFGEF2]
21	rs2839193	46278429			previous	MCM3AP
21	rs4819241	46362149			previous	PCNT
21	rs2839227	46366609			previous	PCNT
21	rs2839232	46372959			previous	PCNT
21	rs2839259	46434479			previous	PCNT
21	rs11702704	46448408			previous	DIP2A
21	rs8132320	46466883			previous	DIP2A
21	rs2839282	46482909			previous	DIP2A
21	rs2839299	46504764			previous	DIP2A
21	rs1892692	46518152			previous	DIP2A
21	rs2839308	46534814			previous	DIP2A
21	rs2070435	46541798			previous	DIP2A
21	rs17302525	46544222			previous	DIP2A
21	rs2255526	46551626			previous	DIP2A
21	rs762254	46563767			previous	DIP2A
21	rs9722	46599326			previous	S100B
21	rs9982863	46610553			previous	PRMT2
X	rs5904158	145950567	145932067	146101024	23andMe	TMEM257---[]---CXorf51B
*: coordinates converted to hg38 version using LiftOver; neither of variants identified from the 'previous' GWAS reached the genome-wide significant threshold

## Sheet: S3_pleiotropicLoci
Supplementary Data S3: List of 431 pleiotropic loci associated with neuropsychiatric traits*
Source: [Supplementary table 3: Genetic loci associated with the multivariate distribution of 35 neuropsychological measures in UK Biobank]
[Supplementary table 8: Sign concordance and p-values for 140 MOSTest discovered lead variants and 286 LD proxies (after dropping
		ambiguous variants) in 23andMe neuroticism (NEUR_rep) and CHARGE general cognitive function (COG_rep)]
Hindley (2023) https://doi.org/10.1038/s41562-023-01630-9
chr	hg38_lead	hg38_start	hg38_end	rep_cognitive
1	6035102	6001588	6042541	yes
1	8420956	8351151	8772885	no
1	19660801	19659516	19699979	no
1	21189056	20449006	21211069	no
1	23260536	23252434	23389203	no
1	26668271	26667754	26972073	no
1	31640893	31599302	31675132	yes
1	36323945	36215772	36356711	no
1	36697531	36620881	36795484	yes
1	41298799	41284976	41385743	yes
1	43782559	43489529	44014421	yes
1	47225896	47193773	47242440	no
1	50062919	48967071	50126179	no
1	53247055	53190621	53286968	yes
1	67904106	67830421	67915338	no
1	68933243	68703880	68973094	no
1	72291006	71441857	72493356	yes
1	74212601	74008223	74236266	no
1	75180787	74823731	75527717	yes
1	77687107	77524238	78042625	no
1	90338703	90324583	90339569	no
1	95715531	95685983	95782974	no
1	96443684	96179598	96567092	yes
1	98113018	97823025	98199396	no
1	109503751	109298007	109532986	yes
1	154085326	153786086	154263976	no
1	171832276	171666864	171908606	no
1	174573759	173578520	175039796	no
1	175355515	175316631	175416730	no
1	176115115	175933524	176429928	no
1	181675993	181654155	181778213	no
1	183410752	183312569	183457623	yes
1	197733271	197373250	197844428	yes
1	201823178	201785592	201948381	no
1	202488941	202252477	202488941	no
1	205830859	205700194	205832744	yes
1	213988411	213971515	213990630	no
1	216665056	216656511	216715447	yes
1	225478816	225436314	225655238	no
1	226854761	226812310	226899236	no
1	230107575	230094422	230125694	no
1	243257086	243101449	243448748	yes
2	4844971	4774810	4906262	no
2	10837459	10837459	10848636	no
2	17294607	17258520	17376008	yes
2	22232547	22207923	22243299	yes
2	23383306	23369447	23388567	no
2	23680763	23656398	24405455	no
2	24940914	24859404	25117741	no
2	28269743	27887413	28315130	no
2	32510976	31532655	32633570	no
2	36913570	36832319	37039749	no
2	44945417	44363428	44947629	no
2	51030110	50660705	51080108	no
2	56245024	56186118	56269454	yes
2	57181325	57022538	57181325	no
2	57731605	57715190	58966955	no
2	59724330	59519250	59875633	no
2	60491212	60376815	60499292	yes
2	61454868	61120945	61624710	yes
2	63588072	63090381	64143452	no
2	71306170	71273961	71452644	yes
2	73167641	73131164	73807058	yes
2	100254727	99960959	100430712	yes
2	100705731	100703250	100721916	no
2	103502147	103439996	103864867	no
2	112448581	112431756	112479074	no
2	123675984	123528684	123769225	no
2	136670262	136399475	136871526	yes
2	142062038	141763396	142124481	no
2	143471007	143386839	143514807	no
2	147884240	147629813	148199015	no
2	155159527	154796641	155613758	yes
2	156157705	156150611	156691855	no
2	160500756	160426887	160506319	yes
2	161150919	161009390	161238492	yes
2	162031545	161940007	162053713	yes
2	164023393	163846629	164085231	no
2	165318801	165288128	165343822	yes
2	175557277	175557277	175576723	no
2	175853013	175853013	175863106	no
2	179850608	179850608	179850608	yes
2	182513586	182488556	182540319	no
2	184597314	184542156	184939854	no
2	185371940	185329313	185375902	no
2	192058068	192012520	192073705	no
2	199163450	198317746	200379538	no
2	203039582	202774672	203331895	no
2	207364777	207345927	207446103	no
2	211769359	211725261	211904054	no
2	214170277	214144320	214211182	no
2	214591399	214559615	214650973	no
2	231582061	231554955	231596824	no
2	235880083	235861510	235926139	no
3	7847970	7838869	7848213	no
3	16828841	16675064	17077746	yes
3	24014163	23797714	24038304	no
3	31650879	31513321	31677304	no
3	35677615	35478774	35736356	no
3	47418189	46941247	47538475	no
3	49352409	48136339	50515435	yes
3	52519609	52183072	53193775	yes
3	63617834	63609476	63625478	no
3	64894702	64891102	64905424	yes
3	70996137	70979605	71071650	no
3	71629997	71431976	71635694	no
3	75098662	74828114	75262079	no
3	78456063	78455996	78528720	no
3	81722896	81461515	82224010	no
3	85398680	84719937	85909804	no
3	107527938	107462587	107660990	no
3	117283930	117235303	117291762	no
3	117782105	117775117	118053189	no
3	124070263	123994119	124219370	no
3	134996235	134975594	135010695	no
3	136569563	135900743	137053297	no
3	150397450	150392795	150402626	no
3	155567835	155552491	155708670	no
4	729876	703059	791317	no
4	2719512	2529407	2758303	yes
4	3140933	3140933	3271283	yes
4	17857843	17783699	18033627	no
4	25407216	25340984	25407216	no
4	28646189	28545858	28659341	no
4	36756135	36739634	36917307	no
4	40128845	39816902	40162909	no
4	42151242	42034441	42182357	no
4	46395600	46369203	46540918	yes
4	55556047	55363436	55590653	no
4	64919748	64840116	65378651	no
4	89828644	89761420	89922358	no
4	102267552	101781207	102467284	yes
4	104049315	104012596	104132856	yes
4	105206951	105089276	105558816	yes
4	118081410	117896197	118654429	yes
4	122201701	122201701	122626386	no
4	138092247	137989284	138180047	no
4	147027493	146852654	147049540	no
4	148082147	148069209	148091643	no
4	151685421	151335138	151831261	yes
4	164493395	164412537	164504516	no
4	165302670	165215717	165329072	yes
4	182245316	182240625	182246383	no
5	7519185	7493064	7543925	no
5	12042185	12017803	12490617	no
5	13100063	13000203	13596342	no
5	22651934	22474492	22656032	no
5	24057261	24013458	24254149	no
5	25289485	24938087	25299861	no
5	26978582	26966561	27055258	no
5	30870751	30813195	30880070	no
5	46254138	45492296	46404965	no
5	58815276	58815276	58859528	no
5	63717955	63695975	63744946	yes
5	65542931	65466962	65714937	no
5	81850337	81803666	81880028	yes
5	88696898	88144680	88916436	yes
5	89954358	89919844	89954358	no
5	94227542	93163761	94362855	no
5	94895636	94870497	94904006	no
5	101043608	100306235	101256141	no
5	103291654	102326682	103541231	no
5	108402300	107809623	108570451	yes
5	111676441	111644998	111727161	no
5	112693679	112653249	112966635	no
5	134527662	134491924	134568907	no
5	138272642	138111309	138529179	no
5	140229657	140135809	140337403	no
5	140924895	140633789	140966883	no
5	147056960	147055600	147094665	no
5	148462790	148457046	148476959	no
5	152860603	152508218	153231001	yes
5	154289595	154215258	154307884	no
5	156381627	156304418	156441432	no
5	161857823	161812980	162010017	yes
5	165085753	165038313	165251940	no
5	166091625	165946205	166092766	no
5	166715028	166528250	166849545	yes
5	177432847	177421018	177474004	no
6	3450580	3446029	3470267	yes
6	11502113	11470461	11614387	no
6	12013846	11976278	12035096	no
6	16965821	16923642	17005008	yes
6	19118366	18713409	19316597	yes
6	28739376	25038214	32996171	no
6	33443896	33305521	33675969	no
6	43280991	43131762	43290499	no
6	75838054	75727882	75913247	no
6	97197059	97111031	97294474	no
6	98091501	97766938	98395147	yes
6	100505272	100461522	100825273	no
6	104924572	104916546	105027379	no
6	108543216	108535175	108699129	yes
6	115499866	115101632	115614634	no
6	126470949	126337897	126759555	no
6	128005886	127980836	128012537	yes
6	130829977	130815173	130981333	no
6	152512085	152451359	152514685	no
6	155576310	155565125	155592357	yes
6	158362350	158228321	158416590	no
6	162591579	162512102	162794580	no
7	522201	472328	524944	no
7	1993168	1789894	2071215	no
7	11460745	11460425	11465666	yes
7	11853649	11815477	11925433	no
7	12210752	12175936	12246424	yes
7	39074484	39058692	39151828	no
7	44760577	44725912	44892939	no
7	70397437	69797765	70580955	no
7	72369359	72075974	72407950	no
7	83309780	82468608	83312547	no
7	86696304	86569502	86711181	no
7	98280427	97725638	98410147	no
7	99565064	99423183	99742426	no
7	105444334	104890301	105456002	yes
7	114225680	114197016	114796071	no
7	115333140	115295996	115476472	no
7	117870567	117854779	118585885	no
7	124049553	123944333	124123352	no
7	126751041	126340736	126873571	no
7	127889626	127305456	128143512	no
7	128762728	128733555	128779624	no
7	133907375	133144251	134119209	yes
7	136930364	136911710	136939573	no
7	137392849	137354582	137396779	no
8	5080235	5068623	5096920	no
8	10954319	8230708	12037975	no
8	14134857	14090987	14168266	yes
8	21081221	21065724	21158829	yes
8	31014140	30960723	31169798	yes
8	57575440	57546452	57673850	no
8	63701288	63363557	64328027	yes
8	65566486	65550328	65761233	yes
8	75756195	75679645	75784741	no
8	84790830	84708088	84913764	yes
8	91735698	91516795	91796623	no
8	109604765	109587830	109633504	no
8	115011251	114902928	115031429	no
8	117927278	117817847	118007499	no
8	132852425	132766539	132901280	no
8	136044304	136009977	136079704	yes
8	140619298	140594585	140708215	no
8	141605122	141605122	141641609	no
8	142235609	141988807	142668501	yes
9	4145781	4119707	4148531	no
9	11448094	11267514	11884423	no
9	13778682	13778682	13784185	no
9	19563383	19554548	19601889	no
9	23362313	23178793	23419887	no
9	23772279	23695501	23849299	yes
9	74293775	74173111	74544799	no
9	82492713	81906466	82514916	no
9	83832023	83753745	84052078	yes
9	93510342	93399600	93709816	no
9	95502660	95448659	95552024	no
9	119902190	119893005	119914050	yes
9	121881778	121858201	121882016	no
9	123582841	123543905	123685997	no
9	125146499	125030606	125372936	no
9	131818792	131813751	131823405	no
9	137362737	137348274	137383754	no
10	10811722	10793978	11090087	no
10	21738715	21491851	21999203	no
10	22546994	22519915	22568408	no
10	24020889	23998259	24033934	no
10	33388395	33374306	33401201	yes
10	63488541	63115551	63640592	yes
10	65477067	65053306	65556250	no
10	80512871	80454830	80546574	yes
10	91307387	91307387	91373094	no
10	91682622	91682466	91682844	no
10	97229002	97207479	97339640	no
10	101795854	101733469	103300139	yes
10	104694914	104646096	105979074	no
10	113114647	113111835	113144775	no
10	117008053	116854419	117018568	no
10	122375287	122368474	122439069	yes
10	123668548	123665981	123668548	yes
11	9043719	8845795	9051397	no
11	13259780	13209086	13347683	yes
11	16321482	16234803	16361336	no
11	20107765	20107765	20107765	no
11	27648684	27490451	27726946	no
11	28609522	28357913	28672893	yes
11	31791034	31110710	31835107	no
11	47584931	45991799	56029655	no
11	57674316	57601535	58073263	yes
11	61367060	61194987	61507191	no
11	66307012	66298878	67035216	no
11	89107757	88753467	89324933	yes
11	90225477	90141594	90302896	no
11	90752813	90660419	90803796	no
11	95828518	95700897	95947864	yes
11	113445380	112917749	113956381	yes
11	115073363	115061807	115105744	no
11	127110970	127074613	127122826	yes
11	133314447	133288646	133314557	no
11	133959547	133837614	133983113	no
11	134427451	134420138	134427451	no
12	2299028	2183246	2304637	no
12	15371025	15205659	15408865	yes
12	16163404	16157882	16176119	no
12	16595787	16590283	16603574	yes
12	17443693	17438369	17469137	no
12	23547487	23513050	23549285	no
12	48995537	48991896	49761617	no
12	57289173	56862596	57457399	no
12	60761451	60749674	60911144	no
12	72270640	72254297	72304500	no
12	79265260	79129712	79319654	yes
12	81971851	81681515	81997585	yes
12	99166405	98963473	99297670	no
12	108224853	108120524	108239872	no
12	109443213	109411492	109645420	no
12	111426880	111380683	112506946	no
12	117232109	117215033	117261700	no
12	120618120	120615241	120747342	yes
12	123165788	121897428	123424401	no
13	31203428	31126786	31255029	no
13	36488664	36460079	36511117	no
13	43855363	43817800	43917219	no
13	49344039	49266755	49344039	yes
13	55114364	55064459	55690428	no
13	56841744	56556253	56841744	no
13	57977219	57676188	59132009	no
13	65967889	65928508	66150527	no
13	66441686	66403095	66446825	no
13	68799644	68406856	69120748	no
13	75950472	75933351	75980407	no
13	98447792	98438583	98584029	no
13	105943770	105923214	105990124	yes
13	111974646	111973156	111979850	no
14	28782394	28764929	28785749	yes
14	29110352	29067790	29221307	yes
14	29618781	29559140	29721627	yes
14	32829525	32789858	32840289	yes
14	36553778	36522975	36604285	yes
14	41676612	41567119	42215614	no
14	69110876	69015845	69273766	no
14	71704252	71290701	71745231	no
14	73062386	72915914	73244026	no
14	74771067	74591106	74940669	no
14	98202441	98065269	98204512	yes
14	99276776	99233743	99284930	yes
14	103520741	103356350	103719715	yes
15	46024286	46013186	46293897	yes
15	47211272	47072813	47790635	no
15	61525687	61522125	61532738	no
15	77735083	77703521	77864411	yes
15	82550924	82191531	82668307	yes
15	87445189	87366884	87488876	yes
15	90883330	90873320	90885812	no
15	97761139	97716386	97795294	no
16	606033	563147	645287	no
16	5033482	5024424	5037821	no
16	5784270	5735431	5787326	yes
16	7616086	7588595	7710164	yes
16	10059734	9841420	10173380	no
16	12117693	12087222	12153971	yes
16	13816317	13807480	13828770	no
16	19920682	19767253	19969609	yes
16	24744827	24677140	24868642	yes
16	27457880	27446197	27783006	no
16	28835925	28319647	28996758	yes
16	29943634	29912189	31144137	no
16	50939212	50880795	50975403	yes
16	53463862	53361529	53504245	yes
16	54235692	54202910	54276769	no
16	56198717	56051854	56198717	no
16	70722278	70666809	70722278	yes
16	71956882	71373627	72788397	no
16	73866095	73830763	73877458	no
16	82573573	82560059	82633318	no
16	87407289	87352769	87478309	no
17	1370609	1333662	1405926	no
17	2671527	2570243	2710468	no
17	8206280	8133246	8292157	no
17	11323677	11296962	11330878	no
17	17681832	17615723	17821475	yes
17	19994492	19894556	20467502	no
17	36487995	36479673	36604622	no
17	40056110	39971928	40062752	no
17	44317872	44317872	44489753	no
17	46265916	45321692	46797087	yes
17	49014058	48758267	49068486	no
17	58712344	58448735	59118592	yes
17	63102414	62967189	63929073	no
17	79794855	79794855	79826944	yes
17	80476148	80476148	80476148	no
17	81110774	81071966	81123969	no
18	23494291	23492292	23585199	no
18	33645754	33597049	33842648	yes
18	37067562	36802874	37261740	no
18	37576233	37540169	37838393	no
18	39355576	39318495	39376907	no
18	40117542	40114686	40197612	no
18	53284305	52831739	53532793	yes
18	55251321	54850675	55894954	yes
18	60244993	60065186	60247446	no
18	65865427	65740064	65949397	no
18	75521385	75410643	75539049	no
18	79802729	79791586	79820712	no
19	736822	712872	743362	no
19	2325006	2324061	2363458	yes
19	4061192	4006435	4085898	yes
19	4951841	4943503	4969188	no
19	12437248	12408896	12515647	no
19	13003620	12981771	13003620	yes
19	17757114	17715603	17764946	no
19	18122473	18098374	18360800	no
19	31452055	31338997	31718003	yes
19	32338607	32327504	32501949	no
19	33512349	33393505	33533344	no
19	44908684	44883210	44924977	yes
19	45633982	45616745	45639716	no
19	49657834	49591166	49657834	no
19	50441824	50438550	50480673	no
20	32380151	32103140	32511508	no
20	34554393	34321250	34952726	no
20	35646390	35587861	36010774	yes
20	43372371	43327811	43387880	no
20	44788533	44762545	44896842	no
20	46073481	46051773	46120612	yes
20	49109692	48794919	49386516	yes
20	62547989	62545768	62547989	no
21	40092507	40091950	40101818	no
22	25996287	25985715	26015150	no
22	26571198	26540931	26576295	no
22	29597140	29276304	30198814	no
22	39591158	39376463	39647162	yes
22	41219372	40819668	42188606	no
*: coordinates coverted to hg38 version using LiftOver; LEAD_BP (MinBP, MaxBP) changed to hg38_lead (hg38_start, hg38_end)
rep_cognitive: replication found in cognitive traits in the CHARGE study by looking up the orginal Supplementary table 8
A total of 22 cognitive traits quoted from [Supplementary table 1: Overview of UK Biobank neuroticism and cogntive measures]:
	Fluid intelligence: sum-score
	Fluid intelligence: Word interpolation
	Fluid intelligence: Positional arithmetic
	Fluid intelligence: Family relationship calculation
	Fluid intelligence: Conditional arithmetic
	Fluid intelligence: Synonym
	Fluid intelligence: Chained arithmetic
	Fluid intelligence: Concept interpolation
	Fluid intelligence: Arithmetic sequence recognition
	Fluid intelligence: Square sequence recognition
	Numeric memory
	Prospective memory
	Matrix pattern completion
	Pair matching: Full game
	Pair matching: Time to complete full game
	Pair matching: Basic game
	Pair matching: Time to complete basic game
	Symbol digit substitution: Number of matches made correctly
	Tower rearranging: Number of puzzles solved
	Trail making: Duration to complete alphanumeric path
	Trail making: Duration to complete numeric path
	Reaction time: Mean time to correctly identify matches

## Sheet: S4_PSIregion
Supplementary Data S4: Non-overlap PSI regions converted with hg38 coordinations*
Source: [Table S1: List of 19,473 non-overlap PSI regions derived from PSI elements]
Wei (2023) https://www.frontiersin.org/articles/10.3389/fbinf.2023.1161167
chr	start	end	region_PSItype	length	hg38_start	hg38_end
1	1015066	1015266	3	200	1079686	1079886
1	1590473	1590673	3	200	1659012	1659212
1	1986272	1990534	9	4262	2054833	2059095
1	2025794	2026186	6	392	2094355	2094747
1	2120861	2121064	3	203	2189422	2189625
1	2294490	2295016	7	526	2363051	2363577
1	2836802	2836824	1	22	2920237	2920259
1	2928620	2929080	8	460	3012056	3012516
1	3079423	3079808	6	385	3162859	3163244
1	3089754	3089889	12	135	3173190	3173325
1	3094403	3097374	9	2971	3177839	3180810
1	3253575	3255617	9	2042	3337011	3339053
1	3285380	3285535	8	155	3368816	3368971
1	3621452	3629885	9	8433	3704888	3713321
1	3750642	3753719	9	3077	3834078	3837155
1	3755973	3759012	9	3039	3839409	3842448
1	3785711	3787726	9	2015	3869147	3871162
1	3793809	3806082	9	12273	3877245	3889518
1	4271199	4271481	6	282	4211139	4211421
1	4324489	4329220	4	4731	4264429	4269160
1	4560082	4560401	6	319	4500022	4500341
1	4620606	4624889	9	4283	4560546	4564829
1	4726120	4726276	6	156	4666060	4666216
1	5236580	5238894	9	2314	5176520	5178834
1	5258760	5261604	4	2844	5198700	5201544
1	5397131	5399536	4	2405	5337071	5339476
1	5436643	5448013	9	11370	5376583	5387953
1	5524912	5525166	6	254	5464852	5465106
1	5659978	5660285	6	307	5599918	5600225
1	5726807	5729132	4	2325	5666747	5669072
1	5792566	5793451	6	885	5732506	5733391
1	6336418	6336624	3	206	6276358	6276564
1	6364454	6366304	6	1850	6304394	6306244
1	6774536	6776408	6	1872	6714476	6716348
1	7310705	7310825	1	120	7250645	7250765
1	7369351	7369668	6	317	7309291	7309608
1	7370662	7370790	6	128	7310602	7310730
1	7404594	7404794	3	200	7344534	7344734
1	7567630	7569785	9	2155	7507570	7509725
1	7651264	7651536	1	272	7591204	7591476
1	7923042	7923157	6	115	7862982	7863097
1	8012109	8013641	6	1532	7952049	7953581
1	8060033	8060380	1	347	7999973	8000320
1	8448378	8448693	6	315	8388318	8388633
1	8493613	8493930	6	317	8433553	8433870
1	8560453	8563204	6	2751	8500393	8503144
1	8572074	8572403	6	329	8512015	8512344
1	8590731	8591079	6	348	8530672	8531020
1	8972228	8972953	6	725	8912169	8912894
1	9634988	9635306	6	318	9574930	9575248
1	9683336	9683654	6	318	9623278	9623596
1	9735159	9735479	6	320	9675101	9675421
1	9889586	9891830	9	2244	9829528	9831772
1	9996849	10000648	9	3799	9936791	9940590
1	10013414	10016436	9	3022	9953356	9956378
1	10071753	10074028	9	2275	10011695	10013970
1	10082732	10085015	9	2283	10022674	10024957
1	10107013	10114765	9	7752	10046955	10054707
1	10259575	10259884	6	309	10199517	10199826
1	10412194	10412376	6	182	10352136	10352318
1	10588930	10589267	1	337	10528873	10529210
1	10597263	10599691	9	2428	10537206	10539634
1	10641774	10641856	6	82	10581717	10581799
1	10773091	10773533	12	442	10713034	10713476
1	10804424	10804788	6	364	10744367	10744731
1	11096279	11096619	6	340	11036222	11036562
1	11138318	11138624	6	306	11078261	11078567
1	11507933	11508064	1	131	11447876	11448007
1	11551895	11552212	6	317	11491838	11492155
1	11645194	11645259	6	65	11585137	11585202
1	11668719	11673458	9	4739	11608662	11613401
1	11891455	11893707	9	2252	11831398	11833650
1	11899456	11901910	9	2454	11839399	11841853
1	11941325	11941525	3	200	11881268	11881468
1	12001280	12001380	6	100	11941223	11941323
1	12051695	12052018	6	323	11991638	11991961
1	12102693	12103854	6	1161	12042636	12043797
1	12234205	12234317	6	112	12174148	12174260
1	12278238	12287657	9	9419	12218181	12227600
1	12310992	12311247	6	255	12250935	12251190
1	12421424	12421766	6	342	12361368	12361710
1	12586925	12589327	4	2402	12526883	12529285
1	13434893	13437399	9	2506	13329330	13331833
1	13754440	13758207	9	3767	13427965	13431733
1	13983865	13985728	6	1863	13657370	13659233
1	13999730	14000041	6	311	13673235	13673546
1	14258753	14259064	6	311	13932258	13932569
1	14268752	14269085	6	333	13942257	13942590
1	14327272	14327578	6	306	14000777	14001083
1	14583669	14584499	6	830	14257174	14258004
1	15055555	15055755	3	200	14729059	14729259
1	15402241	15411116	9	8875	15075745	15084620
1	15478024	15478224	3	200	15151528	15151728
1	15609253	15612359	4	3106	15282757	15285863
1	15733544	15748771	9	15227	15407048	15422275
1	16065307	16065508	3	201	15738812	15739013
1	17416159	17419808	9	3649	17089664	17093313
1	17705597	17705909	6	312	17379102	17379414
1	18070505	18072818	4	2313	17744010	17746323
1	18398155	18398472	6	317	18071661	18071978
1	19028686	19030779	4	2093	18702192	18704285
1	19252243	19252596	6	353	18925749	18926102
1	19315880	19322962	9	7082	18989386	18996468
1	19322988	19325982	9	2994	18996494	18999488
1	19668300	19668935	8	635	19341806	19342441
1	19672782	19672972	6	190	19346288	19346478
1	19688085	19688655	18	570	19361591	19362161
1	19834942	19835269	6	327	19508448	19508775
1	19915642	19917730	9	2088	19589148	19591236
1	20498236	20498556	6	320	20171743	20172063
1	20713360	20713539	1	179	20386867	20387046
1	20939092	20941584	4	2492	20612599	20615091
1	21141231	21143786	6	2555	20814738	20817293
1	21349695	21351407	6	1712	21023202	21024914
1	21379015	21380992	6	1977	21052522	21054499
1	21409233	21409562	6	329	21082740	21083069
1	21462385	21462690	6	305	21135892	21136197
1	21701019	21701147	6	128	21374526	21374654
1	21713451	21716310	6	2859	21386958	21389817
1	22146746	22147058	6	312	21820253	21820565
1	22284725	22290693	9	5968	21958232	21964200
1	22420790	22421101	6	311	22094297	22094608
1	22485980	22486121	6	141	22159487	22159628
1	23015533	23015706	6	173	22689040	22689213
1	23084404	23084723	6	319	22757911	22758230
1	23244249	23244449	3	200	22917756	22917956
1	23368934	23369244	6	310	23042441	23042751
1	23431455	23434262	9	2807	23104962	23107769
1	23546328	23546653	6	325	23219835	23220160
1	23583209	23584920	6	1711	23256716	23258427
1	23662329	23662635	6	306	23335836	23336142
1	23761019	23761114	1	95	23434526	23434621
1	23815355	23817420	9	2065	23488862	23490927
1	23829726	23831491	6	1765	23503234	23504999
1	23926441	23929853	9	3412	23599951	23603363
1	24014632	24016260	6	1628	23688142	23689770
1	24086023	24094099	9	8076	23759533	23767609
1	24108549	24118173	9	9624	23782059	23791683
1	24134375	24139115	9	4740	23807885	23812625
1	24178931	24180834	6	1903	23852441	23854344
1	24291784	24295425	9	3641	23965294	23968935
1	24319197	24321548	6	2351	23992707	23995058
1	24357748	24359397	6	1649	24031258	24032907
1	24621426	24621626	3	200	24294936	24295136
1	24710189	24710389	3	200	24383699	24383899
1	24958420	24958754	6	334	24631929	24632263
1	25001721	25002039	6	318	24675230	24675548
1	25125115	25127590	6	2475	24798624	24801099
1	25324689	25325018	6	329	24998198	24998527
1	25499550	25502800	4	3250	25173059	25176309
1	25660011	25662758	9	2747	25333520	25336267
1	25887868	25887885	1	17	25561377	25561394
1	25929713	25931465	6	1752	25603222	25604974
1	26216838	26217042	3	204	25890347	25890551
1	26303496	26303789	6	293	25977005	25977298
1	26677822	26680434	9	2612	26351331	26353943
1	26835360	26835686	6	326	26508869	26509195
1	26921842	26924010	6	2168	26595351	26597519
1	27118804	27118987	6	183	26792313	26792496
1	27129378	27131429	6	2051	26802887	26804938
1	27143722	27145844	6	2122	26817231	26819353
1	27200228	27200561	6	333	26873737	26874070
1	27309617	27309945	1	328	26983126	26983454
1	27389912	27392080	6	2168	27063421	27065589
1	27483114	27483288	6	174	27156623	27156797
1	27572366	27572545	6	179	27245875	27246054
1	27643336	27648971	9	5635	27316845	27322480
1	27767971	27768270	6	299	27441457	27441755
1	27776868	27782223	9	5355	27450357	27455712
1	27797560	27797875	6	315	27471049	27471364
1	27969013	27969340	6	327	27642502	27642829
1	28421541	28422959	6	1418	28095030	28096448
1	28450501	28450816	6	315	28123990	28124305
1	28579411	28579728	6	317	28252900	28253217
1	28621555	28621751	6	196	28295044	28295240
1	28706565	28706880	6	315	28380054	28380369
1	28870541	28870856	6	315	28544029	28544344
1	28931703	28931903	3	200	28605191	28605391
1	29022167	29022490	6	323	28695655	28695978
1	29139636	29139836	3	200	28813124	28813324
1	29301011	29301211	3	200	28974499	28974699
1	29312324	29312691	6	367	28985812	28986179
1	29501924	29502239	6	315	29175412	29175727
1	29845199	29849060	4	3861	29518687	29522548
1	30129793	30130593	6	800	29656946	29657746
1	30154546	30157496	4	2950	29681699	29684649
1	30184100	30184416	6	316	29711253	29711569
1	30220675	30223460	4	2785	29747828	29750613
1	30644209	30644410	3	201	30171362	30171563
1	30822827	30822972	1	145	30349980	30350125
1	30911208	30917016	6	5808	30438361	30444169
1	30966232	30972736	6	6504	30493385	30499889
1	31040659	31041674	6	1015	30567812	30568827
1	31107548	31109913	4	2365	30634701	30637066
1	31169521	31169656	6	135	30696674	30696809
1	31337069	31340243	9	3174	30864222	30867396
1	31445129	31445319	6	190	30972282	30972472
1	31450095	31452216	9	2121	30977248	30979369
1	31458880	31461005	9	2125	30986033	30988158
1	31506222	31506382	6	160	31033375	31033535
1	31574198	31577815	9	3617	31101351	31104968
1	31648583	31650494	6	1911	31175736	31177647
1	31904625	31904949	6	324	31431778	31432102
1	31954523	31957142	4	2619	31481676	31484295
1	32023527	32023866	6	339	31557926	31558265
1	32307599	32307906	6	307	31841998	31842305
1	32388915	32389231	6	316	31923314	31923630
1	32473347	32476571	9	3224	32007746	32010970
1	32544371	32547990	9	3619	32078770	32082389
1	32607344	32610434	9	3090	32141743	32144833
1	32697399	32717150	9	19751	32231798	32251549
1	32870966	32871277	6	311	32405365	32405676
1	33108604	33112242	9	3638	32643003	32646641
1	33192588	33192904	6	316	32726987	32727303
1	33267528	33267849	6	321	32801927	32802248
1	33439030	33441520	6	2490	32973429	32975919
1	33465385	33465695	6	310	32999784	33000094
1	33516549	33519095	6	2546	33050948	33053494
1	33530325	33532590	9	2265	33064724	33066989
1	34009691	34010017	6	326	33544091	33544417
1	34542784	34543080	6	296	34077183	34077479
1	34557980	34564061	6	6081	34092379	34098460
1	34973110	34973416	6	306	34507509	34507815
1	35031651	35037707	6	6056	34566050	34572106
1	35087404	35087631	1	227	34621803	34622030
1	35152972	35155032	4	2060	34687371	34689431
1	35358475	35358796	6	321	34892874	34893195
1	35432666	35433933	6	1267	34967065	34968332
1	35445637	35445969	6	332	34980036	34980368
1	35724433	35724737	6	304	35258832	35259136
1	35749556	35749876	6	320	35283955	35284275
1	35895535	35895848	6	313	35429934	35430247
1	35899677	35899988	6	311	35434076	35434387
1	35950368	35950602	6	234	35484767	35485001
1	36708738	36709684	6	946	36243137	36244083
1	37097856	37098237	6	381	36632255	36632636
1	37255312	37262151	9	6839	36789711	36796550
1	37323436	37323636	3	200	36857835	36858035
1	37392819	37393061	1	242	36927218	36927460
1	37476318	37476643	6	325	37010717	37011042
1	37545261	37547945	6	2684	37079660	37082344
1	38260148	38263859	9	3711	37794476	37798187
1	38374112	38374269	6	157	37908440	37908597
1	38407315	38407647	6	332	37941643	37941975
1	38445273	38445621	1	348	37979601	37979949
1	38454639	38454995	1	356	37988967	37989323
1	38490057	38490379	6	322	38024385	38024707
1	38549841	38552345	9	2504	38084169	38086673
1	38687906	38688256	1	350	38222234	38222584
1	38794743	38795059	6	316	38329071	38329387
1	39112362	39114013	6	1651	38646690	38648341
1	39114092	39114292	3	200	38648420	38648620
1	39135448	39138782	4	3334	38669776	38673110
1	39336171	39336496	6	325	38870499	38870824
1	39370408	39370717	6	309	38904736	38905045
1	39535113	39537654	9	2541	39069441	39071982
1	39690873	39691192	6	319	39225201	39225520
1	39699437	39701101	6	1664	39233765	39235429
1	39712724	39712895	6	171	39247052	39247223
1	39730327	39730646	6	319	39264655	39264974
1	40063555	40063674	6	119	39597883	39598002
1	40072109	40072403	6	294	39606437	39606731
1	40378113	40379784	6	1671	39912441	39914112
1	40447766	40459023	9	11257	39982094	39993351
1	40488010	40488342	6	332	40022338	40022670
1	40634993	40635316	6	323	40169321	40169644
1	40744007	40744269	6	262	40278335	40278597
1	40831174	40836549	6	5375	40365502	40370877
1	40887095	40887295	3	200	40421423	40421623
1	40959924	40960240	6	316	40494252	40494568
1	41150950	41151073	6	123	40685278	40685401
1	41203567	41203874	6	307	40737895	40738202
1	41408370	41410913	9	2543	40942698	40945241
1	41422693	41427112	9	4419	40957021	40961440
1	41596235	41596667	7	432	41130563	41130995
1	41673436	41674126	6	690	41207764	41208454
1	41720483	41720806	6	323	41254811	41255134
1	42166820	42167010	8	190	41701149	41701339
1	42320182	42321233	6	1051	41854511	41855562
1	42681894	42682198	6	304	42216223	42216527
1	42849908	42853462	9	3554	42384237	42387791
1	42907282	42907591	6	309	42441611	42441920
1	43008201	43008524	6	323	42542530	42542853
1	43216209	43217293	6	1084	42750538	42751622
1	43252976	43253305	6	329	42787305	42787634
1	43259581	43259781	3	200	42793910	42794110
1	43279007	43279219	1	212	42813336	42813548
1	43957986	43960106	9	2120	43492315	43494435
1	43966864	43968660	6	1796	43501193	43502989
1	44352663	44356863	9	4200	43886991	43891191
1	44485147	44485404	1	257	44019475	44019732
1	44739747	44740177	1	430	44274075	44274505
1	44845414	44845607	6	193	44379742	44379935
1	44886552	44889808	9	3256	44420880	44424136
1	44902152	44902427	1	275	44436480	44436755
1	44989764	44991209	5	1445	44524092	44525537
1	45097595	45097759	1	164	44631923	44632087
1	45341399	45342889	6	1490	44875727	44877217
1	45403260	45403591	6	331	44937588	44937919
1	45417623	45417935	6	312	44951951	44952263
1	45450457	45450778	6	321	44984785	44985106
1	45546895	45548021	6	1126	45081223	45082349
1	45688643	45689568	6	925	45222971	45223896
1	45963177	45964086	6	909	45497505	45498414
1	46043269	46043595	6	326	45577597	45577923
1	46063631	46064616	7	985	45597959	45598944
1	46189626	46191790	6	2164	45723954	45726118
1	46215145	46215493	6	348	45749473	45749821
1	46567641	46567957	6	316	46101969	46102285
1	46776452	46776776	6	324	46310780	46311104
1	46802670	46802960	6	290	46336998	46337288
1	46803333	46803625	6	292	46337661	46337953
1	47040703	47041712	5	1009	46575031	46576040
1	47041775	47041795	1	20	46576103	46576123
1	47239576	47239892	6	316	46773904	46774220
1	47273832	47274870	6	1038	46808160	46809198
1	47416022	47416332	6	310	46950350	46950660
1	48058655	48061777	9	3122	47592983	47596105
1	48080009	48080330	6	321	47614337	47614658
1	48138695	48140818	9	2123	47673023	47675146
1	48144384	48147673	9	3289	47678712	47682001
1	48180470	48180671	3	201	47714798	47714999
1	48339933	48340256	6	323	47874261	47874584
1	48370163	48370236	6	73	47904491	47904564
1	48498219	48503737	4	5518	48032547	48038065
1	48615794	48621843	6	6049	48150122	48156171
1	48657367	48659001	6	1634	48191695	48193329
1	48661862	48662030	6	168	48196190	48196358
1	48847323	48850108	6	2785	48381651	48384436
1	48944336	48945970	6	1634	48478664	48480298
1	48965147	48965550	1	403	48499475	48499878
1	49082760	49082910	8	150	48617088	48617238
1	49097483	49097535	6	52	48631811	48631863
1	49353755	49353972	1	217	48888083	48888300
1	49481951	49482115	1	164	49016279	49016443
1	49625603	49627780	4	2177	49159931	49162108
1	49815860	49816186	6	326	49350188	49350514
1	50088016	50088345	6	329	49622344	49622673
1	50219942	50220061	6	119	49754270	49754389
1	50444851	50445164	6	313	49979179	49979492
1	50468022	50468342	6	320	50002350	50002670
1	50477548	50477868	6	320	50011876	50012196
1	50846512	50848255	6	1743	50380840	50382583
1	51078130	51078331	1	201	50612458	50612659
1	51159688	51159753	6	65	50694016	50694081
1	51162457	51162883	1	426	50696785	50697211
1	51383834	51384643	6	809	50918162	50918971
1	51666045	51666379	6	334	51200373	51200707
1	51911123	51911323	3	200	51445451	51445651
1	51973853	51974027	6	174	51508181	51508355
1	52176704	52178129	6	1425	51711032	51712457
1	52384644	52384967	6	323	51918972	51919295
1	52471904	52472893	6	989	52006232	52007221
1	53069574	53073855	9	4281	52603902	52608183
1	53218287	53223391	9	5104	52752615	52757719
1	53305336	53305643	6	307	52839664	52839971
1	53749128	53749974	6	846	53283456	53284302
1	53793546	53793584	1	38	53327874	53327912
1	53992519	53992568	12	49	53526846	53526895
1	54178862	54179135	6	273	53713189	53713462
1	54271462	54271766	6	304	53805789	53806093
1	54274990	54277585	9	2595	53809317	53811912
1	54333038	54333347	6	309	53867365	53867674
1	54482894	54486587	9	3693	54017221	54020914
1	54491540	54491881	6	341	54025867	54026208
1	54513385	54517518	9	4133	54047712	54051845
1	54521282	54525472	9	4190	54055609	54059799
1	54698259	54700072	6	1813	54232586	54234399
1	54725380	54725670	8	290	54259707	54259997
1	54782019	54782379	6	360	54316346	54316706
1	54906341	54906667	6	326	54440668	54440994
1	55026745	55028820	6	2075	54561072	54563147
1	55052285	55057930	9	5645	54586612	54592257
1	55092101	55094796	9	2695	54626428	54629123
1	55287561	55287879	6	318	54821888	54822206
1	55580908	55581196	6	288	55115235	55115523
1	55583118	55583446	6	328	55117445	55117773
1	56204189	56204491	1	302	55738516	55738818
1	56273303	56273623	6	320	55807630	55807950
1	56789791	56789809	1	18	56324119	56324137
1	56954830	56960223	9	5393	56489158	56494551
1	57184940	57185130	8	190	56719267	56719457
1	57647053	57647234	1	181	57181380	57181561
1	57673118	57673429	6	311	57207445	57207756
1	57698929	57699124	6	195	57233256	57233451
1	57719454	57719857	1	403	57253781	57254184
1	57892536	57892841	6	305	57426864	57427169
1	57945541	57945849	6	308	57479869	57480177
1	58066513	58066615	1	102	57600841	57600943
1	58069320	58069593	1	273	57603648	57603921
1	58124925	58125112	1	187	57659253	57659440
1	58464626	58464640	1	14	57998954	57998968
1	58551617	58551935	6	318	58085945	58086263
1	58580621	58581733	6	1112	58114949	58116061
1	58592118	58598173	6	6055	58126446	58132501
1	58720052	58720992	6	940	58254380	58255320
1	58777119	58780348	4	3229	58311447	58314676
1	58868480	58868680	3	200	58402808	58403008
1	58927783	58928068	6	285	58462111	58462396
1	58938931	58939268	6	337	58473259	58473596
1	59225892	59226195	6	303	58760220	58760523
1	59354094	59354431	6	337	58888422	58888759
1	59754483	59754816	6	333	59288811	59289144
1	59774473	59777298	4	2825	59308801	59311626
1	59789942	59790260	6	318	59324270	59324588
1	59982927	59983209	6	282	59517255	59517537
1	60084080	60086102	4	2022	59618408	59620430
1	60113416	60119464	6	6048	59647744	59653792
1	60468065	60469181	6	1116	60002393	60003509
1	60551356	60551489	6	133	60085684	60085817
1	60673747	60676485	6	2738	60208075	60210813
1	60716405	60716713	6	308	60250733	60251041
1	60744055	60745154	6	1099	60278383	60279482
1	60754937	60755257	6	320	60289265	60289585
1	60848608	60848986	6	378	60382936	60383314
1	60870657	60870971	6	314	60404985	60405299
1	61449355	61449489	1	134	60983683	60983817
1	61621052	61621367	6	315	61155380	61155695
1	61637623	61637898	1	275	61171951	61172226
1	61710908	61711108	1	200	61245236	61245436
1	61762704	61763185	1	481	61297032	61297513
1	61907580	61907780	3	200	61441908	61442108
1	61989781	61990098	1	317	61524109	61524426
1	62033323	62033635	6	312	61567651	61567963
1	62034596	62037265	4	2669	61568924	61571593
1	62064495	62064813	6	318	61598823	61599141
1	62179556	62179882	6	326	61713884	61714210
1	62334773	62335051	6	278	61869101	61869379
1	62649216	62649416	3	200	62183544	62183744
1	63047926	63048258	6	332	62582255	62582587
1	63153741	63158616	9	4875	62688070	62692945
1	63217316	63217446	6	130	62751645	62751775
1	63339681	63339996	6	315	62874010	62874325
1	63464549	63465539	1	990	62998878	62999868
1	63510499	63510813	6	314	63044828	63045142
1	63511524	63511692	6	168	63045853	63046021
1	63524449	63524771	6	322	63058778	63059100
1	63553532	63553789	1	257	63087861	63088118
1	63571420	63578769	9	7349	63105749	63113098
1	63610841	63612903	9	2062	63145170	63147232
1	63938102	63940621	6	2519	63472431	63474950
1	64254385	64254693	1	308	63788714	63789022
1	64297272	64297472	3	200	63831601	63831801
1	64372906	64375851	9	2945	63907235	63910180
1	64378665	64387707	9	9042	63912994	63922036
1	64433869	64436222	4	2353	63968198	63970550
1	64590698	64591196	1	498	64125015	64125513
1	64619945	64622254	4	2309	64154262	64156571
1	64666100	64667995	6	1895	64200417	64202312
1	64781537	64783774	9	2237	64315854	64318091
1	64828106	64830202	4	2096	64362423	64364519
1	64879850	64882794	6	2944	64414167	64417111
1	64893440	64896258	9	2818	64427757	64430575
1	64897112	64897434	6	322	64431429	64431751
1	64943272	64943628	6	356	64477589	64477945
1	65015854	65016150	1	296	64550171	64550467
1	65176584	65176895	6	311	64710901	64711212
1	65263591	65264235	6	644	64797908	64798552
1	65279557	65279609	6	52	64813874	64813926
1	65304544	65304857	6	313	64838861	64839174
1	65495869	65500645	9	4776	65030186	65034962
1	65537330	65537644	6	314	65071647	65071961
1	65543192	65543318	1	126	65077509	65077635
1	65652758	65653063	6	305	65187075	65187380
1	65768207	65768532	6	325	65302524	65302849
1	66095881	66096114	6	233	65630198	65630431
1	66243728	66244535	6	807	65778045	65778852
1	66386642	66386963	6	321	65920959	65921280
1	66389767	66390069	6	302	65924084	65924386
1	66595057	66595399	6	342	66129374	66129716
1	66662297	66662637	6	340	66196614	66196954
1	66804418	66804735	6	317	66338735	66339052
1	66890497	66891462	6	965	66424814	66425779
1	66892686	66893013	6	327	66427003	66427330
1	67208143	67208466	6	323	66742460	66742783
1	67290852	67291177	6	325	66825169	66825494
1	67358605	67358796	6	191	66892922	66893113
1	67544569	67550613	6	6044	67078886	67084930
1	67624644	67624958	6	314	67158961	67159275
1	67827966	67828282	6	316	67362283	67362599
1	68175522	68175938	6	416	67709839	67710255
1	68314510	68317445	4	2935	67848827	67851762
1	68970843	68971166	6	323	68505160	68505483
1	69129851	69129973	6	122	68664168	68664290
1	69389168	69395209	6	6041	68923485	68929526
1	69429471	69429813	6	342	68963788	68964130
1	69676186	69676515	6	329	69210503	69210832
1	69677875	69678209	6	334	69212192	69212526
1	69731469	69731788	6	319	69265786	69266105
1	69927709	69928025	6	316	69462026	69462342
1	70080277	70080410	1	133	69614594	69614727
1	70125338	70129716	46	4378	69659655	69664033
1	70591192	70591497	6	305	70125509	70125814
1	71077884	71078074	6	190	70612201	70612391
1	71184680	71185270	8	590	70718997	70719587
1	71511690	71511990	6	300	71046007	71046307
1	71608502	71611807	9	3305	71142819	71146124
1	71650877	71653733	9	2856	71185194	71188050
1	71662614	71663043	1	429	71196931	71197360
1	71836948	71837261	6	313	71371265	71371578
1	71842002	71842202	3	200	71376319	71376519
1	71854613	71854920	6	307	71388930	71389237
1	71979380	71985457	6	6077	71513697	71519774
1	72067922	72068248	6	326	71602239	71602565
1	72074913	72075251	6	338	71609230	71609568
1	72215674	72215989	6	315	71749991	71750306
1	72253981	72254260	1	279	71788298	71788577
1	72353885	72359947	6	6062	71888202	71894264
1	72491511	72491835	6	324	72025828	72026152
1	72722722	72723038	6	316	72257039	72257355
1	72879558	72879884	1	326	72413875	72414201
1	73893835	73906395	9	12560	73428152	73440712
1	73999319	74005628	9	6309	73533636	73539945
1	74361724	74361861	1	137	73896041	73896178
1	74405507	74405689	6	182	73939824	73940006
1	74534555	74534670	1	115	74068871	74068986
1	74720794	74721067	6	273	74255110	74255383
1	74774769	74775073	6	304	74309085	74309389
1	74857646	74857778	6	132	74391962	74392094
1	74966041	74966354	6	313	74500357	74500670
1	75120005	75120098	6	93	74654321	74654414
1	75160269	75160478	1	209	74694585	74694794
1	75213019	75213352	6	333	74747335	74747668
1	75376973	75377151	1	178	74911289	74911467
1	75745810	75746126	6	316	75280125	75280441
1	75772420	75772735	6	315	75306735	75307050
1	76425037	76425339	6	302	75959352	75959654
1	76529679	76529879	3	200	76063994	76064194
1	76577110	76579062	6	1952	76111425	76113377
1	76605840	76605861	1	21	76140155	76140176
1	76927477	76935092	9	7615	76461792	76469407
1	76999496	77004497	9	5001	76533811	76538812
1	77034610	77034811	3	201	76568925	76569126
1	77164693	77165008	6	315	76699008	76699323
1	77562566	77562835	6	269	77096881	77097150
1	77601931	77602257	6	326	77136246	77136572
1	77861083	77861283	3	200	77395398	77395598
1	78273813	78273906	6	93	77808128	77808221
1	78275442	78277633	6	2191	77809757	77811948
1	78334604	78336839	6	2235	77868919	77871154
1	78457815	78458136	6	321	77992131	77992452
1	78543589	78543906	6	317	78077905	78078222
1	79304119	79304450	6	331	78838434	78838765
1	79311098	79317167	6	6069	78845413	78851482
1	79486285	79486624	1	339	79020600	79020939
1	79596506	79596816	6	310	79130821	79131131
1	79659180	79659440	8	260	79193495	79193755
1	79719941	79720255	6	314	79254256	79254570
1	79722521	79722847	6	326	79256836	79257162
1	79757839	79757959	1	120	79292154	79292274
1	80404057	80410143	6	6086	79938372	79944458
1	80479311	80479626	6	315	80013626	80013941
1	80690295	80690607	6	312	80224610	80224922
1	80794922	80795122	6	200	80329237	80329437
1	80796565	80796935	6	370	80330880	80331250
1	80919103	80919231	1	128	80453418	80453546
1	81011420	81011570	8	150	80545735	80545885
1	81089123	81089790	6	667	80623438	80624105
1	81139876	81140076	3	200	80674191	80674391
1	81283699	81283902	1	203	80818014	80818217
1	81373873	81373993	1	120	80908188	80908308
1	81387192	81387516	6	324	80921507	80921831
1	81494086	81494421	1	335	81028401	81028736
1	81623752	81623890	1	138	81158067	81158205
1	81642699	81643017	6	318	81177014	81177332
1	81669024	81669153	1	129	81203339	81203468
1	81766157	81766479	6	322	81300472	81300794
1	81967267	81971458	6	4191	81501582	81505773
1	82064452	82064819	1	367	81598767	81599134
1	82474655	82474970	6	315	82008971	82009286
1	82497621	82497755	1	134	82031937	82032071
1	82569760	82570573	6	813	82104076	82104889
1	82882026	82882357	6	331	82416343	82416674
1	83013062	83013384	6	322	82547379	82547701
1	83220917	83221206	1	289	82755234	82755523
1	83226006	83228847	9	2841	82760323	82763164
1	83230989	83231018	1	29	82765306	82765335
1	83231086	83231270	1	184	82765403	82765587
1	83415141	83418177	4	3036	82949458	82952494
1	83451695	83451955	1	260	82986012	82986272
1	83871362	83871911	1	549	83405679	83406228
1	83969385	83969759	1	374	83503702	83504076
1	84018958	84019371	6	413	83553275	83553688
1	84078697	84078897	3	200	83613014	83613214
1	84211470	84211971	1	501	83745787	83746288
1	84455843	84456158	6	315	83990160	83990475
1	84854023	84857191	9	3168	84388340	84391508
1	85023975	85024274	6	299	84558292	84558591
1	85040012	85040217	3	205	84574329	84574534
1	85288413	85291671	4	3258	84822730	84825988
1	85294189	85294389	3	200	84828506	84828706
1	85384728	85387683	4	2955	84919045	84922000
1	85459293	85459613	6	320	84993610	84993930
1	85599010	85601695	4	2685	85133327	85136012
1	85944834	85945156	6	322	85479151	85479473
1	86079706	86084693	9	4987	85614023	85619010
1	86214189	86220248	6	6059	85748506	85754565
1	86279204	86279533	6	329	85813521	85813850
1	86680728	86683027	6	2299	86215045	86217344
1	86738310	86738638	6	328	86272627	86272955
1	86809894	86810206	6	312	86344211	86344523
1	86882432	86882753	6	321	86416749	86417070
1	86952858	86953058	3	200	86487175	86487375
1	86995211	86995623	6	412	86529528	86529940
1	87010976	87016107	4	5131	86545293	86550424
1	87016293	87020068	4	3775	86550610	86554385
1	87198821	87199021	3	200	86733138	86733338
1	87364430	87366387	6	1957	86898747	86900704
1	87568855	87569055	3	200	87103172	87103372
1	87641203	87641507	6	304	87175520	87175824
1	87718160	87718481	83	321	87252477	87252798
1	87738579	87738901	6	322	87272896	87273218
1	87795132	87796797	5	1665	87329449	87331114
1	87835463	87835856	18	393	87369780	87370173
1	87837543	87837831	6	288	87371860	87372148
1	87923445	87923763	6	318	87457762	87458080
1	88075879	88076121	1	242	87610196	87610438
1	88261640	88261890	8	250	87795957	87796207
1	88285958	88286718	1	760	87820275	87821035
1	88336273	88336621	6	348	87870590	87870938
1	88354617	88354930	6	313	87888934	87889247
1	88360815	88361126	6	311	87895132	87895443
1	88393079	88393389	18	310	87927396	87927706
1	88536746	88536889	1	143	88071063	88071206
1	88615792	88616583	1	791	88150109	88150900
1	88624258	88624624	1	366	88158575	88158941
1	88645430	88645630	1	200	88179747	88179947
1	88807508	88813575	6	6067	88341825	88347892
1	88927378	88928363	1	985	88461695	88462680
1	88952731	88952922	1	191	88487048	88487239
1	89236262	89236569	6	307	88770579	88770886
1	89490815	89492864	9	2049	89025132	89027181
1	89532541	89533507	6	966	89066858	89067824
1	89648156	89648444	6	288	89182473	89182761
1	89854106	89855725	6	1619	89388547	89390166
1	89974183	89974454	6	271	89508624	89508895
1	90006986	90007317	6	331	89541427	89541758
1	90025945	90027456	6	1511	89560386	89561897
1	90150645	90150974	6	329	89685086	89685415
1	90187509	90187842	6	333	89721950	89722283
1	90228438	90228639	3	201	89762879	89763080
1	90567852	90568052	3	200	90102294	90102494
1	90611914	90612235	6	321	90146356	90146677
1	90697852	90698180	6	328	90232294	90232622
1	90847520	90848241	5	721	90381963	90382684
1	91151361	91151672	6	311	90685804	90686115
1	91286398	91286754	18	356	90820841	90821197
1	91305562	91307215	2	1653	90840005	90841658
1	91356705	91359566	6	2861	90891148	90894009
1	91729915	91730223	6	308	91264358	91264666
1	91809797	91812107	4	2310	91344240	91346550
1	91852775	91853537	6	762	91387218	91387980
1	91934268	91934468	6	200	91468711	91468911
1	92029760	92031880	4	2120	91564203	91566323
1	92389047	92389369	6	322	91923490	91923812
1	92460128	92460447	6	319	91994571	91994890
1	92483730	92486740	9	3010	92018173	92021183
1	92589232	92589352	6	120	92123675	92123795
1	93117116	93117426	6	310	92651559	92651869
1	93237802	93238029	6	227	92772245	92772472
1	93502753	93503146	6	393	93037196	93037589
1	93742332	93743306	6	974	93276775	93277749
1	93843835	93846595	9	2760	93378278	93381038
1	94256158	94262238	6	6080	93790602	93796682
1	94616164	94616461	6	297	94150608	94150905
1	94661802	94662116	6	314	94196246	94196560
1	94918863	94919174	6	311	94453307	94453618
1	95041888	95042212	6	324	94576332	94576656
1	95732748	95732962	1	214	95267192	95267406
1	95746874	95747329	1	455	95281318	95281773
1	95806901	95807307	1	406	95341345	95341751
1	95817252	95817345	6	93	95351696	95351789
1	95986393	95986712	6	319	95520837	95521156
1	96035470	96035782	6	312	95569914	95570226
1	96253951	96254132	6	181	95788395	95788576
1	96399440	96399879	1	439	95933884	95934323
1	96407876	96407933	6	57	95942320	95942377
1	96577408	96577716	6	308	96111852	96112160
1	96934643	96936247	6	1604	96469087	96470691
1	96945237	96945536	6	299	96479681	96479980
1	96960769	96961029	1	260	96495213	96495473
1	97069930	97075957	6	6027	96604374	96610401
1	97144326	97145198	6	872	96678770	96679642
1	97227273	97229189	6	1916	96761717	96763633
1	97267473	97267789	6	316	96801917	96802233
1	97391566	97392094	1	528	96926010	96926538
1	97463380	97463624	81	244	96997824	96998068
1	97668988	97669243	6	255	97203432	97203687
1	97783495	97787841	6	4346	97317939	97322285
1	97943147	97943450	6	303	97477591	97477894
1	98151896	98152218	6	322	97686340	97686662
1	98304103	98304425	6	322	97838547	97838869
1	98408181	98410364	4	2183	97942625	97944808
1	98623229	98623400	1	171	98157673	98157844
1	98760223	98760537	6	314	98294667	98294981
1	98782868	98783189	6	321	98317312	98317633
1	98843082	98843134	6	52	98377526	98377578
1	98977327	98979233	6	1906	98511771	98513677
1	99138183	99138507	6	324	98672627	98672951
1	99624650	99624750	6	100	99159094	99159194
1	99678980	99679760	6	780	99213424	99214204
1	99720630	99720943	6	313	99255074	99255387
1	99843737	99844045	6	308	99378181	99378489
1	99854074	99856449	6	2375	99388518	99390893
1	100298821	100299133	6	312	99833265	99833577
1	100532250	100532564	6	314	100066694	100067008
1	100586312	100586624	6	312	100120756	100121068
1	100636194	100636827	7	633	100170638	100171271
1	100646181	100646499	6	318	100180625	100180943
1	100647060	100647355	6	295	100181504	100181799
1	100991223	100991526	6	303	100525667	100525970
1	101205900	101206412	7	512	100740344	100740856
1	101490453	101490621	1	168	101024897	101025065
1	101490800	101491270	8	470	101025244	101025714
1	101544928	101545128	3	200	101079372	101079572
1	101581029	101581295	6	266	101115473	101115739
1	101620918	101621057	1	139	101155362	101155501
1	102133323	102133549	1	226	101667767	101667993
1	102251804	102252856	6	1052	101786248	101787300
1	102540132	102540261	1	129	102074576	102074705
1	102689424	102689737	6	313	102223868	102224181
1	102695650	102695963	6	313	102230094	102230407
1	102696339	102697069	6	730	102230783	102231513
1	102779759	102780221	6	462	102314203	102314665
1	102945513	102945830	6	317	102479957	102480274
1	102976548	102978169	6	1621	102510992	102512613
1	103007707	103008030	6	323	102542151	102542474
1	103184581	103184646	6	65	102719025	102719090
1	103325953	103326277	6	324	102860397	102860721
1	103345220	103345450	8	230	102879664	102879894
1	103593417	103593732	6	315	103127861	103128176
1	103635867	103636191	6	324	103170311	103170635
1	103644665	103644983	6	318	103179109	103179427
1	103743186	103743503	6	317	103277630	103277947
1	103747360	103747652	6	292	103281804	103282096
1	104121434	104121577	6	143	103578812	103578955
1	104474036	104474361	6	325	103931414	103931739
1	104577893	104579401	6	1508	104035271	104036779
1	104704285	104704440	6	155	104161663	104161818
1	104719848	104720165	6	317	104177226	104177543
1	104820733	104820841	1	108	104278111	104278219
1	105180209	105180409	3	200	104637587	104637787
1	105182746	105183050	6	304	104640124	104640428
1	105312815	105318910	6	6095	104770193	104776288
1	105386451	105392501	6	6050	104843829	104849879
1	105537114	105537278	1	164	104994492	104994656
1	105724149	105724380	6	231	105181527	105181758
1	105756526	105759049	6	2523	105213904	105216427
1	106134928	106135276	6	348	105592306	105592654
1	106138496	106138818	6	322	105595874	105596196
1	106150716	106150772	6	56	105608094	105608150
1	106201384	106203613	6	2229	105658762	105660991
1	106276674	106276992	6	318	105734052	105734370
1	106560151	106560457	6	306	106017529	106017835
1	106826916	106827737	6	821	106284294	106285115
1	106895326	106895640	1	314	106352704	106353018
1	106935124	106935443	6	319	106392502	106392821
1	106954434	106956024	6	1590	106411812	106413402
1	107161468	107165056	4	3588	106618846	106622434
1	107219174	107219474	1	300	106676552	106676852
1	107291285	107291490	8	205	106748663	106748868
1	107292620	107292910	8	290	106749998	106750288
1	107535101	107535399	6	298	106992479	106992777
1	108225700	108226070	8	370	107683078	107683448
1	108465292	108465612	6	320	107922670	107922990
1	108535732	108536062	6	330	107993110	107993440
1	108702094	108703636	6	1542	108159472	108161014
1	108760345	108765973	9	5628	108217723	108223351
1	109078090	109079571	6	1481	108535468	108536949
1	109118930	109122294	6	3364	108576308	108579672
1	109203264	109203578	6	314	108660642	108660956
1	109217666	109219452	6	1786	108675044	108676830
1	109260560	109260850	8	290	108717938	108718228
1	109474416	109474494	6	78	108931794	108931872
1	109623928	109624251	6	323	109081306	109081629
1	109847089	109847273	6	184	109304467	109304651
1	110196789	110196932	6	143	109654167	109654310
1	110206131	110209679	9	3548	109663509	109667057
1	110568651	110568973	6	322	110026029	110026351
1	110828388	110828640	6	252	110285766	110286018
1	111000663	111001011	6	348	110458041	110458389
1	111481729	111482023	6	294	110939107	110939401
1	111585336	111585486	6	150	111042714	111042864
1	111611192	111611478	6	286	111068570	111068856
1	111701524	111701850	6	326	111158902	111159228
1	111772022	111772336	6	314	111229400	111229714
1	111776171	111776844	6	673	111233549	111234222
1	112056258	112056458	3	200	111513636	111513836
1	112149623	112151533	6	1910	111607001	111608911
1	112302313	112302629	6	316	111759691	111760007
1	112514791	112515108	6	317	111972169	111972486
1	112565393	112565712	6	319	112022771	112023090
1	112694842	112694996	6	154	112152220	112152374
1	112764040	112770080	6	6040	112221418	112227458
1	113182379	113183879	6	1500	112639757	112641257
1	113265359	113265559	3	200	112722737	112722937
1	113267055	113268043	6	988	112724433	112725421
1	113331602	113335414	9	3812	112788980	112792792
1	113337926	113340991	9	3065	112795304	112798369
1	113350659	113354451	9	3792	112808037	112811829
1	113440179	113442072	6	1893	112897557	112899450
1	113733130	113735135	4	2005	113190508	113192513
1	113811840	113811990	8	150	113269218	113269368
1	113926768	113927084	6	316	113384146	113384462
1	113958618	113959113	6	495	113415996	113416491
1	114051976	114052627	6	651	113509354	113510005
1	114211173	114211506	6	333	113668551	113668884
1	114255399	114255694	6	295	113712777	113713072
1	114369283	114369604	6	321	113826661	113826982
1	114385440	114385746	6	306	113842818	113843124
1	114567329	114567641	6	312	114024707	114025019
1	115030236	115030563	6	327	114487614	114487941
1	115212448	115214827	9	2379	114669827	114672206
1	115332522	115334171	6	1649	114789901	114791550
1	115441919	115445012	7	3093	114899298	114902391
1	115462837	115469307	9	6470	114920216	114926686
1	115568903	115569211	6	308	115026282	115026590
1	115658791	115659100	6	309	115116170	115116479
1	115799988	115804617	9	4629	115257367	115261996
1	116044544	116053528	9	8984	115501923	115510907
1	116168360	116170399	6	2039	115625739	115627778
1	116369228	116369338	1	110	115826607	115826717
1	116471118	116471437	6	319	115928497	115928816
1	116707085	116707302	6	217	116164464	116164681
1	116854360	116854940	821	580	116311738	116312318
1	116892887	116894993	9	2106	116350265	116352371
1	117260531	117262372	6	1841	116717909	116719750
1	117619588	117621617	4	2029	117076966	117078995
1	117758108	117758421	6	313	117215486	117215799
1	117877310	117880755	4	3445	117334688	117338133
1	117971401	117973860	6	2459	117428779	117431238
1	117977504	117980393	4	2889	117434882	117437771
1	118137798	118138110	6	312	117595176	117595488
1	118236933	118241816	4	4883	117694311	117699194
1	118319123	118321533	6	2410	117776501	117778911
1	118355053	118362046	4	6993	117812431	117819424
1	118362885	118365248	4	2363	117820263	117822626
1	118604698	118605010	6	312	118062075	118062387
1	118823491	118829529	6	6038	118280868	118286906
1	118965506	118965844	6	338	118422883	118423221
1	119093639	119094482	6	843	118551016	118551859
1	119117978	119120734	6	2756	118575355	118578111
1	119279491	119279507	1	16	118736868	118736884
1	119394959	119401018	6	6059	118852336	118858395
1	119622025	119624301	4	2276	119079402	119081678
1	119675658	119675931	1	273	119133035	119133308
1	119807010	119807311	6	301	119264387	119264688
1	119877397	119877714	6	317	119334774	119335091
1	120009313	120009513	3	200	119466690	119466890
1	120096931	120097131	3	200	119554308	119554508
1	120139471	120139726	1	255	119596848	119597103
1	120211091	120211410	6	319	119668468	119668787
1	120247389	120247607	6	218	119704766	119704984
1	149294554	149294754	3	200	143799929	143800129
1	149298520	149298734	3	214	143803964	143804173
1	144340516	144340754	1	238	145215629	145215867
1	145474303	145474503	3	200	145960785	145960585
1	146512854	146513020	1	166	147041298	147041464
1	146659734	146662027	4	2293	147188155	147190448
1	146864716	146865045	6	329	147392989	147393316
1	146126727	146127077	1	350	148196282	148196632
1	146136363	146136465	1	102	148205918	148206020
1	146139587	146139754	1	167	148209142	148209309
1	146149884	146150718	1	834	148219438	148220272
1	147691716	147692550	1	834	148219438	148220272
1	147793067	147795147	9	2080	148320950	148323049
1	144901973	144905262	4	3289	148982501	148979212
1	149576471	149576706	1	235	149607325	149607560
1	149970972	149974084	9	3112	149999025	150002137
1	150204399	150204703	6	304	150232061	150232361
1	150560403	150560724	6	321	150587927	150588248
1	150571299	150571624	6	325	150598823	150599148
1	150575217	150575337	6	120	150602741	150602861
1	150700401	150702479	6	2078	150727925	150730003
1	150753313	150755027	6	1714	150780837	150782551
1	150764942	150765279	6	337	150792466	150792803
1	150904018	150904156	6	138	150931542	150931680
1	151098061	151098379	6	318	151125585	151125903
1	151466120	151469553	4	3433	151493644	151497077
1	151571749	151574214	6	2465	151599273	151601738
1	151616069	151618264	9	2195	151643593	151645788
1	151619516	151620488	6	972	151647040	151648012
1	151623058	151624758	6	1700	151650582	151652282
1	151640006	151640325	6	319	151667530	151667849
1	152152177	152155231	4	3054	152179701	152182755
1	152160568	152163087	4	2519	152188092	152190611
1	152357818	152358140	6	322	152385342	152385664
1	152731876	152734714	4	2838	152759400	152762238
1	152853881	152854198	6	317	152881405	152881722
1	152897395	152897711	6	316	152924919	152925235
1	152928055	152930137	6	2082	152955579	152957661
1	153094457	153094762	6	305	153121981	153122286
1	153250913	153252222	6	1309	153278437	153279746
1	153492638	153492768	6	130	153520162	153520292
1	153557549	153567057	9	9508	153585073	153594581
1	153668924	153669269	6	345	153696448	153696793
1	153676022	153678300	9	2278	153703546	153705824
1	153802938	153803265	6	327	153830462	153830789
1	153817041	153817413	6	372	153844565	153844937
1	154075865	154076191	6	326	154103389	154103715
1	154098216	154098543	6	327	154125740	154126067
1	154188315	154188626	6	311	154215839	154216150
1	154366693	154366873	6	180	154394217	154394397
1	154421352	154421680	6	328	154448876	154449204
1	154617984	154618308	6	324	154645508	154645832
1	155244503	155244817	6	314	155274712	155275026
1	155487586	155487902	6	316	155517795	155518111
1	155521166	155521473	6	307	155551375	155551682
1	155537097	155537400	6	303	155567306	155567609
1	155596447	155605634	6	9187	155626656	155635843
1	155643659	155643975	6	316	155673868	155674184
1	155670296	155671977	6	1681	155700505	155702186
1	155804611	155805273	6	662	155834820	155835482
1	155892703	155892991	6	288	155922912	155923200
1	156149008	156149982	6	974	156179217	156180191
1	156157188	156157514	6	326	156187397	156187723
1	156186215	156187047	6	832	156216424	156217256
1	156297050	156298674	6	1624	156327259	156328883
1	156368489	156368831	6	342	156398697	156399039
1	156693860	156701775	9	7915	156724068	156731983
1	156702497	156708336	9	5839	156732705	156738544
1	156961495	156961807	6	312	156991703	156992015
1	156966327	156966582	6	255	156996535	156996790
1	157637248	157637564	6	316	157667458	157667774
1	157694098	157694333	1	235	157724308	157724543
1	157791982	157792261	6	279	157822192	157822471
1	157916587	157916904	6	317	157946797	157947114
1	158042447	158042783	6	336	158072657	158072993
1	158058262	158058582	6	320	158088472	158088792
1	158145111	158145257	1	146	158175321	158175467
1	158177040	158177370	6	330	158207250	158207580
1	158202906	158212447	6	9541	158233116	158242657
1	158237407	158238720	6	1313	158267617	158268930
1	158528284	158528592	6	308	158558494	158558802
1	158804027	158804238	6	211	158834237	158834448
1	159502577	159502790	6	213	159532787	159533000
1	159525399	159525728	6	329	159555609	159555938
1	159869244	159869557	6	313	159899454	159899767
1	160513972	160522908	4	8936	160544182	160553118
1	160574586	160582913	9	8327	160604796	160613123
1	161213873	161214194	6	321	161244083	161244404
1	161250613	161252240	6	1627	161280823	161282450
1	161290610	161290915	6	305	161320820	161321125
1	161293483	161293794	6	311	161323693	161324004
1	161455422	161459519	4	4097	161485632	161489729
1	161474460	161477288	4	2828	161504670	161507498
1	161644439	161649259	4	4820	161674649	161679469
1	161657098	161657291	6	193	161687308	161687501
1	161708106	161712167	4	4061	161738316	161742377
1	161782160	161782496	6	336	161812370	161812706
1	161893534	161893734	3	200	161923744	161923944
1	161929195	161929495	6	300	161959405	161959705
1	162035489	162035631	6	142	162065699	162065841
1	162259257	162259435	6	178	162289467	162289645
1	162435150	162436657	6	1507	162465360	162466867
1	162706910	162709118	6	2208	162737120	162739328
1	162966532	162966768	6	236	162996742	162996978
1	162977034	162977360	6	326	163007244	163007570
1	163207616	163207928	1	312	163237826	163238138
1	163231932	163232624	6	692	163262142	163262834
1	163521883	163522156	6	273	163552093	163552366
1	163534095	163534315	1	220	163564305	163564525
1	164017455	164017790	6	335	164048218	164048553
1	164328416	164328743	6	327	164359179	164359506
1	164350238	164350495	1	257	164381001	164381258
1	164427555	164427868	6	313	164458318	164458631
1	164518149	164518467	6	318	164548912	164549230
1	164533165	164533283	1	118	164563928	164564046
1	164646323	164646644	6	321	164677086	164677407
1	164730688	164730996	6	308	164761451	164761759
1	164927833	164928149	6	316	164958596	164958912
1	165097639	165105088	9	7449	165128402	165135851
1	165261017	165261336	6	319	165291780	165292099
1	165486069	165486347	6	278	165516832	165517110
1	165509248	165509448	3	200	165540011	165540211
1	165777347	165777673	6	326	165808110	165808436
1	165786719	165787039	6	320	165817482	165817802
1	165830582	165830909	6	327	165861345	165861672
1	165940034	165943617	6	3583	165970797	165974380
1	166118096	166118527	6	431	166148859	166149290
1	166317409	166317588	6	179	166348172	166348351
1	166480136	166480438	6	302	166510899	166511201
1	166709099	166709400	6	301	166739862	166740163
1	167073763	167076609	9	2846	167104526	167107372
1	167150984	167153864	9	2880	167181747	167184627
1	167185108	167190480	9	5372	167215871	167221243
1	167201363	167203595	9	2232	167232126	167234358
1	167333497	167333791	6	294	167364260	167364554
1	167404264	167404597	6	333	167435027	167435360
1	167493337	167496821	4	3484	167524100	167527584
1	167568695	167569003	6	308	167599458	167599766
1	167774457	167774657	3	200	167805220	167805420
1	167866934	167867254	6	320	167897696	167898016
1	168002545	168002868	6	323	168033307	168033630
1	168176235	168177908	6	1673	168206997	168208670
1	168559161	168561591	4	2430	168589923	168592353
1	168597489	168597717	6	228	168628251	168628479
1	168643596	168647848	4	4252	168674358	168678610
1	168656859	168659930	4	3071	168687621	168690692
1	168722904	168723225	6	321	168753666	168753987
1	168755267	168755578	6	311	168786029	168786340
1	168978075	168978397	6	322	169008837	169009159
1	169120217	169123319	9	3102	169150979	169154081
1	169197632	169197948	6	316	169228394	169228710
1	169606251	169606348	6	97	169637013	169637110
1	169618109	169630562	4	12453	169648871	169661324
1	169730434	169730749	6	315	169761293	169761608
1	169779967	169780301	6	334	169810826	169811160
1	169959160	169959614	6	454	169990019	169990473
1	170135261	170135596	6	335	170166120	170166455
1	170225965	170226073	6	108	170256824	170256932
1	170387362	170389043	6	1681	170418221	170419902
1	170555465	170555665	3	200	170586324	170586524
1	170612084	170612280	1	196	170642943	170643139
1	170717505	170717867	1	362	170748364	170748726
1	170906660	170906978	6	318	170937519	170937837
1	171056190	171056501	6	311	171087049	171087360
1	171188598	171192184	4	3586	171219459	171223045
1	171216718	171220936	7	4218	171247579	171251797
1	171261234	171261556	6	322	171292095	171292417
1	171264616	171264816	3	200	171295477	171295677
1	171370556	171370855	6	299	171401417	171401716
1	171394751	171395069	6	318	171425612	171425930
1	172075989	172076315	6	326	172106849	172107175
1	172193556	172193835	1	279	172224416	172224695
1	172428246	172432139	9	3893	172459106	172462999
1	172495233	172495539	6	306	172526093	172526399
1	172540261	172541876	6	1615	172571121	172572736
1	172606532	172610740	4	4208	172637392	172641600
1	172950397	172956465	6	6068	172981257	172987325
1	173213498	173213824	6	326	173244359	173244685
1	173472209	173475569	4	3360	173503070	173506430
1	173687960	173688268	6	308	173718821	173719129
1	173958851	173959174	6	323	173989713	173990036
1	174105312	174105555	6	243	174136174	174136417
1	174131890	174132170	6	280	174162752	174163032
1	174202406	174208438	6	6032	174233268	174239300
1	174317575	174320254	6	2679	174348437	174351116
1	174333379	174333698	6	319	174364241	174364560
1	174394789	174399493	9	4704	174425651	174430355
1	174515885	174516205	6	320	174546747	174547067
1	174645441	174649325	4	3884	174676303	174680187
1	174732505	174732827	6	322	174763367	174763689
1	174812363	174818396	6	6033	174843225	174849258
1	175078212	175078539	6	327	175109076	175109403
1	175173420	175173770	8	350	175204284	175204634
1	175246799	175250235	4	3436	175277663	175281099
1	175371161	175371482	6	321	175402025	175402346
1	175399166	175399236	6	70	175430030	175430100
1	175463955	175466175	9	2220	175494819	175497039
1	175535112	175535518	1	406	175565976	175566382
1	175704682	175704908	1	226	175735546	175735772
1	175722739	175722898	1	159	175753603	175753762
1	175817626	175821652	9	4026	175848490	175852516
1	176018025	176018346	6	321	176048889	176049210
1	176032186	176032506	6	320	176063050	176063370
1	176236742	176237048	6	306	176267606	176267912
1	176295382	176295445	6	63	176326246	176326309
1	176364609	176366762	6	2153	176395473	176397626
1	176569529	176569844	6	315	176600393	176600708
1	176601555	176601698	6	143	176632419	176632562
1	176663120	176663435	8	315	176693984	176694299
1	176720058	176721511	6	1453	176750922	176752375
1	177009234	177009502	1	268	177040098	177040366
1	177087437	177087640	1	203	177118301	177118504
1	177330926	177343758	91	12832	177361790	177374622
1	177368255	177368559	6	304	177399119	177399423
1	177419109	177419427	6	318	177449973	177450291
1	177572523	177572838	6	315	177603388	177603703
1	177580823	177581149	1	326	177611688	177612014
1	177603050	177609130	6	6080	177633915	177639995
1	177798069	177798385	6	316	177828934	177829250
1	177864916	177865481	1	565	177895781	177896346
1	178053622	178053820	6	198	178084487	178084685
1	178228261	178228544	6	283	178259126	178259409
1	178254237	178254568	6	331	178285102	178285433
1	178283919	178289962	6	6043	178314784	178320827
1	178363595	178363891	1	296	178394460	178394756
1	178558571	178564010	9	5439	178589436	178594875
1	178796530	178796844	6	314	178827395	178827709
1	178906239	178906570	6	331	178937104	178937435
1	178931363	178933552	4	2189	178962228	178964417
1	178975630	178978172	9	2542	179006495	179009037
1	179008839	179010905	6	2066	179039704	179041770
1	179103534	179105902	6	2368	179134399	179136767
1	179387098	179388850	6	1752	179417963	179419715
1	179421541	179421869	6	328	179452406	179452734
1	179614211	179614532	6	321	179645076	179645397
1	180059398	180059720	6	322	180090263	180090585
1	180256477	180259046	4	2569	180287342	180289911
1	180442298	180442608	6	310	180473163	180473473
1	180668331	180671611	6	3280	180699195	180702475
1	180809076	180809399	6	323	180839940	180840263
1	180835932	180842007	6	6075	180866796	180872871
1	181342471	181351832	9	9361	181373335	181382696
1	181365061	181367477	9	2416	181395925	181398341
1	181777911	181778155	1	244	181808776	181809020
1	181829152	181829475	6	323	181860017	181860340
1	181997407	182000588	4	3181	182028272	182031453
1	182113250	182113450	3	200	182144115	182144315
1	182457677	182457892	6	215	182488542	182488757
1	182477794	182479844	6	2050	182508659	182510709
1	182635108	182635309	3	201	182665973	182666174
1	182709664	182711930	6	2266	182740529	182742795
1	182923367	182923682	6	315	182954232	182954547
1	183082509	183085775	4	3266	183113374	183116640
1	183101508	183104540	9	3032	183132373	183135405
1	183215801	183218548	9	2747	183246666	183249413
1	183244212	183250534	9	6322	183275077	183281399
1	183267954	183272666	9	4712	183298819	183303531
1	183446555	183446873	6	318	183477420	183477738
1	183573285	183573486	3	201	183604150	183604351
1	183681289	183681489	3	200	183712154	183712354
1	183741854	183742186	6	332	183772719	183773051
1	183745286	183745594	6	308	183776151	183776459
1	183746320	183746470	8	150	183777185	183777335
1	183820000	183820490	8	490	183850866	183851356
1	183983186	183985283	9	2097	184014052	184016149
1	184195432	184198476	9	3044	184226298	184229342
1	184540144	184540466	6	322	184571010	184571332
1	184555423	184555728	6	305	184586289	184586594
1	184689646	184689764	6	118	184720512	184720630
1	185376269	185376572	6	303	185407137	185407440
1	185764035	185767784	9	3749	185794903	185798652
1	186145884	186145938	6	54	186176752	186176806
1	186221515	186221826	6	311	186252383	186252694
1	186249061	186249380	6	319	186279929	186280248
1	186296109	186296476	6	367	186326977	186327344
1	186350464	186350772	6	308	186381332	186381640
1	186369111	186369431	6	320	186399979	186400299
1	186387419	186387628	6	209	186418287	186418496
1	186427361	186428587	6	1226	186458229	186459455
1	187132799	187133124	6	325	187163667	187163992
1	187136403	187136680	6	277	187167271	187167548
1	187312848	187318945	6	6097	187343716	187349813
1	187566803	187572910	6	6107	187597671	187603778
1	187707618	187707668	6	50	187738487	187738537
1	187792476	187794742	6	2266	187823345	187825611
1	187816247	187816556	6	309	187847116	187847425
1	187858384	187858632	6	248	187889253	187889501
1	187970021	187970337	6	316	188000890	188001206
1	188056431	188056721	6	290	188087300	188087590
1	188083743	188084064	6	321	188114612	188114933
1	188279130	188279428	6	298	188309999	188310297
1	188487139	188487509	6	370	188518008	188518378
1	188488666	188489978	6	1312	188519535	188520847
1	188601900	188602416	61	516	188632769	188633285
1	188637991	188638446	6	455	188668860	188669315
1	188969520	188969823	6	303	189000389	189000692
1	189084960	189085231	6	271	189115829	189116100
1	189832473	189832908	6	435	189863343	189863778
1	190122380	190125994	4	3614	190153250	190156864
1	190381570	190381888	6	318	190412440	190412758
1	190550474	190550674	3	200	190581344	190581544
1	190612341	190612397	6	56	190643211	190643267
1	190615676	190615997	6	321	190646546	190646867
1	190699431	190704119	6	4688	190730301	190734989
1	190772748	190773384	6	636	190803618	190804254
1	191068080	191068366	6	286	191098950	191099236
1	191101705	191102023	6	318	191132575	191132893
1	191254273	191254596	6	323	191285143	191285466
1	191481562	191481879	6	317	191512432	191512749
1	191585034	191585350	6	316	191615904	191616220
1	191672729	191673047	6	318	191703599	191703917
1	192030096	192030296	3	200	192060966	192061166
1	192067421	192067859	6	438	192098291	192098729
1	192072307	192072415	6	108	192103177	192103285
1	192111617	192111727	1	110	192142487	192142597
1	192469700	192475747	6	6047	192500570	192506617
1	192602518	192602718	3	200	192633388	192633588
1	192818162	192820360	9	2198	192849032	192851230
1	192825454	192827547	6	2093	192856324	192858417
1	192930088	192930425	6	337	192960958	192961295
1	193130873	193131282	6	409	193161743	193162152
1	193203287	193203452	6	165	193234157	193234322
1	193267725	193267854	6	129	193298595	193298724
1	193364969	193365244	6	275	193395839	193396114
1	193387547	193387747	3	200	193418417	193418617
1	193541875	193541988	6	113	193572745	193572858
1	193686972	193693037	6	6065	193717842	193723907
1	193831231	193831568	6	337	193862101	193862438
1	193836348	193836844	6	496	193867218	193867714
1	193932444	193932554	1	110	193963314	193963424
1	194226097	194226425	6	328	194256967	194257295
1	194241083	194242356	6	1273	194271953	194273226
1	194300473	194300734	6	261	194331343	194331604
1	194307560	194308050	8	490	194338430	194338920
1	194532497	194532827	6	330	194563367	194563697
1	194534287	194534501	1	214	194565157	194565371
1	194651191	194651791	6	600	194682061	194682661
1	194760867	194761178	6	311	194791737	194792048
1	194874715	194876980	6	2265	194905585	194907850
1	194969071	194972181	9	3110	194999941	195003051
1	195520170	195522390	6	2220	195551040	195553260
1	195873029	195873226	1	197	195903899	195904096
1	195876724	195876827	6	103	195907594	195907697
1	195885360	195885679	6	319	195916230	195916549
1	196065596	196069680	4	4084	196096466	196100550
1	196188500	196194545	6	6045	196219370	196225415
1	196571905	196572229	6	324	196602775	196603099
1	197318947	197319264	6	317	197349817	197350134
1	197373438	197373610	6	172	197404308	197404480
1	197374167	197375733	6	1566	197405037	197406603
1	197497707	197498009	6	302	197528577	197528879
1	197706647	197709085	4	2438	197737517	197739955
1	197775062	197775489	6	427	197805932	197806359
1	198179873	198180162	6	289	198210743	198211032
1	198293172	198293390	6	218	198324042	198324260
1	198515200	198515685	6	485	198546070	198546555
1	198965188	198965505	6	317	198996059	198996376
1	198992501	198994737	6	2236	199023372	199025608
1	199025571	199025888	6	317	199056442	199056759
1	199088490	199088843	6	353	199119362	199119715
1	199162830	199163137	6	307	199193702	199194009
1	199186615	199189403	4	2788	199217487	199220275
1	199435638	199435740	6	102	199466510	199466612
1	199447797	199448024	6	227	199478669	199478896
1	199523231	199527609	6	4378	199554103	199558481
1	199878985	199879310	6	325	199909857	199910182
1	200126316	200129136	4	2820	200157188	200160008
1	200148625	200150820	4	2195	200179497	200181692
1	200243053	200243134	6	81	200273925	200274006
1	200284035	200284638	1	603	200314907	200315510
1	200438420	200438690	8	270	200469292	200469562
1	200542555	200542742	6	187	200573427	200573614
1	200545324	200545635	6	311	200576196	200576507
1	200716855	200717147	6	292	200747727	200748019
1	201469917	201470118	3	201	201500789	201500990
1	201740287	201740392	6	105	201771159	201771264
1	201771114	201771283	6	169	201801986	201802155
1	202159928	202161643	6	1715	202190800	202192515
1	202222918	202223095	6	177	202253790	202253967
1	202251720	202251990	8	270	202282592	202282862
1	202301753	202302076	6	323	202332625	202332948
1	202310424	202310739	6	315	202341296	202341611
1	202664608	202664793	1	185	202695480	202695665
1	202708571	202709757	6	1186	202739443	202740629
1	203170656	203172999	9	2343	203201528	203203871
1	203336280	203336530	8	250	203367152	203367402
1	203408631	203412085	9	3454	203439503	203442957
1	203887682	203889902	6	2220	203918554	203920774
1	204140321	204140638	6	317	204171193	204171510
1	204151117	204151459	6	342	204181989	204182331
1	204233370	204233409	1	39	204264242	204264281
1	204440194	204440844	6	650	204471066	204471716
1	204591529	204591699	1	170	204622401	204622571
1	204733525	204739151	9	5626	204764397	204770023
1	204828119	204830318	9	2199	204858991	204861190
1	204900579	204900750	1	171	204931451	204931622
1	205299630	205308778	9	9148	205330502	205339650
1	205314174	205316297	9	2123	205345046	205347169
1	205343415	205353456	9	10041	205374287	205384328
1	205411096	205411296	3	200	205441968	205442168
1	205689224	205696927	9	7703	205720096	205727799
1	206276035	206278004	6	1969	206065297	206063367
1	206501018	206506895	6	5877	206327671	206333544
1	206547377	206547685	6	308	206374022	206374330
1	206558767	206562195	9	3428	206385412	206388838
1	206655111	206655434	6	323	206481769	206482092
1	207481074	207481375	6	301	207307729	207308030
1	207593944	207595721	7	1777	207420599	207422376
1	207682168	207682368	3	200	207508823	207509023
1	207697332	207699676	4	2344	207523987	207526331
1	207751508	207757301	4	5793	207578163	207583956
1	207867602	207873555	94	5953	207694257	207700210
1	207892113	207892637	6	524	207718768	207719292
1	207910542	207910877	6	335	207737197	207737532
1	207980798	207983494	9	2696	207807453	207810149
1	207998280	208014057	9	15777	207824935	207840712
1	208360056	208360378	6	322	208186711	208187033
1	208480371	208480682	6	311	208307026	208307337
1	208608185	208608637	1	452	208434840	208435292
1	208751067	208751267	3	200	208577722	208577922
1	208832264	208833018	6	754	208658919	208659673
1	208910050	208910366	6	316	208736705	208737021
1	208939489	208939607	6	118	208766144	208766262
1	208941241	208941707	1	466	208767896	208768362
1	209074348	209079799	9	5451	208901003	208906454
1	209127272	209127587	6	315	208953927	208954242
1	209301783	209303620	6	1837	209128438	209130275
1	209310699	209313036	9	2337	209137354	209139691
1	209314535	209315524	6	989	209141190	209142179
1	209367694	209368044	6	350	209194349	209194699
1	209434508	209434824	6	316	209261163	209261479
1	209493455	209493770	6	315	209320110	209320425
1	209567875	209572538	9	4663	209394530	209399193
1	209630840	209631070	8	230	209457495	209457725
1	209734795	209735123	1	328	209561450	209561778
1	209989200	209989690	8	490	209815855	209816345
1	210086729	210093182	6	6453	209913384	209919837
1	210251372	210251690	6	318	210078027	210078345
1	210436018	210436248	1	230	210262673	210262903
1	210559565	210559896	6	331	210386221	210386552
1	210615196	210618019	6	2823	210441852	210444675
1	210891711	210891920	6	209	210718369	210718578
1	210934310	210934626	6	316	210760968	210761284
1	210962027	210962350	6	323	210788685	210789008
1	211141204	211142203	6	999	210967862	210968861
1	211208276	211210871	96	2595	211034934	211037529
1	211233659	211233764	6	105	211060317	211060422
1	211445958	211446278	6	320	211272616	211272936
1	211556044	211556244	3	200	211382702	211382902
1	211557426	211559994	9	2568	211384084	211386652
1	211836990	211839048	4	2058	211663648	211665706
1	212015700	212015781	6	81	211842358	211842439
1	212023556	212023879	6	323	211850214	211850537
1	212082782	212087361	4	4579	211909440	211914019
1	212224784	212225406	6	622	212051442	212052064
1	212253113	212253453	1	340	212079771	212080111
1	212493290	212495652	6	2362	212319948	212322310
1	212693476	212693528	6	52	212520134	212520186
1	212804654	212811081	9	6427	212631312	212637739
1	212951723	212953871	6	2148	212778381	212780529
1	213022735	213025449	6	2714	212849393	212852107
1	213211927	213212257	6	330	213038585	213038915
1	213323639	213326700	6	3061	213150296	213153357
1	213444825	213445135	6	310	213271482	213271792
1	213463375	213463481	6	106	213290032	213290138
1	213477266	213477587	6	321	213303923	213304244
1	213759461	213759974	1	513	213586118	213586631
1	213877447	213877764	6	317	213704104	213704421
1	214096166	214096748	6	582	213922823	213923405
1	214102710	214102882	1	172	213929367	213929539
1	214202295	214202547	1	252	214028952	214029204
1	214549280	214549570	8	290	214375937	214376227
1	214558840	214558914	6	74	214385497	214385571
1	214622354	214622661	6	307	214449011	214449318
1	214796080	214796261	6	181	214622737	214622918
1	215041922	215044020	6	2098	214868579	214870677
1	215227649	215227849	3	200	215054306	215054506
1	215304193	215304512	6	319	215130850	215131169
1	215846403	215846591	1	188	215673061	215673249
1	215921205	215921484	6	279	215747863	215748142
1	215944639	215944969	6	330	215771297	215771627
1	216356754	216357348	18	594	216183412	216184006
1	216643027	216643288	6	261	216469685	216469946
1	216885960	216886546	1	586	216712618	216713204
1	217057082	217059181	4	2099	216883740	216885839
1	217138105	217138347	1	242	216964763	216965005
1	217227958	217228105	1	147	217054616	217054763
1	217633637	217633841	1	204	217460295	217460499
1	217696502	217698284	6	1782	217523160	217524942
1	217863785	217869888	6	6103	217690443	217696546
1	217877574	217877905	6	331	217704232	217704563
1	217944112	217944690	1	578	217770770	217771348
1	218024622	218024798	1	176	217851280	217851456
1	218030542	218030819	1	277	217857200	217857477
1	218086604	218086894	6	290	217913262	217913552
1	218392866	218393180	1	314	218219524	218219838
1	218428301	218428846	1	545	218254959	218255504
1	218482318	218484455	9	2137	218308976	218311113
1	219378460	219378743	6	283	219205118	219205401
1	219628918	219631421	6	2503	219455576	219458079
1	219718283	219720268	6	1985	219544941	219546926
1	219758472	219761724	4	3252	219585130	219588382
1	220046134	220046668	6	534	219872792	219873326
1	220243886	220244401	6	515	220070544	220071059
1	220418498	220420289	6	1791	220245156	220246947
1	220426790	220428567	6	1777	220253448	220255225
1	220515589	220519373	9	3784	220342247	220346031
1	220639042	220640931	6	1889	220465700	220467589
1	220838581	220838894	6	313	220665239	220665552
1	221168682	221170306	6	1624	220995340	220996964
1	221362740	221363070	6	330	221189398	221189728
1	221505860	221511920	4	6060	221332518	221338578
1	221612707	221615956	4	3249	221439365	221442614
1	221780395	221780712	6	317	221607053	221607370
1	221819726	221823306	9	3580	221646384	221649964
1	222137592	222137911	6	319	221964250	221964569
1	222771422	222775816	9	4394	222598080	222602474
1	222776630	222783795	9	7165	222603288	222610453
1	222943869	222947255	43	3386	222770527	222773913
1	223059740	223060440	8	700	222886398	222887098
1	223491163	223492803	6	1640	223317821	223319461
1	223568866	223574900	6	6034	223395524	223401558
1	223669586	223669901	6	315	223496244	223496559
1	223823244	223824518	6	1274	223635542	223636816
1	224287826	224289465	6	1639	224100124	224101763
1	224460444	224460768	6	324	224272742	224273066
1	224527527	224528501	6	974	224339825	224340799
1	224716721	224716921	3	200	224529019	224529219
1	224767352	224767552	3	200	224579650	224579850
1	224898815	224898858	1	43	224711113	224711156
1	225116410	225118536	4	2126	224928708	224930834
1	225227389	225227600	6	211	225039687	225039898
1	225808985	225809294	6	309	225621283	225621592
1	225931449	225931759	6	310	225743747	225744057
1	226152229	226152443	6	214	225964529	225964743
1	226227689	226228018	6	329	226039988	226040317
1	226284770	226288042	9	3272	226097069	226100341
1	226293089	226298428	9	5339	226105388	226110727
1	226505314	226505641	6	327	226317613	226317940
1	226507091	226511205	9	4114	226319390	226323504
1	226594920	226597899	9	2979	226407219	226410198
1	226621348	226623497	4	2149	226433647	226435796
1	226697048	226699915	4	2867	226509347	226512214
1	226720064	226720134	6	70	226532363	226532433
1	226985304	226986033	6	729	226797603	226798332
1	227047569	227047886	6	317	226859868	226860185
1	227590422	227594069	9	3647	227402721	227406368
1	227706474	227710326	9	3852	227518773	227522625
1	228058481	228058671	6	190	227870780	227870970
1	228064893	228065208	6	315	227877192	227877507
1	228184205	228188810	9	4605	227996504	228001109
1	228288030	228288336	1	306	228100329	228100635
1	228319171	228319319	6	148	228131470	228131618
1	228381201	228381513	6	312	228193500	228193812
1	228385858	228385931	6	73	228198157	228198230
1	228457254	228457845	6	591	228269553	228270144
1	228636832	228637153	1	321	228449131	228449452
1	228654226	228654298	6	72	228466525	228466597
1	228729324	228737007	9	7683	228541623	228549306
1	228739153	228741412	9	2259	228551452	228553711
1	228817564	228819745	9	2181	228681817	228683998
1	228987287	228989586	9	2299	228851540	228853839
1	228991518	228997401	9	5883	228855771	228861654
1	229007236	229007436	3	200	228871489	228871689
1	229088228	229091223	4	2995	228952481	228955476
1	229341835	229347914	9	6079	229206088	229212167
1	229368934	229369245	6	311	229233187	229233498
1	229763846	229763993	6	147	229628099	229628246
1	229831082	229831189	6	107	229695335	229695442
1	230000027	230002508	9	2481	229864280	229866761
1	230043116	230046917	4	3801	229907369	229911170
1	230066932	230068397	6	1465	229931185	229932650
1	230208005	230210437	9	2432	230072258	230074690
1	230370450	230374852	9	4402	230234704	230239106
1	230529293	230529587	6	294	230393547	230393841
1	230544872	230551206	9	6334	230409126	230415460
1	230553026	230563556	9	10530	230417280	230427810
1	230573128	230573652	7	524	230437382	230437906
1	230608789	230620536	9	11747	230473043	230484790
1	230719320	230724773	9	5453	230583574	230589027
1	230768228	230771150	9	2922	230632482	230635404
1	230982693	230982870	6	177	230846947	230847124
1	231040000	231040313	6	313	230904254	230904567
1	231126759	231129040	4	2281	230991013	230993294
1	231257597	231261773	4	4176	231121851	231126027
1	231263376	231265156	6	1780	231127630	231129410
1	231602553	231605160	4	2607	231466807	231469414
1	231626906	231627208	6	302	231491160	231491462
1	231674967	231675300	1	333	231539221	231539554
1	231706064	231706523	6	459	231570318	231570777
1	231831560	231831760	3	200	231695814	231696014
1	232052123	232052418	6	295	231916377	231916672
1	232104220	232104356	6	136	231968474	231968610
1	232170400	232170630	8	230	232034654	232034884
1	232466974	232468849	6	1875	232331228	232333103
1	232852207	232852522	6	315	232716461	232716776
1	232861013	232861192	6	179	232725267	232725446
1	232959320	232960703	6	1383	232823574	232824957
1	233210049	233210368	6	319	233074303	233074622
1	233253468	233253774	6	306	233117722	233118028
1	233305097	233305403	6	306	233169351	233169657
1	233803179	233803494	6	315	233667433	233667748
1	233925274	233925642	6	368	233789528	233789896
1	234142442	234142616	6	174	234006696	234006870
1	234162231	234162343	1	112	234026485	234026597
1	234212727	234213054	6	327	234076981	234077308
1	234386104	234386415	6	311	234250358	234250669
1	234402610	234404241	6	1631	234266864	234268495
1	234405357	234411354	9	5997	234269611	234275608
1	234699819	234702432	9	2613	234564073	234566686
1	234707634	234707834	3	200	234571888	234572088
1	235471740	235473507	6	1767	235308425	235310192
1	235503758	235504063	6	305	235340443	235340748
1	236047412	236047721	6	309	235884112	235884421
1	236198284	236198946	6	662	236034984	236035646
1	236259500	236261758	4	2258	236096200	236098458
1	236939942	236940255	6	313	236776642	236776955
1	237151457	237159426	9	7969	236988157	236996126
1	237178777	237179084	6	307	237015477	237015784
1	237182725	237188795	6	6070	237019425	237025495
1	237207560	237207935	81	375	237044260	237044635
1	237238552	237244601	6	6049	237075252	237081301
1	237286942	237287229	6	287	237123642	237123929
1	237290047	237291718	6	1671	237126747	237128418
1	237396027	237399294	9	3267	237232727	237235994
1	237672027	237672343	6	316	237508727	237509043
1	238497460	238497710	8	250	238334160	238334410
1	238659340	238659819	6	479	238496040	238496519
1	239133262	239133463	6	201	238969962	238970163
1	239976924	239977232	6	308	239813624	239813932
1	240192775	240192976	3	201	240029475	240029676
1	240203572	240203890	6	318	240040272	240040590
1	240348229	240348486	6	257	240184929	240185186
1	240560932	240564745	4	3813	240397632	240401445
1	240751207	240751408	3	201	240587907	240588108
1	240928539	240932156	4	3617	240765239	240768856
1	240933170	240935766	9	2596	240769870	240772466
1	241135529	241136025	6	496	240972229	240972725
1	241578966	241579573	6	607	241415666	241416273
1	241672334	241672390	6	56	241509034	241509090
1	241924055	241924234	6	179	241760753	241760932
1	241938444	241942515	9	4071	241775142	241779213
1	242208833	242214892	6	6059	242045531	242051590
1	242222311	242225036	4	2725	242059009	242061734
1	242410267	242410584	6	317	242246965	242247282
1	242513807	242514007	3	200	242350505	242350705
1	242835213	242839661	4	4448	242671911	242676359
1	242905990	242910132	4	4142	242742688	242746830
1	243216422	243216810	1	388	243053120	243053508
1	243364665	243364776	1	111	243201363	243201474
1	243428176	243428376	3	200	243264874	243265074
1	243459826	243460133	6	307	243296524	243296831
1	243490615	243490810	6	195	243327313	243327508
1	243502283	243502396	6	113	243338981	243339094
1	243502411	243502466	1	55	243339109	243339164
1	243522346	243522663	6	317	243359044	243359361
1	243639588	243639662	1	74	243476286	243476360
1	243907749	243908057	6	308	243744447	243744755
1	243958742	243959073	6	331	243795440	243795771
1	244200840	244200990	8	150	244037538	244037688
1	244208179	244208444	6	265	244044877	244045142
1	244271528	244273627	9	2099	244108226	244110325
1	244275503	244277518	9	2015	244112201	244114216
1	244353853	244354053	6	200	244190551	244190751
1	244474373	244476394	4	2021	244311071	244313092
1	244607523	244607837	6	314	244444221	244444535
1	244652739	244653507	6	768	244489437	244490205
1	244875888	244877888	9	2000	244712586	244714586
1	245320617	245320734	1	117	245157315	245157432
1	245362206	245362406	3	200	245198904	245199104
1	245389034	245389269	1	235	245225732	245225967
1	245466490	245466800	6	310	245303188	245303498
1	245748622	245748822	3	200	245585320	245585520
1	245749894	245750208	6	314	245586592	245586906
1	245751245	245751445	3	200	245587943	245588143
1	245845702	245846007	6	305	245682400	245682705
1	245851420	245851950	8	530	245688118	245688648
1	245937910	245939042	6	1132	245774608	245775740
1	245969926	245970252	6	326	245806624	245806950
1	246230840	246231550	8	710	246067538	246068248
1	246470702	246471021	6	319	246307400	246307719
1	246525710	246527219	6	1509	246362408	246363917
1	246551138	246553071	6	1933	246387836	246389769
1	246590546	246590842	6	296	246427244	246427540
1	246593071	246593462	6	391	246429769	246430160
1	247230847	247231164	6	317	247067545	247067862
1	247279183	247282216	6	3033	247115881	247118914
1	247348197	247348325	1	128	247184895	247185023
1	247383193	247384555	6	1362	247219891	247221253
1	247546688	247554675	4	7987	247383386	247391373
1	247619287	247622195	4	2908	247455985	247458893
1	247643557	247643660	6	103	247480255	247480358
1	247684608	247686245	6	1637	247521306	247522943
1	248098951	248101825	4	2874	247935649	247938523
1	248114255	248117657	4	3402	247950953	247954355
1	248384400	248385134	6	734	248221098	248221832
2	126154	127656	6	1502	126154	127656
2	192433	194533	4	2100	192433	194533
2	229444	233286	64	3842	229444	233286
2	233800	241223	4	7423	233800	241223
2	381498	385311	4	3813	381498	385311
2	436378	447376	4	10998	436378	447376
2	495180	495840	6	660	495180	495840
2	671407	671884	6	477	671407	671884
2	988749	988977	6	228	993063	993291
2	1001716	1002097	6	381	1006030	1006411
2	1066832	1067360	6	528	1071146	1071674
2	1346377	1350009	6	3632	1342605	1346237
2	1608100	1610606	4	2506	1604328	1606834
2	1818434	1824687	9	6253	1814662	1820915
2	1886123	1891414	9	5291	1882351	1887642
2	2245439	2245731	6	292	2241667	2241959
2	2572348	2574882	9	2534	2568576	2571110
2	2593308	2593497	1	189	2589536	2589725
2	2626862	2629023	4	2161	2623090	2625251
2	2786539	2786625	6	86	2782767	2782853
2	2860425	2860479	6	54	2856653	2856707
2	3273001	3273509	6	508	3269230	3269738
2	3314141	3314457	6	316	3310370	3310686
2	3338399	3346676	9	8277	3334628	3342905
2	3501137	3501563	7	426	3497366	3497792
2	3616041	3617618	6	1577	3568451	3570028
2	3637664	3639952	6	2288	3590074	3592362
2	4564065	4564265	3	200	4516475	4516675
2	4610292	4610628	6	336	4562702	4563038
2	5189894	5190856	6	962	5049761	5050723
2	5337038	5340057	6	3019	5196905	5199924
2	5419848	5420804	6	956	5279715	5280671
2	5523772	5524099	6	327	5383639	5383966
2	5567022	5567350	6	328	5426889	5427217
2	5884750	5885069	6	319	5744618	5744937
2	5902087	5902407	6	320	5761955	5762275
2	5977746	5978066	6	320	5837614	5837934
2	6138536	6138854	6	318	5998404	5998722
2	6485395	6485718	1	323	6345263	6345586
2	6560020	6560347	6	327	6419888	6420215
2	6674629	6678725	4	4096	6534497	6538593
2	6704433	6704810	1	377	6564301	6564678
2	7058623	7058930	6	307	6918492	6918799
2	7075719	7075909	6	190	6935588	6935778
2	7095109	7103179	9	8070	6954978	6963048
2	7464877	7465126	1	249	7324746	7324995
2	7477842	7478507	6	665	7337711	7338376
2	8012025	8012161	1	136	7871894	7872030
2	8129056	8131117	4	2061	7988925	7990986
2	8145462	8145795	6	333	8005332	8005665
2	8180927	8181868	6	941	8040797	8041738
2	8234121	8236360	4	2239	8093991	8096230
2	8264054	8264380	6	326	8123924	8124250
2	8515482	8515562	6	80	8375352	8375432
2	8549680	8550270	8	590	8409550	8410140
2	9018923	9019238	6	315	8878793	8879108
2	9136176	9136376	3	200	8996047	8996247
2	9342309	9342630	6	321	9202180	9202501
2	9410922	9411238	6	316	9270793	9271109
2	9606308	9606480	6	172	9466179	9466351
2	10057918	10058227	6	309	9917789	9918098
2	10138579	10139007	6	428	9998451	9998879
2	10281794	10286924	9	5130	10141667	10146797
2	10495295	10495619	6	324	10355169	10355493
2	10637148	10639478	4	2330	10497022	10499352
2	10694271	10694572	6	301	10554145	10554446
2	10764086	10764814	6	728	10623960	10624688
2	10838582	10838901	6	319	10698456	10698775
2	10944398	10946181	6	1783	10804272	10806055
2	11042070	11044064	6	1994	10901944	10903938
2	11136224	11142276	6	6052	10996098	11002150
2	11242506	11242669	1	163	11102380	11102543
2	11316655	11316967	6	312	11176529	11176841
2	11531931	11531952	1	21	11391805	11391826
2	11692852	11693160	6	308	11552726	11553034
2	11761490	11761690	3	200	11621364	11621564
2	11892562	11892869	6	307	11752436	11752743
2	12061151	12061650	18	499	11921025	11921524
2	12262658	12263533	6	875	12122532	12123407
2	12486293	12487216	6	923	12346167	12347090
2	12500624	12500946	6	322	12360498	12360820
2	12538254	12538438	1	184	12398128	12398312
2	12614751	12615069	6	318	12474625	12474943
2	12632039	12633092	6	1053	12491913	12492966
2	12887442	12887674	6	232	12747316	12747548
2	13016265	13016580	6	315	12876139	12876454
2	13067481	13068012	6	531	12927355	12927886
2	13661762	13663890	4	2128	13521637	13523765
2	13958921	13959467	6	546	13818796	13819342
2	14266684	14266976	6	292	14126559	14126851
2	14349951	14350267	6	316	14209827	14210143
2	14359777	14359977	3	200	14219653	14219853
2	14788693	14790875	4	2182	14648569	14650751
2	14802057	14803270	6	1213	14661933	14663146
2	14837416	14837799	1	383	14697292	14697675
2	14941928	14943199	6	1271	14801804	14803075
2	14988187	14994234	6	6047	14848063	14854110
2	15208167	15208367	3	200	15068043	15068243
2	15213946	15217888	4	3942	15073822	15077764
2	15359430	15360414	6	984	15219306	15220290
2	15477186	15480613	9	3427	15337062	15340489
2	15636730	15638485	7	1755	15496606	15498361
2	15641693	15641814	6	121	15501569	15501690
2	15681865	15682801	6	936	15541741	15542677
2	15750989	15753215	6	2226	15610865	15613091
2	15819987	15821359	6	1372	15679863	15681235
2	15850948	15851266	6	318	15710824	15711142
2	15889633	15891962	9	2329	15749509	15751838
2	16196096	16196135	12	39	16055974	16056013
2	16224877	16225057	12	180	16084755	16084935
2	16273796	16274106	6	310	16133674	16133984
2	16340721	16341029	6	308	16159453	16159761
2	16551160	16551276	6	116	16369892	16370008
2	16661525	16664171	4	2646	16480257	16482903
2	16736740	16736793	6	53	16555472	16555525
2	16756840	16757187	6	347	16575572	16575919
2	16774954	16781040	6	6086	16593686	16599772
2	17199734	17200020	6	286	17018467	17018753
2	17553962	17554263	6	301	17372695	17372996
2	17699479	17699679	3	200	17518212	17518412
2	17721672	17721872	3	200	17540405	17540605
2	18092368	18094826	4	2458	17911101	17913559
2	18094967	18098787	4	3820	17913700	17917520
2	18193280	18199300	6	6020	18012014	18018034
2	18349349	18353152	4	3803	18168083	18171886
2	18443150	18444039	6	889	18261884	18262773
2	18503023	18503339	6	316	18321757	18322073
2	18946664	18946961	6	297	18765398	18765695
2	19056688	19057033	6	345	18875422	18875767
2	19068616	19068790	6	174	18887350	18887524
2	19132821	19133161	6	340	18951547	18951884
2	19276928	19280076	4	3148	19077167	19080315
2	19661653	19661796	1	143	19461892	19462035
2	19668351	19668450	6	99	19468590	19468689
2	20024086	20024286	3	200	19824325	19824525
2	20031355	20033315	6	1960	19831594	19833554
2	20067686	20069848	4	2162	19867925	19870087
2	20152545	20152687	6	142	19952784	19952926
2	20156382	20156690	6	308	19956621	19956929
2	20247168	20247466	6	298	20047407	20047705
2	20439503	20444075	49	4572	20239742	20244314
2	20458413	20458742	6	329	20258652	20258981
2	20645734	20645970	6	236	20445973	20446209
2	20698159	20698282	1	123	20498399	20498522
2	20798300	20798626	6	326	20598540	20598866
2	20858292	20858615	6	323	20658532	20658855
2	20943074	20943186	6	112	20743314	20743426
2	21023386	21023690	6	304	20823626	20823930
2	21029421	21045832	9	16411	20829661	20846072
2	21088862	21089161	6	299	20889102	20889401
2	21139181	21141917	4	2736	20939421	20942157
2	21194513	21194827	6	314	20971641	20971955
2	21475216	21475777	1	561	21252344	21252905
2	21572792	21573097	6	305	21349920	21350225
2	21676287	21676953	18	666	21453415	21454081
2	21721039	21721345	1	306	21498167	21498473
2	21741640	21741777	1	137	21518768	21518905
2	21742295	21742526	1	231	21519423	21519654
2	21873202	21873467	1	265	21650330	21650595
2	21882002	21882324	1	322	21659130	21659452
2	21980620	21981350	81	730	21757748	21758478
2	22181799	22181901	1	102	21958927	21959029
2	22257597	22261484	4	3887	22034725	22038612
2	22551960	22552710	81	750	22329088	22329838
2	22560392	22560717	6	325	22337520	22337845
2	22630850	22633975	9	3125	22407978	22411103
2	22650655	22650755	6	100	22427783	22427883
2	22657837	22657908	1	71	22434965	22435036
2	22822540	22822789	81	249	22599668	22599917
2	22886044	22886184	1	140	22663172	22663312
2	22951908	22952223	6	315	22729036	22729351
2	23125049	23125329	1	280	22902177	22902457
2	23168533	23168845	6	312	22945661	22945973
2	23216030	23216055	1	25	22993158	22993183
2	23264260	23264470	8	210	23041388	23041598
2	23430475	23433741	4	3266	23207604	23210870
2	23447707	23453771	6	6064	23224836	23230900
2	23555047	23555340	1	293	23332176	23332469
2	23591530	23591838	6	308	23368659	23368967
2	23637713	23637838	1	125	23414842	23414967
2	23656902	23657218	6	316	23434031	23434347
2	23683585	23683760	6	175	23460715	23460890
2	23725997	23726197	3	200	23503127	23503327
2	23831324	23831814	1	490	23608454	23608944
2	24543088	24543424	6	336	24320219	24320555
2	24557649	24557973	6	324	24334780	24335104
2	25269377	25269686	6	309	25046508	25046817
2	25303790	25304198	1	408	25080921	25081329
2	25362773	25378430	96	15657	25139904	25155561
2	25685578	25685886	6	308	25462709	25463017
2	25752130	25752330	3	200	25529261	25529461
2	25775710	25775994	6	284	25552841	25553125
2	25856025	25857974	6	1949	25633156	25635105
2	25945509	25947030	6	1521	25722640	25724161
2	26032794	26033230	1	436	25809925	25810361
2	26132573	26134573	6	2000	25909704	25911704
2	26185609	26185893	6	284	25962740	25963024
2	26301770	26304253	4	2483	26078901	26081384
2	26592738	26594796	6	2058	26369870	26371928
2	26792905	26793190	8	285	26570037	26570322
2	26879111	26879439	6	328	26656243	26656571
2	27017544	27018319	6	775	26794676	26795451
2	27090315	27090638	6	323	26867447	26867770
2	27196419	27196738	6	319	26973551	26973870
2	27573303	27579931	9	6628	27350436	27357064
2	27620754	27623305	9	2551	27397887	27400438
2	27669551	27669880	6	329	27446684	27447013
2	27682846	27683819	6	973	27459979	27460952
2	27716160	27716650	8	490	27493293	27493783
2	27761968	27764328	6	2360	27539101	27541461
2	28006842	28007165	6	323	27783975	27784298
2	28263150	28263469	6	319	28040283	28040602
2	28293419	28293559	6	140	28070552	28070692
2	29314927	29317845	6	2918	29092061	29094979
2	29423580	29423714	6	134	29200714	29200848
2	29434845	29435045	3	200	29211979	29212179
2	29668683	29669001	6	318	29445817	29446135
2	29813655	29813976	6	321	29590789	29591110
2	29840944	29841144	3	200	29618078	29618278
2	29975201	29975522	6	321	29752335	29752656
2	30053778	30054167	6	389	29830912	29831301
2	30087740	30087935	1	195	29864874	29865069
2	30664236	30664427	6	191	30441370	30441561
2	30684639	30684950	6	311	30461773	30462084
2	30704858	30705164	1	306	30481992	30482298
2	30759964	30760280	6	316	30537098	30537414
2	30776399	30776706	6	307	30553533	30553840
2	30836336	30837310	6	974	30613470	30614444
2	31024732	31029521	49	4789	30801866	30806655
2	31091342	31091666	6	324	30868476	30868800
2	31298474	31298518	1	44	31075608	31075652
2	31342740	31343055	6	315	31119874	31120189
2	31662104	31662434	6	330	31439238	31439568
2	31756145	31759439	4	3294	31531075	31534369
2	31801056	31802251	6	1195	31575986	31577181
2	31915454	31915766	6	312	31690385	31690697
2	32090866	32091189	6	323	31865797	31866120
2	32303023	32303300	6	277	32077954	32078231
2	32318224	32318397	6	173	32093155	32093328
2	32518084	32520143	6	2059	32293015	32295074
2	32671795	32673761	6	1966	32446727	32448693
2	32979203	32980726	6	1523	32754136	32755659
2	32992504	32992829	6	325	32767437	32767762
2	33032643	33035720	4	3077	32807576	32810653
2	33085937	33090249	4	4312	32860870	32865182
2	33099017	33101808	4	2791	32873950	32876741
2	33149417	33154731	4	5314	32924350	32929664
2	33235687	33238045	4	2358	33010620	33012978
2	33308933	33309133	3	200	33083866	33084066
2	33363900	33364224	6	324	33138833	33139157
2	33479608	33480686	6	1078	33254541	33255619
2	33598869	33605495	4	6626	33373802	33380428
2	33773131	33773447	6	316	33548064	33548380
2	33930033	33930349	1	316	33704966	33705282
2	33957146	33957460	6	314	33732079	33732393
2	34152171	34152486	6	315	33927104	33927419
2	34236694	34238827	4	2133	34011627	34013760
2	34292941	34298270	4	5329	34067874	34073203
2	34319854	34324180	4	4326	34094787	34099113
2	34478967	34479181	6	214	34253900	34254114
2	34609951	34610173	1	222	34384884	34385106
2	34637456	34637761	6	305	34412389	34412694
2	34666248	34669556	9	3308	34441181	34444489
2	34792309	34792506	1	197	34567242	34567439
2	34797610	34801579	6	3969	34572543	34576512
2	34819380	34820297	6	917	34594313	34595230
2	34907307	34907445	6	138	34682240	34682378
2	35044596	35045238	6	642	34819529	34820171
2	35732358	35732567	1	209	35507292	35507501
2	35816584	35816897	6	313	35591518	35591831
2	35857730	35858054	6	324	35632664	35632988
2	35931360	35931683	6	323	35706294	35706617
2	36090508	36090828	6	320	35865442	35865762
2	36137582	36137740	1	158	35912516	35912674
2	36406435	36408319	6	1884	36179292	36181176
2	36566967	36567298	1	331	36339824	36340155
2	36616426	36616665	1	239	36389283	36389522
2	36654940	36655220	8	280	36427797	36428077
2	36752990	36753338	1	348	36525847	36526195
2	37144148	37144221	6	73	36917005	36917078
2	37261464	37261781	6	317	37034321	37034638
2	37391442	37391762	6	320	37164299	37164619
2	37452455	37453429	6	974	37225312	37226286
2	37598508	37598594	6	86	37371365	37371451
2	37746497	37747235	6	738	37519354	37520092
2	37780502	37782641	4	2139	37553359	37555498
2	37862826	37870114	9	7288	37635683	37642971
2	38159179	38160959	6	1780	37932036	37933816
2	38190445	38191391	6	946	37963302	37964248
2	38221207	38221987	7	780	37994064	37994844
2	38260969	38261148	1	179	38033826	38034005
2	38433629	38433691	6	62	38206487	38206549
2	38629696	38631531	6	1835	38402554	38404389
2	38719637	38720444	6	807	38492495	38493302
2	38732029	38740994	9	8965	38504887	38513852
2	38931559	38933941	4	2382	38704417	38706799
2	39224736	39224830	6	94	38997595	38997689
2	39333439	39333758	6	319	39106298	39106617
2	39405995	39408650	9	2655	39178854	39181509
2	39453562	39453629	6	67	39226421	39226488
2	39490404	39490720	6	316	39263263	39263579
2	39592719	39592914	6	195	39365578	39365773
2	39623611	39623910	6	299	39396470	39396769
2	39836618	39836722	1	104	39609478	39609582
2	39854640	39856399	6	1759	39627500	39629259
2	39935548	39935857	6	309	39708408	39708717
2	39994448	39994761	6	313	39767308	39767621
2	40274443	40274643	3	200	40047303	40047503
2	40277040	40277240	3	200	40049900	40050100
2	40334322	40334439	6	117	40107182	40107299
2	40343452	40343751	6	299	40116312	40116611
2	40442486	40442812	6	326	40215346	40215672
2	40723908	40724219	6	311	40496768	40497079
2	40793897	40794233	6	336	40566757	40567093
2	41010944	41011125	1	181	40783804	40783985
2	41136311	41136410	6	99	40909171	40909270
2	41290701	41290755	6	54	41063561	41063615
2	41311542	41311562	1	20	41084402	41084422
2	41385028	41385341	6	313	41157888	41158201
2	41726082	41729541	9	3459	41498942	41502401
2	41735258	41742256	9	6998	41508118	41515116
2	41878578	41880750	4	2172	41651438	41653610
2	42222118	42223394	6	1276	41994978	41996254
2	42240858	42242786	6	1928	42013718	42015646
2	42260531	42260838	6	307	42033391	42033698
2	42564512	42567032	9	2520	42337372	42339892
2	42591217	42591406	6	189	42364077	42364266
2	42618719	42619042	6	323	42391579	42391902
2	42765875	42766216	6	341	42538735	42539076
2	42775951	42776008	6	57	42548811	42548868
2	42831696	42834276	6	2580	42604556	42607136
2	43020786	43020986	3	200	42793646	42793846
2	43094138	43096336	9	2198	42866998	42869196
2	43289628	43291260	6	1632	43062490	43064122
2	43300010	43300329	6	319	43072872	43073191
2	43523956	43525746	6	1790	43296817	43298607
2	43525771	43525971	3	200	43298632	43298832
2	43561749	43561939	6	190	43334610	43334800
2	43694027	43694343	6	316	43466888	43467204
2	43904335	43905918	6	1583	43677196	43678779
2	44252259	44252551	1	292	44025120	44025412
2	44293352	44295520	6	2168	44066213	44068381
2	44656710	44656968	6	258	44429571	44429829
2	44707105	44707276	1	171	44479966	44480137
2	44720746	44721389	1	643	44493607	44494250
2	44814554	44817058	6	2504	44587415	44589919
2	44897618	44904322	4	6704	44670479	44677183
2	44944607	44944914	1	307	44717468	44717775
2	45560690	45560886	1	196	45333551	45333747
2	45650036	45654120	9	4084	45422897	45426981
2	45657900	45662519	9	4619	45430761	45435380
2	45904451	45904759	6	308	45677312	45677620
2	45907824	45908024	3	200	45680685	45680885
2	45978937	45979255	6	318	45751798	45752116
2	46056914	46057231	6	317	45829775	45830092
2	46107995	46108309	6	314	45880856	45881170
2	46249935	46250249	6	314	46022796	46023110
2	46383056	46383212	6	156	46155917	46156073
2	46550508	46556064	9	5556	46323369	46328925
2	46556312	46558361	9	2049	46329173	46331222
2	46692990	46693250	6	260	46465851	46466111
2	46752315	46752628	6	313	46525176	46525489
2	46798705	46801536	9	2831	46571566	46574397
2	46851967	46854039	9	2072	46624828	46626900
2	47391081	47391406	6	325	47163942	47164267
2	47415256	47415367	6	111	47188117	47188228
2	47425143	47429456	9	4313	47198004	47202317
2	47507883	47507935	6	52	47280744	47280796
2	47614144	47618057	4	3913	47387005	47390918
2	47659536	47661716	6	2180	47432397	47434577
2	47718215	47718404	6	189	47491076	47491265
2	47899280	47899587	6	307	47672141	47672448
2	47952534	47952620	6	86	47725395	47725481
2	48367910	48367971	6	61	48140771	48140832
2	48696528	48696686	6	158	48469389	48469547
2	48840969	48842700	6	1731	48613830	48615561
2	48877659	48888053	9	10394	48650520	48660914
2	49158753	49159073	6	320	48931614	48931934
2	49212843	49213170	6	327	48985704	48986031
2	49444182	49444358	1	176	49217043	49217219
2	49465128	49465595	1	467	49237989	49238456
2	49482822	49483023	3	201	49255683	49255884
2	49583403	49583679	1	276	49356264	49356540
2	49611237	49611357	1	120	49384098	49384218
2	49720169	49720485	6	316	49493031	49493347
2	49776850	49777050	3	200	49549712	49549912
2	49800269	49800587	6	318	49573131	49573449
2	49829759	49829959	3	200	49602621	49602821
2	49897353	49897676	6	323	49670215	49670538
2	49956746	49957089	6	343	49729608	49729951
2	50037793	50038112	6	319	49810655	49810974
2	50085379	50090134	9	4755	49858241	49862996
2	50092382	50092723	6	341	49865244	49865585
2	50096987	50097247	6	260	49869849	49870109
2	50199950	50200150	3	200	49972812	49973012
2	50281694	50282858	1	1164	50054556	50055720
2	50297625	50297936	6	311	50070487	50070798
2	50522255	50522455	3	200	50295117	50295317
2	50573272	50573472	3	200	50346134	50346334
2	50708886	50709206	6	320	50481748	50482068
2	51054728	51056920	6	2192	50827590	50829782
2	51179075	51179393	6	318	50951937	50952255
2	51275427	51275731	6	304	51048289	51048593
2	51508010	51508346	6	336	51280872	51281208
2	51976988	51977317	6	329	51749850	51750179
2	52028924	52029239	6	315	51801786	51802101
2	52095389	52095710	6	321	51868251	51868572
2	52112985	52114985	9	2000	51885847	51887847
2	52166165	52167074	6	909	51939027	51939936
2	52199121	52199451	6	330	51971983	51972313
2	52332592	52332747	6	155	52105454	52105609
2	52382976	52383301	6	325	52155838	52156163
2	52400435	52400750	6	315	52173297	52173612
2	52528806	52529156	6	350	52301668	52302018
2	52573920	52574233	6	313	52346782	52347095
2	52657330	52662070	9	4740	52430192	52434932
2	52666723	52670005	9	3282	52439585	52442867
2	52732985	52733302	6	317	52505847	52506164
2	52797784	52797971	1	187	52570646	52570833
2	52957331	52957525	6	194	52730193	52730387
2	53069703	53070112	6	409	52842565	52842974
2	53109641	53117296	4	7655	52882503	52890158
2	53341860	53342050	8	190	53114722	53114912
2	53558090	53558370	6	280	53330952	53331232
2	53710769	53710969	3	200	53483631	53483831
2	53715317	53722047	4	6730	53488179	53494909
2	53814146	53820197	6	6051	53587009	53593060
2	53871637	53871961	6	324	53644500	53644824
2	53919602	53922836	9	3234	53692465	53695699
2	54084073	54084404	6	331	53856936	53857267
2	54322007	54324011	6	2004	54094870	54096874
2	54687109	54689121	9	2012	54459972	54461984
2	54712271	54713885	6	1614	54485134	54486748
2	54749772	54749860	6	88	54522635	54522723
2	54846090	54846291	3	201	54618953	54619154
2	54880104	54887206	9	7102	54652967	54660069
2	54909083	54914253	9	5170	54681946	54687116
2	55017846	55018162	6	316	54790709	54791025
2	55158083	55158398	6	315	54930946	54931261
2	55381344	55381548	3	204	55154208	55154412
2	55649064	55649265	3	201	55421928	55422129
2	55877116	55879038	6	1922	55649981	55651903
2	55922990	55923305	6	315	55695855	55696170
2	56000050	56001902	6	1852	55772915	55774767
2	56022264	56022594	6	330	55795129	55795459
2	56244506	56246843	4	2337	56017371	56019708
2	56490098	56490296	1	198	56262963	56263161
[truncated: 17,446 more rows]

## Sheet: S5_hsGene
Supplementary Data S5: Human-specific differentially expressed genes per cell type*
Source: [Supplementary Table 3: Species-specific genes per cell type]
Caglayan (2023) https://doi.org/10.1038/s41586-023-06338-4
Gene	CellType	HC_PValue	HM_PValue	CM_PValue	Regulation
AASDHPPT	OL	0.000691778	0.00107366	0.352538	Human_DOWN
ABCA1	L4-6_RORB_3	3.72572e-05	0.000523417	0.111476	Human_DOWN
ABCA2	PVALB_Basket	0.000293989	5.22733e-07	0.697232	Human_DOWN
ABCA2	Upper_Layer	0.000415865	2.07653e-07	0.879759	Human_DOWN
ABCA4	L3-5_RORB_1	3.45691e-21	2.22571e-31	0.99998	Human_UP
ABCA4	L4-5_RORB_1	0.00205735	1.32271e-07	0.11974	Human_UP
ABCA5	SST_CALB1-	0.00092871	4.4454e-09	0.626685	Human_UP
ABCA8	VIP	2.35628e-08	4.13847e-29	0.0517247	Human_DOWN
ABCB11	L4-5_RORB_1	1.34981e-07	2.57371e-12	0.9996	Human_UP
ABCB11	L5-6_FEZF2_2-3	4.68139e-05	2.81916e-17	0.2786	Human_UP
ABCC1	LAMP5_L1-4	1.60775e-05	8.38207e-09	0.986731	Human_UP
ABCC12	L2-3_2	1.66681e-09	1.09404e-17	0.0517434	Human_UP
ABCC3	L2-3_1	0.000104672	6.65011e-06	0.114347	Human_DOWN
ABCC3	L2-3_2	0.000176693	1.06324e-05	0.0578488	Human_DOWN
ABCC3	L2-3_3	4.89854e-06	8.46119e-12	0.745722	Human_DOWN
ABCC3	L3-5_RORB_1	1.98571e-09	1.18873e-12	0.186569	Human_DOWN
ABCC3	L3-5_RORB_2	0.000499125	0.0012318	0.191647	Human_DOWN
ABCC3	L4-6_RORB_2	0.00332331	0.0112061	0.0481891	Human_DOWN
ABCC4	L4-6_FEZF2	0.000859711	6.03614e-06	0.797661	Human_UP
ABCG1	L2-3_1	0.00334036	0.0110074	0.452894	Human_DOWN
ABCG1	L2-3_2	0.00187651	5.29632e-05	0.742122	Human_DOWN
ABCG1	L2-3_3	0.000100846	1.31348e-05	0.701104	Human_DOWN
ABCG1	L3-5_RORB_1	0.00355462	7.24305e-05	0.804024	Human_DOWN
ABCG1	L3-5_RORB_2	0.000187945	3.05567e-05	0.435793	Human_DOWN
ABCG1	L4-5_RORB_1	9.61811e-05	1.53878e-05	0.476915	Human_DOWN
ABCG1	L4-6_RORB_2	0.003636	6.27183e-06	0.833945	Human_DOWN
ABCG1	L4-6_RORB_3	0.000253347	1.69183e-05	0.830572	Human_DOWN
ABCG1	L5-6_FEZF2_1	0.00116847	8.69981e-09	0.487809	Human_DOWN
ABCG1	L5-6_THEMIS_1	0.00525843	0.00134081	0.35399	Human_DOWN
ABCG1	Upper_Layer	0.000472973	0.00459093	0.170684	Human_DOWN
ABHD17B	Microglia	0.00030837	2.50976e-08	0.379872	Human_UP
ABI3BP	L3-5_RORB_3	0.000176314	1.70606e-07	0.4634	Human_UP
ABLIM3	LAMP5_L1-4	0.00120467	0.00299892	0.92575	Human_DOWN
ACACA	L2-3_2	0.00457832	1.63006e-05	0.248442	Human_UP
ACADM	L2-3_1	0.0005851	2.84374e-05	0.690274	Human_UP
ACADM	L4-6_RORB_3	0.00530197	6.40342e-05	0.534293	Human_UP
ACADSB	L3-5_RORB_2	0.00183643	0.0176469	0.814855	Human_DOWN
ACADVL	L2-3_2	3.82892e-05	6.62163e-16	0.0574181	Human_UP
ACADVL	L2-3_3	0.00173285	4.38983e-14	0.0630721	Human_UP
ACADVL	L3-5_RORB_1	0.00154011	1.38149e-07	0.236537	Human_UP
ACADVL	L5-6_FEZF2_1	0.000647755	1.82125e-11	0.370278	Human_UP
ACADVL	L5-6_THEMIS_1	2.39148e-06	1.97364e-08	0.552492	Human_UP
ACAP2	L2-3_2	0.00453241	3.5194e-08	0.527758	Human_DOWN
ACD	PVALB_Basket	0.00240197	1.94449e-05	0.707911	Human_UP
ACER1	L2-3_2	0.000345244	9.07349e-06	0.967797	Human_DOWN
ACER1	L4-5_RORB_1	1.28704e-05	0.0048067	0.125683	Human_DOWN
ACOT11	L2-3_2	0.00199366	2.99876e-09	0.104838	Human_DOWN
ACOT11	L2-3_3	3.03128e-07	9.18204e-19	0.28355	Human_DOWN
ACOT11	L5-6_THEMIS_1	9.54714e-06	1.40109e-08	0.3118	Human_DOWN
ACOT11	L5-6_THEMIS_2	5.10666e-05	0.00594661	0.0883876	Human_DOWN
ACOT11	VIP	4.99844e-09	8.60629e-10	0.239761	Human_UP
ACOT7	L5-6_THEMIS_2	0.00491742	0.00703976	0.443243	Human_UP
ACSBG1	OL	0.000231366	2.96288e-32	0.0738074	Human_UP
ACSM1	L2-3_1	3.88956e-08	1.85486e-14	0.285626	Human_DOWN
ACSM1	L2-3_2	6.26752e-07	4.68364e-14	0.743641	Human_DOWN
ACSM1	L2-3_3	3.70504e-08	7.44129e-12	0.344976	Human_DOWN
ACSM1	L3-5_RORB_2	4.33618e-06	5.07863e-11	0.977671	Human_DOWN
ACSM1	L4-5_RORB_1	8.08286e-08	1.11917e-19	0.985058	Human_DOWN
ACSM1	L4-6_RORB_3	2.57091e-06	7.2126e-09	0.0549145	Human_DOWN
ACSM1	L5-6_FEZF2_1	9.86525e-05	1.60161e-09	0.130809	Human_DOWN
ACSM1	L5-6_FEZF2_2-3	1.13089e-05	7.00324e-10	0.357019	Human_DOWN
ACSM1	L5-6_THEMIS_1	8.91579e-07	8.93837e-17	0.901497	Human_DOWN
ACSM1	PVALB_Basket	7.75637e-06	1.34207e-05	0.0387839	Human_DOWN
ACSM1	VIP	0.00121486	8.08651e-05	0.453367	Human_DOWN
ACSS3	LAMP5_L1-4	0.000260423	3.1404e-12	0.999701	Human_UP
ACTB	L3-5_RORB_3	3.22387e-13	6.39832e-17	0.590105	Human_UP
ACTB	L5-6_THEMIS_2	2.45815e-05	8.34106e-07	0.647999	Human_UP
ACTB	LAMP5_L1-4	0.00100369	7.58227e-11	0.467098	Human_UP
ACTB	LAMP5_L2-6	2.90786e-05	5.18984e-08	1	Human_UP
ACTB	SST_CALB1-	1.55338e-06	1.19676e-14	0.222032	Human_UP
ACTB	Upper_Layer	1.2175e-05	1.29619e-06	0.0422748	Human_UP
ACTB	VIP	0.00151543	1.32617e-05	0.220693	Human_UP
ACTG1	LAMP5_L1-4	0.00209209	5.31672e-08	0.386675	Human_UP
ACTG1	LAMP5_L2-6	0.000181414	2.36873e-08	0.709543	Human_UP
ACTG1	SST_CALB1-	0.000274603	1.12328e-06	0.361341	Human_UP
ACTG1	Upper_Layer	0.000446877	0.000153195	0.920366	Human_UP
ACTG1	VIP	9.61907e-05	0.00155661	0.856941	Human_UP
ACTN2	L5-6_FEZF2_2-3	0.000541708	6.15211e-05	0.259862	Human_UP
ACTR2	PVALB_Basket	0.00100936	0.000804217	0.378682	Human_UP
ACTR2	VIP	0.0010747	0.000498498	0.387311	Human_UP
ADAM17	L2-3_1	0.00195016	8.53597e-07	0.279881	Human_UP
ADAM17	L2-3_2	0.0056366	3.1168e-06	0.527131	Human_UP
ADAM17	L2-3_3	0.00522474	0.000738385	0.781014	Human_UP
ADAM17	L3-5_RORB_2	0.000258169	0.00340424	0.658388	Human_UP
ADAM17	L3-5_RORB_3	0.00215942	0.00230371	0.902195	Human_UP
ADAM17	L4-6_RORB_2	0.00106352	0.000596421	0.891874	Human_UP
ADAM17	L4-6_RORB_3	0.00034959	0.0118255	0.504574	Human_UP
ADAM17	L5-6_FEZF2_2-3	0.00319572	0.0202456	0.178969	Human_UP
ADAM17	L5-6_THEMIS_1	0.000354627	0.00611662	0.951948	Human_UP
ADAM33	VIP	1.16399e-05	2.15366e-05	0.0666575	Human_UP
ADAMTS10	L5-6_FEZF2_1	0.00501202	1.9368e-05	0.392748	Human_DOWN
ADAMTS12	PVALB_Basket	0.00025187	4.95272e-07	0.0449848	Human_UP
ADAMTS17	L2-3_3	2.83306e-06	0.000485393	0.466712	Human_UP
ADAMTS19	L2-3_3	3.47374e-15	2.81606e-14	0.49544	Human_UP
ADAMTS19	L3-5_RORB_1	0.00117056	0.00360079	0.431242	Human_UP
ADAMTS19	L3-5_RORB_2	2.78868e-15	7.56474e-11	0.634113	Human_UP
ADAMTS19	L4-5_RORB_1	8.34097e-28	3.84167e-19	0.534045	Human_UP
ADAMTS19	L4-6_RORB_3	6.11315e-08	0.000149731	0.741586	Human_UP
ADAMTS19	L5-6_FEZF2_1	1.33426e-14	4.49903e-18	0.448456	Human_UP
ADAMTS19	L5-6_FEZF2_2-3	1.58929e-14	6.46586e-27	0.573692	Human_UP
ADAMTS20	PVALB_Basket	0.00139705	3.7149e-13	0.0472214	Human_UP
ADAMTSL1	L3-5_RORB_1	1.69005e-25	3.12388e-16	0.0609882	Human_UP
ADARB2	L4-5_RORB_1	0.000423106	3.63918e-17	0.430679	Human_DOWN
ADARB2	L4-6_FEZF2	9.07077e-06	0.00888818	0.0503084	Human_DOWN
ADCY9	L2-3_1	1.94447e-06	3.30225e-06	0.795667	Human_DOWN
ADCY9	L2-3_2	0.000135498	6.44934e-08	0.626599	Human_DOWN
ADCY9	L2-3_3	0.00202486	3.59656e-09	0.0445806	Human_DOWN
ADCY9	L3-5_RORB_1	0.00370571	7.43322e-05	0.232935	Human_DOWN
ADCY9	L3-5_RORB_2	0.00333914	1.17843e-06	0.195956	Human_DOWN
ADCY9	L4-5_RORB_1	0.000828111	2.00244e-05	0.124078	Human_DOWN
ADCY9	L4-6_RORB_2	0.00121511	1.54217e-08	0.14494	Human_DOWN
ADCY9	L4-6_RORB_3	0.00529124	0.00115383	0.101994	Human_DOWN
ADCY9	L5-6_THEMIS_1	0.00232539	8.4447e-08	0.0374268	Human_DOWN
ADCY9	PVALB_Chandelier	0.000542457	1.73677e-05	0.255648	Human_DOWN
ADCYAP1	L2-3_3	4.35674e-12	0.000153253	0.368148	Human_UP
ADCYAP1	L3-5_RORB_2	7.12889e-05	6.94122e-05	0.772794	Human_UP
ADCYAP1	L5-6_THEMIS_1	6.68355e-06	0.0161092	0.686228	Human_UP
ADD3	L5-6_FEZF2_1	2.75067e-05	0.00187135	0.801053	Human_DOWN
ADGRA2	L3-5_RORB_1	8.46979e-06	0.00505961	0.626777	Human_UP
ADGRD1	L3-5_RORB_1	2.09243e-16	7.42045e-17	0.181618	Human_DOWN
ADGRD1	L4-5_RORB_1	2.09215e-13	6.23344e-15	0.357892	Human_DOWN
ADGRG2	VIP	0.00329096	1.87989e-10	0.447175	Human_DOWN
ADGRG6	LAMP5_L2-6	1.4808e-08	1.96968e-18	0.586162	Human_UP
ADGRL2	LAMP5_L2-6	6.73084e-06	4.81227e-26	0.215753	Human_UP
ADGRL3	L2-3_3	0.004152	7.27613e-06	0.75623	Human_UP
ADGRL3	L4-6_RORB_3	0.00310648	3.26636e-11	0.0991415	Human_UP
ADGRL3	L5-6_THEMIS_1	0.00210886	1.40754e-10	0.0708264	Human_UP
ADGRL4	L3-5_RORB_1	0.000377403	6.62166e-05	0.0449238	Human_UP
ADGRL4	L4-6_RORB_2	3.50293e-27	4.3152e-147	0.38904	Human_UP
ADGRL4	VIP	1.3745e-28	1.47712e-46	0.165213	Human_UP
ADGRV1	L5-6_THEMIS_1	0.0024458	2.53518e-08	0.0518417	Human_UP
ADGRV1	SST_CALB1-	0.000686025	7.00276e-18	0.0884477	Human_UP
ADGRV1	SST_CALB1+	0.00209251	7.22509e-10	0.643808	Human_UP
ADRA1A	L2-3_1	4.09476e-12	0.000119452	0.419519	Human_DOWN
ADRA1B	LAMP5_L1-4	0.00231065	0.00101797	0.688499	Human_UP
ADTRP	L5-6_FEZF2_1	9.32548e-10	1.64321e-25	0.181384	Human_UP
ADTRP	L5-6_FEZF2_2-3	4.94678e-15	2.35067e-17	0.0519705	Human_UP
AEBP2	L2-3_2	0.000174336	3.17848e-11	0.372704	Human_UP
AEBP2	L2-3_3	0.00156071	2.23521e-10	0.291044	Human_UP
AFF1	L5-6_THEMIS_1	0.000443214	0.00251064	0.617819	Human_DOWN
AFF1	Upper_Layer	0.000126085	0.000241603	0.368964	Human_DOWN
AFF1	VIP	2.51099e-05	0.00121957	0.321235	Human_DOWN
AFF2	L4-5_RORB_1	2.44934e-08	1.21421e-05	0.557889	Human_UP
AFF2	L5-6_FEZF2_1	8.00429e-05	4.54948e-13	0.100126	Human_UP
AFF3	Astrocyte	2.53833e-06	3.49532e-05	0.100735	Human_UP
AFF3	L2-3_3	0.00335037	1.70087e-11	0.0415192	Human_DOWN
AFF3	LAMP5_L1-4	0.00447202	0.00388704	0.244672	Human_DOWN
AGAP2	L2-3_3	0.00649738	0.00517161	0.435744	Human_DOWN
AGBL1	L2-3_2	0.00313147	0.0154127	0.82208	Human_DOWN
AGBL1	L4-5_RORB_1	4.40367e-20	2.31314e-06	0.660105	Human_UP
AGBL1	SST_CALB1-	7.29063e-06	0.00461479	0.090479	Human_UP
AGO4	L3-5_RORB_2	0.00264775	0.000337133	0.318406	Human_UP
AGPAT2	VIP	0.0049599	0.00156672	0.520281	Human_UP
AGPAT5	OL	0.00139769	2.33327e-08	0.47656	Human_DOWN
AGTPBP1	L4-6_RORB_3	0.00316021	0.000112991	0.513178	Human_UP
AHI1	L2-3_1	1.96676e-05	9.14279e-09	0.695224	Human_UP
AHI1	L2-3_2	1.6207e-07	0.000221185	0.0854986	Human_UP
AHI1	L2-3_3	2.16853e-07	3.61718e-12	0.634592	Human_UP
AHI1	L3-5_RORB_1	0.000571949	6.66015e-08	0.105114	Human_UP
AHI1	L3-5_RORB_2	0.000111471	4.85138e-05	0.875017	Human_UP
AHI1	L3-5_RORB_3	0.00047974	0.00495442	0.206401	Human_UP
AHI1	L4-5_RORB_1	0.00332434	0.0063883	0.745358	Human_UP
AHI1	L4-6_FEZF2	0.000935869	3.03184e-08	0.0532993	Human_UP
AHI1	L4-6_RORB_2	0.00218747	4.74117e-07	0.485378	Human_UP
AHI1	L4-6_RORB_3	0.000945367	1.96584e-07	0.100406	Human_UP
AHI1	L5-6_FEZF2_1	3.37567e-06	0.000201849	0.282511	Human_UP
AHI1	L5-6_THEMIS_1	0.000385995	0.00349127	0.385223	Human_UP
AIDA	L2-3_3	0.0062861	0.00249532	0.370091	Human_DOWN
AIDA	L4-6_RORB_3	0.0035123	0.000963428	0.281801	Human_DOWN
AK4	L2-3_1	0.00549407	0.000958203	0.32786	Human_DOWN
AK4	L2-3_2	0.00184321	7.40588e-06	0.130508	Human_DOWN
AK4	L2-3_3	0.00058191	1.73741e-08	0.1846	Human_DOWN
AK4	L4-6_FEZF2	0.00215092	0.00132235	0.581606	Human_DOWN
AK4	LAMP5_L2-6	0.00132077	0.0107567	0.310307	Human_DOWN
AK4	VIP	0.00195743	4.15422e-08	0.0632243	Human_DOWN
AKAP13	L3-5_RORB_3	1.90642e-09	4.45701e-11	0.446178	Human_UP
AKAP13	L4-5_RORB_1	2.38986e-07	1.00413e-12	0.844304	Human_UP
AKAP13	L4-6_RORB_2	1.59847e-06	5.15149e-18	0.056398	Human_UP
AKAP13	L4-6_RORB_3	0.00399677	1.87899e-08	0.311632	Human_UP
AKAP13	PVALB_Basket	3.79444e-07	9.38992e-14	0.876774	Human_DOWN
AKAP13	Upper_Layer	0.0036684	9.17102e-06	0.672275	Human_DOWN
AKAP13	VIP	0.00196835	0.00867343	0.666357	Human_DOWN
AKR1C3	L2-3_3	1.23072e-06	1.26287e-09	0.424848	Human_UP
AKR1C3	L4-5_RORB_1	1.49453e-07	2.03286e-12	0.317112	Human_UP
AKR1C3	L5-6_THEMIS_1	1.45737e-09	5.01449e-15	1	Human_UP
ALCAM	L4-6_FEZF2	3.71916e-07	1.047e-15	0.434029	Human_UP
ALCAM	L4-6_RORB_2	1.09184e-08	0.00272309	0.90967	Human_UP
ALDH18A1	OPC	0.00101195	6.38083e-05	0.269864	Human_UP
ALDH1A1	L3-5_RORB_1	4.78604e-15	1.14741e-43	0.213551	Human_UP
ALDH1A1	L3-5_RORB_3	0.000582192	1.34591e-17	0.99987	Human_UP
ALDH1A3	L2-3_2	1.00742e-07	3.87456e-08	0.999902	Human_UP
ALDH1A3	L2-3_3	1.02416e-12	3.54325e-17	0.999698	Human_UP
ALDH1A3	L4-6_RORB_3	4.38396e-08	1.2412e-10	1	Human_UP
ALDH6A1	L5-6_FEZF2_1	0.00427019	2.34088e-07	0.421243	Human_DOWN
ALPK1	L2-3_2	0.00270808	1.36415e-08	0.0688377	Human_UP
ALPK1	L2-3_3	1.25771e-05	4.43559e-12	0.0880818	Human_UP
ALPK1	L4-6_FEZF2	0.000899583	3.86161e-08	0.134298	Human_UP
ALPK1	L5-6_FEZF2_2-3	0.00010688	1.15031e-18	0.0411337	Human_UP
ALPK1	L5-6_THEMIS_1	1.44499e-10	3.88733e-22	0.0679526	Human_UP
AMER2	L2-3_2	0.00111995	0.000813013	0.311108	Human_UP
AMER2	L3-5_RORB_1	0.000265215	2.40348e-08	0.166624	Human_UP
AMER2	L4-5_RORB_1	0.000229479	1.41618e-05	0.680015	Human_UP
AMER2	L4-6_RORB_3	0.00154564	0.000148019	0.231144	Human_UP
AMER2	L5-6_FEZF2_1	0.000543741	1.01894e-09	0.909395	Human_UP
AMH	L4-5_RORB_1	0.00022429	4.6986e-06	0.484005	Human_UP
AMH	PVALB_Basket	4.39e-05	2.09606e-10	0.426247	Human_UP
AMH	SST_CALB1-	0.00155935	6.46285e-20	0.182482	Human_UP
AMH	VIP	2.46758e-05	5.0104e-15	0.8876	Human_UP
AMMECR1	OPC	0.000234587	0.000763389	0.100453	Human_DOWN
AMOTL1	L3-5_RORB_1	0.000131754	8.65987e-05	0.551792	Human_DOWN
AMZ1	L5-6_THEMIS_2	2.63624e-06	8.46836e-08	0.160959	Human_UP
ANAPC1	SST_CALB1-	5.53225e-05	0.001343	0.474425	Human_DOWN
ANAPC1	Upper_Layer	0.000532937	0.00266835	0.281472	Human_DOWN
ANAPC1	VIP	8.17221e-07	0.00111794	0.0490229	Human_DOWN
ANGPT1	L4-6_FEZF2	0.000539805	2.16181e-15	0.201759	Human_UP
ANGPT1	VIP	0.000447147	8.17863e-09	0.141962	Human_UP
ANGPT4	VIP	0.000605569	2.46409e-08	0.796533	Human_DOWN
ANK1	L3-5_RORB_2	0.000206467	1.47331e-08	0.125012	Human_DOWN
ANK1	VIP	0.000844199	0.0162038	0.669576	Human_UP
ANKFN1	Astrocyte	0.000770256	1.98541e-08	0.581713	Human_UP
ANKFN1	L2-3_1	0.00259807	5.70182e-11	0.041699	Human_UP
ANKFN1	L2-3_3	3.01847e-08	5.81097e-13	0.109537	Human_UP
ANKFN1	L3-5_RORB_1	1.72182e-05	9.68938e-09	0.246819	Human_UP
ANKFN1	L3-5_RORB_2	2.08287e-10	4.36578e-16	0.399948	Human_UP
ANKFN1	L4-5_RORB_1	8.652e-08	2.74421e-05	0.097161	Human_UP
ANKFN1	L4-6_RORB_3	1.50785e-05	4.16911e-07	0.949532	Human_UP
ANKFN1	L5-6_FEZF2_1	1.57348e-09	1.27537e-24	0.734415	Human_UP
ANKFN1	L5-6_FEZF2_2-3	3.10388e-07	7.84298e-07	0.36714	Human_UP
ANKFN1	L5-6_THEMIS_1	5.86066e-07	0.000377024	0.0657421	Human_UP
ANKFN1	L5-6_THEMIS_2	0.00224787	2.09714e-05	0.144044	Human_UP
ANKFN1	LAMP5_L1-4	0.000269927	1.5261e-09	0.67951	Human_UP
ANKFN1	PVALB_Basket	7.49001e-07	4.9447e-24	0.357579	Human_UP
ANKFN1	SST_CALB1-	1.65134e-06	3.79107e-10	0.609748	Human_UP
ANKRD28	LAMP5_L1-4	0.000760206	0.000227811	0.830602	Human_DOWN
ANKRD29	L2-3_1	9.41142e-07	3.16291e-14	0.0456549	Human_DOWN
ANKRD29	L5-6_FEZF2_2-3	0.00378069	1.39441e-08	0.0838165	Human_DOWN
ANKRD34B	SST_CALB1-	0.000859132	2.5162e-09	0.0468088	Human_DOWN
ANKRD44	L2-3_3	0.000309949	0.00406724	0.100783	Human_UP
ANKRD44	L3-5_RORB_1	1.20593e-08	4.28589e-05	0.918885	Human_UP
ANKRD44	L3-5_RORB_3	0.000426772	0.0135249	0.183595	Human_UP
ANKRD44	L4-5_RORB_1	1.54332e-10	0.000121482	0.237923	Human_UP
ANKRD44	L4-6_RORB_3	1.13829e-07	0.00120708	0.317078	Human_UP
ANKRD44	LAMP5_L2-6	7.61774e-06	1.41595e-08	0.986211	Human_UP
ANKRD50	L5-6_THEMIS_2	0.000225907	0.000145719	0.687979	Human_UP
ANKRD50	Upper_Layer	0.00013258	1.02506e-05	0.757281	Human_UP
ANKRD55	L2-3_2	1.97427e-06	0.000163553	0.999839	Human_UP
ANKRD55	L2-3_3	2.36044e-18	3.10725e-28	0.143022	Human_UP
ANKRD55	L3-5_RORB_1	5.13968e-19	8.05721e-24	0.994494	Human_UP
ANKRD55	L3-5_RORB_2	2.38097e-07	5.84659e-07	1	Human_UP
ANKRD55	L5-6_THEMIS_1	5.91507e-07	1.35617e-05	0.796025	Human_UP
ANKRD55	LAMP5_L2-6	0.000613404	3.65905e-08	0.367545	Human_UP
ANKRD62	L5-6_FEZF2_2-3	0.000321993	0.00164343	0.0703068	Human_UP
ANKRD65	L2-3_2	1.64973e-10	1.9374e-07	0.999631	Human_UP
ANKRD65	L2-3_3	6.77698e-09	8.5252e-08	0.347315	Human_UP
ANKRD65	L5-6_THEMIS_1	6.82016e-10	5.1467e-06	0.999782	Human_UP
ANLN	L5-6_FEZF2_1	3.99079e-05	2.85895e-14	0.647407	Human_UP
ANLN	OPC	2.05629e-05	7.57169e-09	0.515269	Human_DOWN
ANO6	L3-5_RORB_2	0.00466732	0.00232537	0.775434	Human_DOWN
ANO6	L3-5_RORB_3	2.08281e-06	3.29561e-11	0.487229	Human_DOWN
ANO6	L5-6_THEMIS_2	0.00457912	1.96973e-06	0.201271	Human_DOWN
ANO6	VIP	0.000213582	7.89327e-06	0.113903	Human_DOWN
ANOS1	LAMP5_L1-4	0.00050761	9.71324e-10	0.0452864	Human_UP
ANTXR1	L2-3_2	0.0016102	0.000328794	0.286841	Human_UP
ANTXR2	L2-3_1	7.81082e-10	1.52427e-23	0.0556226	Human_DOWN
ANTXR2	L2-3_3	0.000140034	0.00343985	0.46098	Human_DOWN
ANXA4	L2-3_2	0.001044	0.000476613	0.364343	Human_DOWN
ANXA4	L2-3_3	0.00158479	0.000533957	0.928201	Human_DOWN
ANXA5	L4-5_RORB_1	0.00213576	0.000420731	0.79229	Human_DOWN
AP1S2	L4-5_RORB_1	0.00376123	0.00030261	1	Human_UP
AP1S2	L4-6_RORB_3	1.32952e-05	8.30493e-05	0.167474	Human_UP
AP1S3	L2-3_3	6.9707e-10	3.40747e-19	0.999485	Human_UP
AP1S3	L3-5_RORB_1	6.86605e-07	1.25873e-14	0.999965	Human_UP
AP1S3	L3-5_RORB_2	4.27723e-05	3.52448e-16	0.0440905	Human_UP
AP1S3	L4-5_RORB_1	6.20733e-05	2.38625e-11	0.042262	Human_UP
AP1S3	L4-6_RORB_3	4.25843e-06	1.14112e-14	0.0510334	Human_UP
AP1S3	L5-6_THEMIS_1	3.40621e-05	7.18042e-17	0.13629	Human_UP
AP1S3	PVALB_Basket	0.000735362	7.0615e-09	0.999829	Human_UP
AP2A2	L2-3_1	0.00114995	4.94968e-06	0.757499	Human_DOWN
AP2A2	L2-3_2	0.00206897	1.74238e-05	0.709062	Human_DOWN
AP2A2	L2-3_3	6.41451e-06	6.97292e-05	0.607681	Human_DOWN
AP2M1	LAMP5_L1-4	0.00132274	0.00149241	0.447999	Human_UP
AP2M1	LAMP5_L2-6	5.55135e-05	0.00785317	0.0539427	Human_UP
APC2	OPC	0.00073379	0.000173305	0.479058	Human_UP
APCDD1	OL	5.29685e-06	4.20627e-19	0.879988	Human_UP
APCDD1	PVALB_Basket	0.000124135	1.5102e-06	0.977647	Human_DOWN
APCDD1	VIP	0.000702665	2.57467e-08	0.505792	Human_DOWN
APEX1	L4-6_FEZF2	2.49957e-05	1.08783e-05	0.807255	Human_UP
APEX1	L4-6_RORB_2	0.00183388	0.00999566	0.77329	Human_UP
APEX1	L5-6_FEZF2_1	0.000106526	7.18295e-07	0.0641888	Human_UP
APEX1	L5-6_THEMIS_1	0.00101733	0.00197521	0.576149	Human_UP
APIP	L2-3_1	6.61687e-07	1.04459e-06	0.344396	Human_UP
APIP	L2-3_2	3.39043e-05	0.000428266	0.267006	Human_UP
APIP	L2-3_3	3.21021e-05	1.832e-06	0.344494	Human_UP
APIP	L3-5_RORB_1	0.00132354	0.00069418	0.350261	Human_UP
APIP	L3-5_RORB_3	0.00347794	0.00228832	0.533329	Human_UP
APIP	L4-5_RORB_1	0.000106817	0.00468541	0.525707	Human_UP
APIP	L4-6_FEZF2	2.43522e-06	0.00304949	0.966929	Human_UP
APIP	L4-6_RORB_3	2.35488e-05	0.00107404	0.859758	Human_UP
APIP	L5-6_FEZF2_1	6.86712e-07	7.60163e-05	0.621076	Human_UP
APIP	L5-6_FEZF2_2-3	0.000468761	1.67292e-06	0.207745	Human_UP
APIP	L5-6_THEMIS_1	8.69559e-07	3.34913e-05	0.482605	Human_UP
APIP	LAMP5_L2-6	0.00365973	0.000977292	0.308182	Human_UP
APIP	OL	0.000787469	0.00251138	0.704074	Human_UP
APIP	PVALB_Basket	7.36845e-05	1.10075e-08	0.150163	Human_UP
APIP	SST_CALB1-	0.000149946	0.00343804	0.93684	Human_UP
APIP	Upper_Layer	0.000288258	0.00120404	0.79869	Human_UP
APIP	VIP	2.06437e-06	3.52713e-05	0.575285	Human_UP
APLF	L3-5_RORB_2	0.0020035	7.13174e-07	0.33688	Human_DOWN
APLP1	L3-5_RORB_2	0.000120469	0.0186832	0.381476	Human_UP
APLP1	L3-5_RORB_3	1.08461e-08	1.7755e-11	0.260757	Human_UP
APLP1	L4-6_RORB_3	1.09222e-05	0.000401048	0.817471	Human_UP
APLP1	L5-6_FEZF2_2-3	0.000335905	1.0037e-05	0.374537	Human_UP
APLP1	SST_CALB1+	0.00141241	0.00110482	0.0378818	Human_UP
APLP2	OPC	5.10426e-06	0.013777	0.637423	Human_DOWN
APOL2	L5-6_FEZF2_2-3	5.15432e-05	4.28223e-12	0.749226	Human_UP
APTX	Microglia	0.000441178	0.00323938	0.100238	Human_UP
AQP9	L2-3_1	8.69821e-08	7.75186e-09	0.988097	Human_UP
AQP9	L2-3_2	1.95862e-09	2.46503e-15	0.130202	Human_UP
AQP9	L2-3_3	0.000301307	0.00257409	0.769388	Human_UP
AQP9	L4-5_RORB_1	5.39817e-09	1.1554e-05	0.88339	Human_UP
ARAP2	PVALB_Basket	0.00237102	3.98227e-05	0.321115	Human_DOWN
ARAP2	Upper_Layer	9.89578e-06	3.69821e-06	0.0398296	Human_DOWN
ARHGAP10	LAMP5_L1-4	1.21194e-05	6.17073e-06	0.030933	Human_DOWN
ARHGAP15	L3-5_RORB_1	0.000239157	1.60156e-06	0.0666599	Human_DOWN
ARHGAP22	L4-6_FEZF2	0.00142126	5.17476e-05	0.314098	Human_DOWN
ARHGAP22	LAMP5_L1-4	8.76992e-18	3.61234e-17	0.252683	Human_DOWN
ARHGAP22	SST_CALB1-	6.88066e-08	3.29603e-11	0.394782	Human_DOWN
ARHGAP22	SST_CALB1+	4.4337e-08	2.73552e-11	0.979224	Human_DOWN
ARHGAP22	Upper_Layer	2.47839e-05	1.90319e-05	0.505355	Human_DOWN
ARHGAP25	L4-5_RORB_1	6.28767e-20	3.98083e-19	0.604426	Human_UP
ARHGAP25	L4-6_FEZF2	0.000589279	1.88516e-10	0.100702	Human_UP
ARHGAP26	LAMP5_L2-6	0.000606441	1.64886e-05	0.525443	Human_DOWN
ARHGAP26	Upper_Layer	0.000417232	1.37366e-06	0.21208	Human_DOWN
ARHGAP29	L2-3_1	2.22832e-09	3.71094e-07	0.999481	Human_UP
ARHGAP29	L2-3_2	6.80596e-27	7.15953e-35	0.0898591	Human_UP
ARHGAP29	L2-3_3	1.0552e-38	8.48005e-55	0.0500338	Human_UP
ARHGAP29	L3-5_RORB_1	1.73777e-42	2.83893e-58	0.952281	Human_UP
ARHGAP29	L3-5_RORB_2	6.61104e-22	2.35134e-34	0.653688	Human_UP
ARHGAP29	L4-5_RORB_1	7.90164e-43	9.17938e-22	0.0363092	Human_UP
ARHGAP29	L4-6_FEZF2	1.2299e-13	1.98119e-28	0.13896	Human_UP
ARHGAP39	L5-6_FEZF2_1	0.00324071	4.00756e-08	0.173179	Human_DOWN
ARHGAP5	LAMP5_L1-4	0.00287734	1.51383e-09	0.0424348	Human_UP
ARHGAP6	L3-5_RORB_3	1.89217e-05	1.15284e-05	0.81635	Human_DOWN
ARHGAP6	PVALB_Basket	0.00112349	8.11707e-15	0.226044	Human_DOWN
ARHGAP6	SST_CALB1+	1.71231e-13	1.66819e-14	0.980764	Human_DOWN
ARHGEF28	L5-6_FEZF2_1	1.50359e-08	1.44087e-11	0.46927	Human_UP
ARHGEF4	L2-3_2	0.000745371	0.00363391	0.564427	Human_UP
ARHGEF4	L3-5_RORB_3	2.67111e-05	0.0120873	0.425141	Human_UP
ARHGEF4	L4-5_RORB_1	0.00419118	0.00416933	0.24301	Human_UP
ARHGEF4	L5-6_THEMIS_2	0.00019669	0.000313337	0.461402	Human_UP
ARHGEF40	PVALB_Basket	0.00163841	0.00224714	0.133787	Human_DOWN
ARID5B	L4-6_FEZF2	0.00190165	0.000950407	0.701376	Human_DOWN
ARID5B	L5-6_FEZF2_1	0.00156698	0.0142771	0.760745	Human_DOWN
ARID5B	L5-6_FEZF2_2-3	0.000138519	0.000124191	0.983114	Human_DOWN
ARL1	L5-6_THEMIS_2	0.000189011	0.00874745	0.539284	Human_UP
ARL17B	Astrocyte	4.28439e-16	4.42868e-22	0.999528	Human_UP
ARL17B	L2-3_1	9.59168e-67	2.46634e-54	0.99998	Human_UP
ARL17B	L2-3_2	3.82145e-71	6.58219e-78	0.485305	Human_UP
ARL17B	L2-3_3	1.06453e-39	2.86835e-78	0.0383173	Human_UP
ARL17B	L3-5_RORB_1	1.32427e-45	4.26133e-50	0.764999	Human_UP
ARL17B	L3-5_RORB_2	8.25107e-49	1.10249e-64	0.0470574	Human_UP
ARL17B	L3-5_RORB_3	9.78771e-44	8.79862e-39	0.999608	Human_UP
ARL17B	L4-5_RORB_1	2.12612e-58	4.87517e-49	0.599327	Human_UP
ARL17B	L4-6_FEZF2	1.13255e-37	4.55732e-35	0.105277	Human_UP
ARL17B	L4-6_RORB_2	1.40119e-45	1.6254e-39	0.216467	Human_UP
ARL17B	L4-6_RORB_3	2.88969e-60	1.64697e-40	0.999788	Human_UP
ARL17B	L5-6_FEZF2_1	1.45644e-48	1.79269e-65	0.0694407	Human_UP
ARL17B	L5-6_FEZF2_2-3	5.65855e-44	1.92705e-54	0.285471	Human_UP
ARL17B	L5-6_THEMIS_1	8.42264e-71	1.82691e-63	0.210662	Human_UP
ARL17B	L5-6_THEMIS_2	2.95079e-36	2.77025e-38	0.122335	Human_UP
ARL17B	LAMP5_L1-4	1.5158e-22	6.45058e-25	1	Human_UP
ARL17B	LAMP5_L2-6	1.84084e-15	9.8243e-24	0.999957	Human_UP
ARL17B	Microglia	3.20969e-05	4.17464e-11	0.0930295	Human_UP
ARL17B	OL	5.35522e-13	1.02345e-26	0.0937006	Human_UP
ARL17B	OPC	4.26307e-22	7.93436e-29	1	Human_UP
ARL17B	PVALB_Basket	8.23622e-38	3.29222e-65	0.999798	Human_UP
ARL17B	SST_CALB1-	7.92287e-33	1.64674e-56	0.999837	Human_UP
ARL17B	Upper_Layer	2.29346e-24	2.13348e-30	0.999602	Human_UP
ARL17B	VIP	4.54705e-36	1.39794e-48	1	Human_UP
ARL4A	L5-6_THEMIS_2	0.00608768	0.0124271	0.211804	Human_UP
ARMC2	L3-5_RORB_1	0.000972309	0.00106821	0.499788	Human_DOWN
ARMC2	LAMP5_L1-4	0.000422957	2.29571e-06	0.104455	Human_DOWN
ARMC2	PVALB_Basket	0.00146022	0.00663864	0.300809	Human_DOWN
ARNTL	L2-3_1	0.0059048	0.000495002	0.43583	Human_DOWN
ARNTL	L4-5_RORB_1	0.00233098	1.61469e-06	0.229512	Human_DOWN
ARNTL	L4-6_RORB_3	3.66708e-05	3.33499e-05	0.116289	Human_DOWN
ARNTL	L5-6_FEZF2_1	9.27115e-08	4.902e-05	0.990692	Human_DOWN
ARNTL	L5-6_FEZF2_2-3	5.47558e-07	6.46329e-06	0.700914	Human_DOWN
ARNTL	L5-6_THEMIS_1	0.00149561	0.000297029	0.63044	Human_DOWN
ARNTL2	PVALB_Basket	3.34941e-05	0.000589712	0.781332	Human_DOWN
ARPP19	L3-5_RORB_3	0.000560557	0.000147825	0.453244	Human_UP
ARPP19	L4-5_RORB_1	0.00401319	0.00862338	0.68449	Human_UP
ARPP19	L4-6_RORB_2	0.00344298	3.78387e-06	0.244725	Human_UP
ARPP19	L4-6_RORB_3	0.00143373	0.000369381	0.463047	Human_UP
ARPP19	L5-6_FEZF2_2-3	0.00284236	6.51154e-12	0.723525	Human_UP
ARPP19	SST_CALB1-	0.000679887	0.0168808	0.472349	Human_UP
ARRB1	Astrocyte	0.000937645	2.12052e-05	0.672816	Human_DOWN
ARRDC3	L2-3_1	0.00064801	0.0160902	0.787802	Human_DOWN
ARRDC3	L2-3_2	0.00476377	0.00301548	0.757748	Human_DOWN
ARSG	PVALB_Chandelier	0.00124021	2.63279e-05	0.653743	Human_UP
ARSJ	L3-5_RORB_1	2.059e-12	1.21735e-16	0.602336	Human_UP
ARSJ	L3-5_RORB_2	0.000914095	8.78109e-14	0.287771	Human_UP
ARSJ	L4-5_RORB_1	5.6152e-05	2.77434e-09	0.636176	Human_UP
ARSJ	L5-6_FEZF2_2-3	0.00210266	0.000685434	0.85473	Human_UP
ASAH1	Upper_Layer	0.00243194	0.000328882	0.178414	Human_UP
ASAP1	LAMP5_L1-4	0.00106401	2.22345e-05	0.249585	Human_DOWN
ASB2	L2-3_3	0.000823076	7.54274e-06	0.190595	Human_DOWN
ASCC3	SST_CALB1+	0.00229178	0.0128765	0.875197	Human_DOWN
ASPDH	L3-5_RORB_1	0.000506106	4.35147e-12	0.0637702	Human_UP
ASPDH	L4-5_RORB_1	1.05375e-11	1.10612e-13	0.999591	Human_UP
ASPDH	L4-6_RORB_3	5.0523e-06	1.84477e-12	0.167929	Human_UP
ASPDH	PVALB_Basket	0.00115705	3.28034e-10	0.405873	Human_UP
ASPDH	VIP	0.000144829	1.8406e-07	0.999795	Human_UP
ASRGL1	L2-3_3	0.00158422	7.29718e-07	0.856489	Human_DOWN
ASTE1	L2-3_2	0.00291633	0.000404641	0.130193	Human_UP
ASTE1	L3-5_RORB_2	0.00407711	0.0163562	0.975698	Human_UP
ASTE1	L5-6_THEMIS_1	0.00154929	0.00201123	0.554065	Human_UP
ASTN2	L4-5_RORB_1	0.00279546	0.00654434	0.419568	Human_UP
ATF7IP2	L4-6_RORB_3	1.12167e-05	2.22541e-07	0.46104	Human_UP
ATF7IP2	L5-6_FEZF2_2-3	6.83179e-07	3.54819e-18	0.0475174	Human_UP
ATG4C	OPC	1.03039e-05	0.000770488	0.169228	Human_DOWN
ATG7	L2-3_2	0.0018627	0.0099361	0.0666517	Human_UP
ATG7	L2-3_3	0.00313158	0.00246257	0.132046	Human_UP
ATP10A	L3-5_RORB_3	2.11685e-14	1.71506e-18	0.19475	Human_DOWN
ATP10B	VIP	0.00393615	0.0015761	0.925824	Human_DOWN
ATP11A	OPC	0.000248182	0.00360782	0.339817	Human_DOWN
ATP11A	PVALB_Basket	0.0019404	0.00343122	0.461964	Human_DOWN
ATP13A4	L2-3_1	9.8169e-05	0.0182033	0.0919612	Human_UP
ATP13A4	L3-5_RORB_1	0.00462817	4.25288e-06	0.757318	Human_UP
ATP13A4	L4-6_RORB_3	1.80349e-07	5.50659e-08	0.327905	Human_UP
ATP13A4	L5-6_FEZF2_1	0.00096022	1.90971e-09	0.158191	Human_UP
ATP13A4	L5-6_THEMIS_1	3.2842e-07	4.45266e-06	0.191115	Human_UP
ATP1A1	L2-3_2	0.00104655	0.00227696	0.341615	Human_DOWN
ATP1B1	Microglia	5.83304e-07	3.12471e-11	1	Human_UP
ATP1B2	L4-6_RORB_3	4.1403e-08	8.35097e-09	0.0796276	Human_UP
ATP23	L2-3_2	0.00204242	0.00816276	0.912529	Human_DOWN
ATP23	L2-3_3	0.00100892	0.00062931	0.567726	Human_DOWN
ATP23	L5-6_FEZF2_1	0.000635287	0.000507008	0.44484	Human_DOWN
ATP23	L5-6_THEMIS_1	0.000886213	0.00272567	0.868043	Human_DOWN
ATP2C2	L5-6_THEMIS_1	0.000558644	2.17561e-10	0.111904	Human_UP
ATP6AP2	L5-6_THEMIS_2	0.000394548	0.00848096	0.768488	Human_UP
ATP6V1B2	L3-5_RORB_3	0.00171314	0.00178049	0.842907	Human_UP
ATP6V1B2	Upper_Layer	0.00309746	2.27286e-05	0.900688	Human_UP
ATP6V1D	L4-6_FEZF2	0.00083055	0.000259149	0.351605	Human_UP
ATP6V1D	L5-6_FEZF2_2-3	0.00107837	2.03645e-05	0.133842	Human_UP
ATP6V1D	L5-6_THEMIS_2	0.00237478	0.000177492	0.0784338	Human_UP
ATP6V1D	LAMP5_L1-4	0.000640624	0.000735389	0.982209	Human_UP
ATP6V1D	Upper_Layer	0.000551001	7.94257e-05	0.140185	Human_UP
ATP6V1D	VIP	2.28877e-07	5.57404e-05	0.920389	Human_UP
ATP6V1E2	L2-3_1	1.48747e-09	4.67868e-12	0.86926	Human_UP
ATP6V1E2	L2-3_2	9.37701e-07	1.19266e-09	0.235096	Human_UP
ATP6V1E2	L3-5_RORB_1	1.16346e-05	2.1395e-10	0.217231	Human_UP
ATP6V1E2	L3-5_RORB_2	0.000368915	5.75944e-12	0.14954	Human_UP
ATP6V1E2	L3-5_RORB_3	0.000183935	4.15484e-09	0.873088	Human_UP
ATP6V1E2	L4-5_RORB_1	0.00229956	1.31343e-06	0.458299	Human_UP
ATP6V1E2	L4-6_FEZF2	7.63145e-05	1.09223e-09	0.671202	Human_UP
ATP6V1E2	L4-6_RORB_3	7.48658e-06	2.9609e-06	0.952173	Human_UP
ATP6V1E2	L5-6_FEZF2_1	1.55267e-05	4.32792e-12	0.405453	Human_UP
ATP6V1E2	L5-6_THEMIS_1	1.65177e-05	1.51759e-12	0.213167	Human_UP
ATP6V1E2	VIP	0.000229187	2.71356e-07	0.858799	Human_UP
ATP6V1F	LAMP5_L1-4	7.4062e-08	0.000592717	1	Human_UP
ATP6V1F	LAMP5_L2-6	6.05894e-06	0.00192964	0.999609	Human_UP
ATP8A1	OPC	1.28499e-06	1.64779e-08	0.106282	Human_DOWN
ATP9B	L2-3_2	4.40095e-06	0.000222963	0.0480006	Human_UP
ATRNL1	L4-5_RORB_1	3.36261e-06	0.0051005	0.0956496	Human_UP
ATRNL1	L4-6_RORB_2	1.56452e-05	2.36245e-06	0.258586	Human_UP
ATRNL1	L5-6_FEZF2_1	2.1945e-06	8.71728e-07	0.208099	Human_UP
ATRNL1	L5-6_THEMIS_1	0.00191535	4.38411e-06	0.0525454	Human_UP
ATRNL1	PVALB_Basket	4.10945e-05	6.54899e-20	0.199078	Human_UP
ATRNL1	SST_CALB1-	0.00188667	2.22982e-15	0.191666	Human_UP
ATXN1	Microglia	2.42566e-05	0.0132279	1	Human_UP
AURKAIP1	SST_CALB1-	0.00161554	0.00103501	0.0449486	Human_UP
AZIN2	L2-3_1	1.34177e-05	0.00127452	0.0833789	Human_UP
AZIN2	L3-5_RORB_2	0.000780223	0.0140115	0.254124	Human_UP
AZIN2	L4-6_RORB_3	0.000882405	0.00668399	0.819071	Human_UP
AZIN2	L5-6_THEMIS_1	4.35716e-06	0.00127859	0.138745	Human_UP
B2M	LAMP5_L1-4	5.78557e-10	1.40376e-16	0.766099	Human_UP
B2M	SST_CALB1-	2.96032e-08	0.00400368	0.216757	Human_UP
B2M	Upper_Layer	0.000806133	1.23909e-08	0.340613	Human_UP
B2M	VIP	0.0025582	2.29143e-07	0.835903	Human_UP
B3GALT5	L2-3_2	8.61326e-06	5.77137e-11	0.154351	Human_UP
B3GAT1	L4-6_RORB_2	6.14152e-09	0.00108005	0.0899531	Human_UP
B3GAT2	Upper_Layer	0.00140143	3.58913e-06	0.550781	Human_UP
B3GAT2	VIP	0.00115411	2.2296e-06	0.301256	Human_UP
B3GLCT	L4-6_RORB_2	4.2958e-07	2.53626e-13	0.0580138	Human_UP
B4GALNT4	OL	2.30453e-07	6.89654e-13	0.0515373	Human_UP
B4GALT1	L2-3_3	0.000466271	9.57692e-08	0.177369	Human_UP
B4GAT1	L2-3_1	0.000225326	0.0150004	0.255161	Human_DOWN
BACH1	VIP	5.41083e-05	6.08599e-07	0.176255	Human_UP
BACH2	L4-6_FEZF2	0.000321164	3.90351e-10	0.0670932	Human_UP
BACH2	L5-6_THEMIS_2	4.66179e-05	9.11307e-17	0.563236	Human_UP
BAD	L2-3_1	2.3159e-06	0.00382277	0.958174	Human_UP
BAD	L2-3_3	0.00354856	0.0207891	0.886526	Human_UP
BAD	L5-6_THEMIS_2	0.000362512	4.20065e-05	0.0496546	Human_UP
BAIAP2L2	L2-3_1	0.00012721	9.09773e-08	0.38159	Human_UP
BAIAP2L2	L2-3_2	0.00346327	7.35053e-07	0.0866366	Human_UP
BAIAP2L2	L2-3_3	0.00385976	0.000139607	0.0371962	Human_UP
BARX2	L3-5_RORB_2	0.000262589	2.73062e-14	0.170871	Human_UP
BARX2	L4-5_RORB_1	1.42241e-05	1.92498e-19	0.236505	Human_UP
BARX2	L4-6_FEZF2	1.38963e-06	3.71461e-07	0.585005	Human_UP
BATF3	L2-3_2	5.939e-06	1.90929e-07	0.0448338	Human_UP
BATF3	L2-3_3	2.84206e-05	0.000749195	0.220377	Human_UP
BATF3	L5-6_THEMIS_1	1.97582e-06	0.00230636	0.325487	Human_UP
BCAN	L4-6_RORB_2	0.00322424	0.00635516	0.869144	Human_UP
BCAP31	L2-3_1	0.000382448	0.0134894	0.573827	Human_DOWN
BCAP31	L2-3_2	0.00446933	0.00443977	0.882785	Human_DOWN
BCAR3	L2-3_2	0.0019093	0.0203644	0.357213	Human_DOWN
BCAR3	L3-5_RORB_1	2.79126e-06	1.03083e-09	0.151362	Human_UP
BCAR3	L3-5_RORB_2	0.00106389	0.00548847	0.711471	Human_UP
BCAS1	VIP	6.86355e-10	0.000610343	0.194926	Human_DOWN
BCHE	L2-3_2	3.12376e-07	4.81476e-10	1	Human_UP
BCL11B	L2-3_2	0.0027264	3.73867e-08	0.157057	Human_DOWN
BCL2	L3-5_RORB_3	0.000694858	0.00817947	0.715064	Human_DOWN
BCL2	L5-6_THEMIS_2	7.23347e-15	2.42723e-19	0.121975	Human_DOWN
BDH1	OPC	0.000659007	1.81062e-12	0.1554	Human_UP
BDH1	SST_CALB1+	1.08755e-08	2.24925e-22	0.0431501	Human_UP
BDH2	L2-3_3	1.2474e-07	3.19923e-21	0.0420867	Human_DOWN
BDH2	L3-5_RORB_1	3.08696e-07	3.83954e-11	0.814826	Human_DOWN
BEAN1	L3-5_RORB_1	5.26098e-05	4.14052e-06	0.595623	Human_UP
BEAN1	L3-5_RORB_2	0.000589588	0.0176003	0.177611	Human_UP
BEGAIN	L2-3_1	0.00257702	0.00621487	0.0800699	Human_UP
BEGAIN	L3-5_RORB_1	0.00121647	0.00281236	0.978172	Human_UP
BEX1	L3-5_RORB_3	1.42857e-08	0.000502324	0.772757	Human_UP
BEX1	LAMP5_L2-6	3.26948e-11	0.00113778	0.298129	Human_UP
BEX2	LAMP5_L2-6	0.0016272	1.34038e-05	0.199424	Human_UP
BEX3	L3-5_RORB_3	1.39884e-05	0.000760577	0.745997	Human_UP
BEX3	LAMP5_L1-4	0.000574497	2.47406e-10	0.295853	Human_UP
BEX3	LAMP5_L2-6	1.64515e-08	4.00521e-05	0.0308077	Human_UP
BEX3	Upper_Layer	7.56675e-07	0.000329175	0.0867006	Human_UP
BEX3	VIP	1.60145e-09	0.0125547	0.149621	Human_UP
BEX4	L3-5_RORB_3	3.91e-06	0.0038859	0.311633	Human_UP
BEX4	L5-6_THEMIS_2	9.24125e-07	0.00195863	0.835124	Human_UP
BEX4	VIP	0.000111197	0.000893722	0.270795	Human_UP
BICC1	L2-3_3	0.000695425	0.00155544	0.451879	Human_DOWN
BICD1	Microglia	2.90395e-07	8.25129e-10	1	Human_UP
BMP4	L2-3_2	0.000785592	2.15881e-06	0.500164	Human_DOWN
BMP6	PVALB_Basket	4.64337e-08	4.97009e-11	0.260259	Human_DOWN
BMP6	VIP	0.00364091	2.1606e-07	0.944765	Human_DOWN
BMP8B	L2-3_2	4.5973e-07	1.71562e-08	0.761817	Human_DOWN
BMP8B	L3-5_RORB_2	7.02888e-05	5.77626e-07	0.428147	Human_DOWN
BMPER	L2-3_1	0.00147404	0.0102022	0.220286	Human_UP
BMPER	Upper_Layer	0.000227884	0.00163625	0.36934	Human_DOWN
BMPR1B	L3-5_RORB_1	2.09583e-10	3.85612e-17	0.831831	Human_DOWN
BNIP3	LAMP5_L1-4	0.000179965	0.000116781	0.124363	Human_UP
BPIFC	L2-3_2	3.97501e-07	5.40218e-34	0.0663817	Human_DOWN
BPIFC	L4-5_RORB_1	5.30561e-08	4.17676e-31	0.107112	Human_DOWN
BPIFC	PVALB_Basket	1.69544e-07	7.95773e-34	0.105888	Human_DOWN
BPIFC	VIP	1.78892e-08	2.03488e-29	0.185265	Human_DOWN
BRD9	L2-3_2	0.00216959	9.47208e-10	0.312734	Human_DOWN
BRD9	L2-3_3	4.29605e-07	1.54981e-12	0.719577	Human_DOWN
BRD9	L3-5_RORB_2	6.66443e-06	7.44503e-07	0.352533	Human_DOWN
BRD9	L3-5_RORB_3	9.87815e-05	8.87971e-05	0.488803	Human_DOWN
BRD9	L4-5_RORB_1	5.44322e-05	2.84488e-07	0.715377	Human_DOWN
BRD9	L4-6_RORB_2	0.00394199	7.07786e-08	0.251818	Human_DOWN
BRD9	L4-6_RORB_3	0.0015609	6.49844e-06	0.232868	Human_DOWN
BRD9	L5-6_FEZF2_1	8.96726e-06	1.53881e-16	0.395585	Human_DOWN
BRD9	L5-6_FEZF2_2-3	1.82012e-06	5.285e-11	0.594707	Human_DOWN
BRD9	L5-6_THEMIS_1	5.95765e-06	6.64878e-10	0.632855	Human_DOWN
BRD9	L5-6_THEMIS_2	2.55373e-06	8.52174e-09	0.970029	Human_DOWN
BRD9	VIP	0.0016626	5.33769e-07	0.343776	Human_DOWN
BRF1	L2-3_3	0.00256218	0.00450089	0.182004	Human_DOWN
BRINP3	L5-6_FEZF2_1	0.0025677	0.000463514	0.612129	Human_DOWN
BRWD1	L5-6_THEMIS_1	0.00493053	0.000861672	0.790929	Human_UP
BST1	L4-6_RORB_3	0.00242193	1.58317e-11	0.0981649	Human_DOWN
BTBD11	SST_CALB1+	0.00064041	9.23521e-05	0.496104	Human_UP
BTBD3	L2-3_3	0.00114697	3.99853e-07	0.180465	Human_DOWN
BTBD3	L3-5_RORB_2	0.000109418	0.000151584	0.788347	Human_DOWN
BTBD3	L4-6_RORB_3	2.02182e-06	0.000392119	0.671569	Human_DOWN
BTBD8	LAMP5_L1-4	0.00112651	2.02639e-07	0.549298	Human_UP
BTD	L2-3_3	0.00370525	3.42325e-05	0.0516094	Human_UP
BTG1	L3-5_RORB_1	0.00098735	4.67996e-07	0.987708	Human_DOWN
BTG3	OL	0.0014659	4.49803e-16	1	Human_UP
BTNL9	L3-5_RORB_2	2.2696e-05	0.000717788	0.691762	Human_UP
BZW1	VIP	0.00382622	3.87928e-05	0.295036	Human_UP
C10orf90	L2-3_3	2.79765e-11	0.000525675	0.0746863	Human_DOWN
C11orf87	L5-6_FEZF2_1	0.00117041	5.50914e-05	0.937913	Human_UP
C12orf42	L3-5_RORB_3	4.73767e-13	1.16179e-15	0.649152	Human_DOWN
C12orf60	Upper_Layer	0.000477435	7.43785e-07	0.901819	Human_UP
C14orf132	L2-3_2	0.00234418	2.24733e-07	0.391791	Human_DOWN
C14orf132	L4-6_FEZF2	0.00307397	3.21497e-05	0.488547	Human_DOWN
C18orf54	L2-3_2	4.37653e-09	5.62225e-08	0.234831	Human_DOWN
C18orf54	L3-5_RORB_2	6.72026e-09	2.27459e-07	0.0359622	Human_DOWN
C18orf54	L4-5_RORB_1	6.65071e-06	2.92202e-06	0.174874	Human_DOWN
C18orf54	L5-6_THEMIS_1	4.32772e-05	4.42897e-05	0.0503147	Human_DOWN
C1orf112	L2-3_2	0.002427	1.4309e-05	0.261562	Human_UP
C1orf112	L2-3_3	0.00201724	2.61168e-08	0.349615	Human_UP
C1orf131	L2-3_3	0.00239019	0.0102886	0.415665	Human_DOWN
C1orf131	L5-6_THEMIS_2	0.00574683	1.766e-05	0.744386	Human_DOWN
C1orf131	PVALB_Basket	0.00202946	0.0111613	0.0667053	Human_DOWN
C1orf198	L3-5_RORB_2	3.37549e-05	8.52668e-08	0.921094	Human_UP
C1orf198	L4-5_RORB_1	4.25536e-06	6.83541e-11	0.530875	Human_UP
C1orf198	L4-6_RORB_2	0.000126464	3.23828e-06	0.708743	Human_UP
C1orf198	L4-6_RORB_3	0.00021125	4.28894e-09	0.294824	Human_UP
C1orf198	L5-6_THEMIS_1	0.000174184	5.00959e-12	0.243798	Human_UP
C1orf52	L2-3_3	0.00640409	0.00115287	0.739372	Human_UP
C1orf52	L3-5_RORB_1	0.00243549	0.0115214	0.991278	Human_UP
C1orf52	L3-5_RORB_2	0.00221224	0.000229892	0.788704	Human_UP
C1orf52	L3-5_RORB_3	0.00344575	0.0012777	0.773296	Human_UP
C1orf52	L4-5_RORB_1	0.00205341	0.000322922	0.286418	Human_UP
C1RL	L2-3_1	0.00287704	0.000377333	0.17276	Human_UP
C1RL	L4-5_RORB_1	0.000760327	0.0012045	0.447036	Human_UP
C1S	L2-3_1	0.00364329	2.45963e-06	0.315183	Human_UP
C1S	L4-6_FEZF2	0.000222151	9.88034e-05	0.681722	Human_UP
C1S	L5-6_THEMIS_1	0.00258497	0.0140699	0.868881	Human_UP
C1S	PVALB_Basket	0.000834873	2.74325e-16	0.0701926	Human_UP
C20orf96	L2-3_2	0.00323367	4.60653e-08	0.160275	Human_DOWN
C21orf91	L3-5_RORB_3	2.62128e-11	0.0047147	1	Human_UP
C2orf80	L4-6_RORB_2	5.81589e-05	0.00152478	0.343142	Human_DOWN
C2orf80	L5-6_THEMIS_1	0.000831419	0.000912368	0.687042	Human_DOWN
C3orf52	L3-5_RORB_2	0.00487169	0.0148382	0.698862	Human_UP
C3orf52	L4-6_FEZF2	1.7032e-09	1.17125e-05	0.557419	Human_UP
C3orf70	L4-6_FEZF2	6.60323e-07	7.21624e-09	0.655523	Human_DOWN
C3orf70	L5-6_FEZF2_2-3	0.00017501	2.69995e-08	0.566574	Human_DOWN
C4orf19	L3-5_RORB_2	0.00120517	0.000174026	0.364748	Human_DOWN
C4orf19	OPC	0.0010597	8.08158e-05	0.0390561	Human_UP
C4orf45	L2-3_3	1.15708e-15	7.83632e-08	0.0442764	Human_DOWN
C4orf45	L5-6_FEZF2_2-3	5.37925e-10	1.76292e-12	0.11304	Human_DOWN
C4orf47	PVALB_Basket	0.000131147	4.03654e-16	0.0442608	Human_UP
C4orf47	SST_CALB1-	0.000256441	2.95825e-16	0.135641	Human_UP
C4orf47	SST_CALB1+	0.00016666	8.73267e-10	0.500676	Human_UP
C4orf50	L5-6_FEZF2_1	0.00227824	0.0169652	0.491993	Human_UP
C5AR1	L2-3_2	0.0002956	9.51543e-17	0.0750586	Human_UP
C8orf34	L2-3_1	2.00484e-06	8.05308e-05	0.732291	Human_UP
C8orf37	L5-6_THEMIS_1	0.000932211	1.49339e-05	0.213659	Human_DOWN
C9orf16	SST_CALB1-	0.000759758	8.6831e-09	0.0575677	Human_UP
C9orf43	L2-3_2	0.00345482	0.00150856	0.494686	Human_DOWN
C9orf43	OL	0.00215122	0.00993637	0.761289	Human_DOWN
C9orf72	PVALB_Chandelier	6.97202e-06	8.6099e-05	0.782506	Human_UP
CA1	L5-6_THEMIS_1	1.5567e-05	5.43483e-09	1	Human_UP
CA10	L5-6_FEZF2_1	0.00346365	0.000738454	0.483217	Human_UP
CA2	LAMP5_L1-4	2.31077e-06	8.23355e-15	0.354112	Human_UP
CA3	Upper_Layer	0.000792607	8.89365e-15	0.102274	Human_UP
CA3	VIP	0.00220289	3.13252e-14	0.0412522	Human_UP
CA8	LAMP5_L2-6	5.5196e-06	1.29516e-05	0.0306611	Human_UP
CA8	PVALB_Basket	0.000547178	9.66527e-12	0.218442	Human_UP
CAB39L	L4-6_FEZF2	0.000144413	0.000765851	0.607179	Human_DOWN
CAB39L	SST_CALB1-	0.00262728	9.83117e-05	0.986899	Human_DOWN
CACNA1C	LAMP5_L1-4	0.000269003	1.36607e-07	0.765042	Human_DOWN
CACNA1E	LAMP5_L1-4	2.05958e-05	0.000716063	0.104991	Human_DOWN
CACNA1E	PVALB_Basket	6.27662e-14	3.14461e-06	0.215891	Human_DOWN
CACNA1E	PVALB_Chandelier	0.000129182	7.30485e-19	0.123398	Human_DOWN
CACNA1E	SST_CALB1-	0.000136917	3.70294e-06	0.454088	Human_DOWN
CACNA1E	SST_CALB1+	0.000160651	3.84124e-08	0.276944	Human_DOWN
CACNA1H	L4-5_RORB_1	0.000237332	1.4307e-06	0.0430726	Human_DOWN
CACNB1	L5-6_FEZF2_2-3	0.000135712	0.0159328	0.930023	Human_UP
CACNB4	SST_CALB1+	0.000873556	1.01656e-06	0.147715	Human_UP
CACNG4	L2-3_2	3.3849e-11	2.60897e-09	0.563408	Human_UP
CACNG5	L5-6_FEZF2_2-3	0.000251714	5.82196e-12	0.100424	Human_DOWN
CACYBP	L3-5_RORB_3	0.00090211	0.000260005	0.766	Human_UP
CACYBP	L5-6_THEMIS_2	6.71307e-05	0.00102108	0.21124	Human_UP
CADM1	LAMP5_L2-6	2.15919e-05	5.44128e-11	0.625296	Human_UP
CALD1	L5-6_FEZF2_2-3	0.00110148	2.18695e-06	0.550882	Human_UP
CALD1	Microglia	0.000567094	0.000692954	0.135715	Human_UP
CALM1	Microglia	0.000942432	7.15552e-14	1	Human_UP
CALM3	L3-5_RORB_3	4.78914e-07	0.0020194	0.0493828	Human_UP
CALM3	L5-6_THEMIS_2	4.62968e-11	0.0053122	0.363272	Human_UP
CALM3	LAMP5_L1-4	0.00255092	1.7194e-07	0.254828	Human_UP
CALM3	LAMP5_L2-6	1.2492e-06	7.79268e-05	0.0608778	Human_UP
CALM3	PVALB_Basket	0.000323289	0.0158177	0.0383163	Human_UP
CALM3	SST_CALB1-	2.84852e-08	2.06988e-07	0.966493	Human_UP
CALM3	Upper_Layer	1.06824e-06	5.39222e-06	0.740931	Human_UP
CALM3	VIP	4.34198e-08	0.00465898	0.603532	Human_UP
CALN1	Astrocyte	4.03205e-06	4.43026e-14	0.32462	Human_UP
CALN1	SST_CALB1-	0.00216574	0.00744076	0.606443	Human_DOWN
CALY	L2-3_1	1.02567e-06	0.0193168	0.962752	Human_DOWN
CALY	L2-3_2	3.2584e-10	0.000722467	0.850049	Human_DOWN
CALY	L5-6_FEZF2_1	2.17299e-09	0.00464409	0.391625	Human_DOWN
CAMK2A	L4-6_FEZF2	0.000511812	7.87455e-07	0.296132	Human_DOWN
CAMK2A	L5-6_THEMIS_2	0.00351032	0.00339975	0.40948	Human_DOWN
CAMK2G	L2-3_1	0.00112043	3.03826e-06	0.424191	Human_DOWN
CAMK2N1	PVALB_Basket	1.99537e-05	0.0131181	0.520071	Human_UP
CAMK2N1	SST_CALB1+	3.66776e-09	0.000874124	0.556997	Human_UP
CAMKMT	L2-3_3	3.43761e-08	3.53866e-09	0.421678	Human_UP
CAMKMT	L5-6_THEMIS_1	0.00217804	0.00144477	0.215503	Human_UP
CAMKV	LAMP5_L1-4	0.000829753	0.000385182	0.294831	Human_UP
CAMLG	L4-6_FEZF2	0.000901307	2.14666e-05	0.231002	Human_UP
CAPN13	OL	0.000130888	1.78719e-15	1	Human_UP
CAPN7	PVALB_Basket	0.000574645	0.0159508	0.572199	Human_DOWN
CARD8	L3-5_RORB_1	0.000425456	1.9558e-07	0.903179	Human_DOWN
CARMIL1	PVALB_Chandelier	0.000821619	8.76578e-09	0.662021	Human_DOWN
CARMIL1	SST_CALB1+	0.000516749	1.66675e-08	0.0681072	Human_DOWN
CASD1	VIP	0.00362221	5.03292e-06	0.21239	Human_UP
CASP6	L2-3_1	0.00380944	0.00238214	0.106051	Human_DOWN
CASP6	L2-3_2	0.000167746	3.21702e-05	0.946657	Human_DOWN
CASP6	L2-3_3	2.71613e-05	0.000400772	0.0505232	Human_DOWN
CASP6	L3-5_RORB_2	8.11725e-05	0.000523596	0.121509	Human_DOWN
CASP6	L4-5_RORB_1	1.85635e-05	0.00156667	0.20382	Human_DOWN
CASP6	L5-6_THEMIS_1	0.00436061	0.00087826	0.234701	Human_DOWN
CASP6	VIP	6.90051e-05	3.81375e-06	0.265902	Human_DOWN
CATSPERB	L2-3_2	0.000154241	4.41875e-10	0.739177	Human_UP
CATSPERB	L2-3_3	2.52895e-09	4.05898e-19	0.0452296	Human_UP
CATSPERB	L3-5_RORB_1	3.96571e-09	3.76519e-17	0.370771	Human_UP
CATSPERB	L3-5_RORB_2	5.32543e-06	0.00252602	0.296602	Human_UP
CATSPERB	L4-5_RORB_1	4.05679e-06	0.00696057	0.0369303	Human_UP
CATSPERB	L5-6_THEMIS_1	8.72649e-07	1.33708e-10	0.116121	Human_UP
CAV1	L5-6_FEZF2_1	5.2427e-06	0.000201588	0.0776087	Human_DOWN
CBFB	L4-6_RORB_3	0.000250612	1.43084e-07	0.960039	Human_UP
CBLN1	L3-5_RORB_1	9.34562e-05	1.45987e-10	0.943095	Human_UP
CBLN4	L3-5_RORB_1	1.03647e-05	2.61529e-11	0.22789	Human_UP
CBS	Astrocyte	3.60785e-05	9.42787e-21	0.714479	Human_DOWN
CBS	OL	0.00217813	1.13369e-11	0.151149	Human_DOWN
CBS	OPC	0.00190354	3.78675e-16	0.0279462	Human_DOWN
CC2D1A	L2-3_1	4.5079e-09	2.75648e-19	0.0713879	Human_UP
CC2D1A	L2-3_2	4.35847e-11	6.06643e-14	0.413597	Human_UP
CC2D1A	L2-3_3	7.79786e-12	2.37861e-15	0.840733	Human_UP
CC2D1A	L3-5_RORB_1	1.91966e-06	4.76622e-12	0.110891	Human_UP
CC2D1A	L3-5_RORB_2	2.07132e-08	3.6527e-12	0.343721	Human_UP
CC2D1A	L3-5_RORB_3	2.95898e-08	1.07705e-09	0.314711	Human_UP
CC2D1A	L4-5_RORB_1	3.29635e-07	1.19358e-07	0.41594	Human_UP
CC2D1A	L4-6_FEZF2	5.43876e-10	5.49024e-13	0.508054	Human_UP
CC2D1A	L4-6_RORB_2	4.97281e-06	2.75418e-09	0.0494897	Human_UP
CC2D1A	L4-6_RORB_3	3.64513e-07	1.00533e-08	0.475238	Human_UP
CC2D1A	L5-6_FEZF2_1	1.22049e-09	2.17616e-22	0.170063	Human_UP
CC2D1A	L5-6_FEZF2_2-3	2.74575e-07	2.73247e-14	0.819562	Human_UP
CC2D1A	L5-6_THEMIS_1	2.88714e-07	1.06014e-10	0.256326	Human_UP
CC2D1A	LAMP5_L2-6	5.05723e-05	2.41133e-05	0.47929	Human_UP
CC2D1A	OPC	4.39043e-05	2.91592e-05	0.90277	Human_UP
CC2D1A	PVALB_Basket	6.35466e-06	1.44655e-13	0.379295	Human_UP
CC2D1A	SST_CALB1-	2.45225e-07	6.48728e-17	0.587673	Human_UP
CC2D1A	SST_CALB1+	8.40087e-06	4.08882e-09	0.960625	Human_UP
CC2D1A	Upper_Layer	0.00010395	1.28194e-06	0.884204	Human_UP
CC2D1A	VIP	1.8345e-11	3.86871e-11	0.948961	Human_UP
CC2D2A	Upper_Layer	0.00032627	0.000141497	0.75221	Human_DOWN
CCBE1	L4-5_RORB_1	2.2171e-10	5.61862e-24	0.415647	Human_UP
CCBE1	L5-6_FEZF2_1	1.26838e-09	6.26066e-18	0.120711	Human_UP
CCBE1	LAMP5_L1-4	4.5104e-07	2.25227e-07	0.0958304	Human_UP
CCBE1	SST_CALB1-	0.00162146	0.00560055	0.487325	Human_DOWN
CCDC148	L2-3_2	0.00101063	0.000366742	0.455512	Human_DOWN
CCDC148	L3-5_RORB_1	7.50293e-05	0.00770619	0.696642	Human_DOWN
CCDC148	L3-5_RORB_2	0.00201626	0.00633424	0.146368	Human_DOWN
CCDC148	VIP	1.02451e-07	6.24094e-05	0.268642	Human_DOWN
CCDC149	Microglia	0.000398253	8.81627e-10	0.177853	Human_UP
CCDC152	Upper_Layer	7.60646e-05	3.90795e-10	0.955156	Human_UP
CCDC152	VIP	3.05539e-07	4.92245e-24	0.0340279	Human_UP
CCDC170	L2-3_1	8.36425e-07	1.29425e-12	0.0818828	Human_UP
CCDC170	L2-3_3	0.00134828	4.59939e-13	0.159522	Human_UP
CCDC170	L3-5_RORB_1	5.69884e-07	5.38878e-25	0.0575148	Human_UP
CCDC170	L3-5_RORB_2	0.00352293	1.51186e-10	0.445638	Human_UP
CCDC170	L3-5_RORB_3	1.43619e-08	7.40726e-15	0.999749	Human_UP
CCDC170	L4-5_RORB_1	8.38042e-05	1.69836e-11	0.616267	Human_UP
CCDC170	L4-6_RORB_3	0.000123176	6.80206e-14	0.789471	Human_UP
CCDC170	L5-6_THEMIS_1	4.01826e-06	3.37949e-17	0.232824	Human_UP
CCDC170	PVALB_Basket	0.000548189	1.9179e-13	1	Human_UP
CCDC171	L2-3_1	4.29784e-05	1.9369e-10	0.16757	Human_UP
CCDC171	Upper_Layer	0.00361175	1.32285e-10	0.2998	Human_UP
CCDC171	VIP	0.00371057	8.02531e-12	0.366913	Human_UP
CCDC178	L2-3_1	3.47062e-07	3.96872e-07	0.0661064	Human_DOWN
CCDC178	L2-3_3	5.32323e-08	7.65759e-06	0.786047	Human_DOWN
CCDC178	L3-5_RORB_1	3.13232e-07	6.40753e-08	0.0475561	Human_DOWN
CCDC178	L3-5_RORB_2	1.12754e-07	6.10649e-05	0.972771	Human_DOWN
CCDC178	L4-6_FEZF2	1.70544e-05	9.18417e-07	0.0927034	Human_DOWN
CCDC178	L4-6_RORB_3	6.8957e-07	1.70164e-10	0.0347619	Human_DOWN
CCDC178	L5-6_THEMIS_1	2.69474e-06	1.85894e-08	0.0688896	Human_DOWN
CCDC181	L3-5_RORB_1	0.00484228	0.00019384	0.598975	Human_DOWN
CCDC24	L2-3_1	0.00741668	1.41828e-05	0.0767684	Human_UP
CCDC24	L2-3_2	0.00312865	6.00837e-07	0.0838314	Human_UP
CCDC24	L2-3_3	0.00194185	8.11897e-10	0.0365528	Human_UP
CCDC24	L4-5_RORB_1	0.0051019	0.000105616	0.403196	Human_UP
CCDC24	L4-6_RORB_3	0.000121246	0.00019254	0.852345	Human_UP
CCDC24	L5-6_FEZF2_2-3	0.000806802	0.00876499	0.939964	Human_UP
CCDC24	L5-6_THEMIS_1	0.00201591	2.57363e-06	0.153902	Human_UP
CCDC24	L5-6_THEMIS_2	0.000520536	8.59923e-05	0.475372	Human_UP
CCDC28A	OL	0.0010704	0.0161173	0.0377958	Human_DOWN
CCDC57	SST_CALB1-	0.00220929	1.18628e-06	0.150502	Human_UP
CCDC6	L5-6_FEZF2_2-3	0.00403961	0.000643017	0.81561	Human_DOWN
CCDC62	L3-5_RORB_2	0.00217128	1.47645e-09	0.223434	Human_UP
CCDC62	L4-5_RORB_1	0.000419384	1.30735e-06	0.654795	Human_UP
CCDC62	L5-6_THEMIS_2	7.35882e-07	3.03525e-09	0.812676	Human_UP
CCDC62	PVALB_Basket	0.00333195	8.50142e-05	0.568535	Human_UP
CCDC65	L2-3_1	7.05646e-07	3.4892e-09	0.246801	Human_UP
CCDC65	L2-3_2	5.12061e-05	9.71475e-10	0.43465	Human_UP
CCDC65	L2-3_3	6.01521e-05	6.76042e-07	0.36114	Human_UP
CCDC65	L3-5_RORB_1	0.000511387	0.00562727	0.990465	Human_UP
CCDC65	L4-5_RORB_1	0.00474726	0.00967499	0.323532	Human_UP
CCDC65	L4-6_RORB_3	1.82198e-06	0.00497231	0.934841	Human_UP
CCDC65	L5-6_FEZF2_1	0.000133342	2.43214e-07	0.15091	Human_UP
CCDC65	L5-6_FEZF2_2-3	0.000111951	0.00119085	0.681332	Human_UP
CCDC65	L5-6_THEMIS_2	2.04283e-06	0.0183682	0.223246	Human_UP
CCDC65	PVALB_Basket	0.000932688	0.00311291	0.734111	Human_UP
CCDC77	L5-6_FEZF2_1	0.00393647	2.00605e-06	0.355721	Human_DOWN
CCDC85B	L3-5_RORB_3	1.22215e-06	0.00702316	0.118808	Human_UP
CCDC85B	LAMP5_L1-4	1.3941e-05	1.14124e-05	0.604486	Human_UP
CCDC85B	LAMP5_L2-6	0.000246517	0.00768804	0.500366	Human_UP
CCDC85B	Upper_Layer	6.67569e-06	0.00635024	0.538239	Human_UP
CCDC88A	L4-6_FEZF2	0.000383265	1.4479e-17	0.411294	Human_UP
CCDC88A	L4-6_RORB_3	0.00275505	1.42782e-05	0.795936	Human_UP
CCDC88A	L5-6_FEZF2_1	6.26478e-06	4.86537e-15	0.166459	Human_UP
CCDC88C	L2-3_2	0.00122891	2.0506e-13	0.619777	Human_UP
CCDC88C	L2-3_3	0.00011647	6.10717e-12	0.325132	Human_UP
CCDC93	L2-3_1	1.25618e-08	6.2965e-12	0.892715	Human_UP
CCDC93	L2-3_2	1.12294e-07	2.02491e-06	0.451274	Human_UP
CCDC93	L2-3_3	1.65364e-05	1.18831e-11	0.22366	Human_UP
CCDC93	L3-5_RORB_1	0.00395061	3.41711e-07	0.227587	Human_UP
CCDC93	L3-5_RORB_2	0.00218039	3.95955e-07	0.192357	Human_UP
CCDC93	L5-6_FEZF2_1	4.34035e-05	1.95977e-09	0.930985	Human_UP
CCDC93	L5-6_FEZF2_2-3	5.08212e-05	2.11727e-09	0.230031	Human_UP
CCDC93	L5-6_THEMIS_1	0.0015041	6.85354e-05	0.874817	Human_UP
CCDC93	L5-6_THEMIS_2	6.18953e-05	0.0035706	0.0479981	Human_UP
CCDC93	OPC	0.000381808	0.000946957	0.73683	Human_UP
CCK	L5-6_THEMIS_2	8.08934e-23	1.23111e-10	0.155653	Human_UP
CCK	LAMP5_L2-6	3.03408e-07	4.5127e-15	0.071557	Human_UP
CCND3	L4-5_RORB_1	0.000778188	4.06936e-09	0.0948245	Human_UP
CCND3	L5-6_FEZF2_2-3	6.99559e-07	1.46909e-15	0.138692	Human_UP
CCND3	L5-6_THEMIS_1	2.93689e-07	5.10955e-11	0.986179	Human_UP
CCND3	SST_CALB1-	0.000481586	0.000451498	0.275575	Human_UP
CCND3	VIP	0.00186835	9.79744e-07	0.714545	Human_UP
CCNH	PVALB_Basket	0.00387495	8.55738e-06	0.361722	Human_DOWN
CCNH	SST_CALB1+	0.00271723	0.0027718	0.844473	Human_DOWN
CCNI	L5-6_THEMIS_2	9.33489e-08	8.17725e-08	0.424369	Human_UP
CCNI	PVALB_Basket	1.14027e-05	0.0107132	0.3525	Human_UP
CCNO	L2-3_2	0.00194386	3.20323e-06	0.732341	Human_UP
CCNO	L2-3_3	0.00264892	0.00088754	0.993434	Human_UP
CCNO	L3-5_RORB_2	0.000467468	0.000316898	0.0529566	Human_UP
CCNYL1	L2-3_2	0.000694833	4.61036e-07	0.295363	Human_UP
CD200R1	PVALB_Basket	0.00249923	4.52503e-10	0.974548	Human_UP
CD200R1L	L4-6_FEZF2	9.25484e-15	1.43541e-25	1	Human_UP
CD244	L2-3_2	3.67572e-07	9.77349e-06	0.236841	Human_DOWN
CD247	L3-5_RORB_2	0.00307854	0.00219512	0.165392	Human_UP
CD247	L3-5_RORB_3	0.00030505	6.54293e-07	0.914608	Human_UP
CD247	L4-5_RORB_1	0.000372305	1.26589e-07	0.824654	Human_UP
CD247	L4-6_FEZF2	1.00909e-06	3.93676e-10	0.988881	Human_UP
CD247	L4-6_RORB_3	1.09789e-06	3.5073e-09	0.440335	Human_UP
CD247	L5-6_FEZF2_1	0.000191514	1.03813e-06	0.434454	Human_UP
CD247	L5-6_THEMIS_1	0.000245844	0.000375795	0.925683	Human_UP
CD247	Upper_Layer	3.16122e-05	5.96894e-08	0.0385778	Human_UP
CD247	VIP	5.18538e-05	1.31209e-07	0.564879	Human_UP
CD53	L3-5_RORB_1	8.92543e-06	0.0186365	0.0942382	Human_DOWN
CD55	L3-5_RORB_1	4.55505e-06	4.3162e-05	0.0516374	Human_DOWN
CD81	L3-5_RORB_2	1.84901e-06	3.05517e-05	0.0504794	Human_UP
CD81	L4-5_RORB_1	0.000110573	0.000134478	0.067771	Human_UP
CD81	L4-6_FEZF2	0.000845827	4.89956e-06	0.622151	Human_UP
CD81	L5-6_FEZF2_2-3	0.00133	1.67776e-07	0.528573	Human_UP
CD96	L2-3_1	1.40384e-08	2.79883e-06	0.154543	Human_UP
CD96	L3-5_RORB_2	1.26927e-06	8.3904e-06	0.671583	Human_UP
CD96	L4-5_RORB_1	4.56161e-06	4.79245e-05	0.0923028	Human_UP
CDC14A	L5-6_FEZF2_2-3	6.6127e-19	2.65261e-17	0.199308	Human_UP
CDC14B	L4-5_RORB_1	0.00300093	1.07908e-08	0.0364739	Human_UP
CDC14B	L4-6_RORB_2	0.00234071	4.76073e-08	0.137917	Human_UP
CDC14B	L4-6_RORB_3	3.83357e-05	9.08742e-08	0.854367	Human_UP
CDC14B	L5-6_THEMIS_2	0.000103065	1.27186e-07	0.467626	Human_UP
CDC42EP3	L5-6_FEZF2_2-3	0.0038584	0.000340291	0.565786	Human_DOWN
CDC42SE1	L2-3_3	0.00420879	0.00378011	0.666966	Human_UP
CDC5L	Astrocyte	0.000493933	8.90427e-05	0.0336196	Human_DOWN
CDCP1	L3-5_RORB_2	0.000304107	7.7632e-09	0.153405	Human_DOWN
CDCP1	L4-5_RORB_1	2.57337e-13	5.0935e-22	0.174723	Human_DOWN
CDH10	L3-5_RORB_1	0.001903	3.58411e-09	0.537822	Human_UP
CDH10	L4-6_RORB_3	0.000307352	2.9066e-08	0.934737	Human_UP
CDH11	L3-5_RORB_2	0.00337428	7.13899e-08	0.385298	Human_DOWN
CDH13	L2-3_3	2.00433e-05	0.00858869	0.0445922	Human_DOWN
CDH13	L5-6_FEZF2_2-3	1.28316e-06	1.2834e-08	0.962674	Human_DOWN
CDH13	LAMP5_L2-6	2.3469e-07	2.29549e-09	0.0479871	Human_DOWN
CDH2	SST_CALB1+	0.0009405	1.10394e-06	0.761868	Human_DOWN
CDH20	L5-6_THEMIS_1	4.73808e-07	1.49792e-08	0.622876	Human_DOWN
CDH22	L2-3_1	3.44284e-05	0.00341713	0.470226	Human_UP
CDH22	L2-3_3	0.00184009	0.0160702	0.291086	Human_UP
CDH26	L2-3_2	1.17455e-07	0.00942899	0.219713	Human_DOWN
CDH26	L2-3_3	8.89928e-09	0.00202152	0.0614014	Human_DOWN
CDH26	L3-5_RORB_1	2.83303e-06	0.0178618	0.0538861	Human_DOWN
CDH26	L4-5_RORB_1	0.000522059	0.00853132	0.30793	Human_DOWN
CDH26	L4-6_RORB_3	1.08879e-07	3.33292e-05	0.16211	Human_DOWN
CDH26	L5-6_FEZF2_1	1.11562e-06	8.80009e-05	0.179607	Human_DOWN
CDH26	L5-6_FEZF2_2-3	0.000148114	0.00899324	0.278383	Human_DOWN
CDH4	L3-5_RORB_3	0.000141207	0.000957082	0.771751	Human_DOWN
CDH6	L4-5_RORB_1	0.00168971	0.00019509	0.224225	Human_UP
CDH6	L4-6_RORB_2	2.79688e-05	0.00215261	0.595329	Human_UP
CDH6	PVALB_Basket	0.00122251	0.00287455	0.34757	Human_UP
CDH6	Upper_Layer	0.00122884	2.42428e-07	0.247813	Human_DOWN
CDH8	LAMP5_L1-4	0.000380556	9.42811e-06	0.783002	Human_UP
CDH9	L2-3_1	7.91076e-06	4.92298e-23	0.201853	Human_UP
CDH9	L5-6_FEZF2_1	0.000105655	3.91973e-13	0.63275	Human_UP
CDH9	L5-6_FEZF2_2-3	0.000280307	9.14952e-14	0.327537	Human_UP
CDH9	PVALB_Chandelier	5.80373e-09	4.33213e-24	0.636874	Human_UP
CDIP1	L2-3_1	0.00725773	0.000111237	0.0430032	Human_DOWN
CDK11B	L2-3_1	0.00339819	0.00190298	0.461373	Human_DOWN
CDK11B	L2-3_2	0.000650751	0.000101417	0.883264	Human_DOWN
CDK11B	L2-3_3	2.9183e-05	0.000285235	0.573411	Human_DOWN
CDK11B	L3-5_RORB_1	0.00010522	0.0020965	0.671369	Human_DOWN
CDK11B	L3-5_RORB_2	0.00373064	0.0115733	0.39693	Human_DOWN
CDK11B	L5-6_FEZF2_1	0.000755852	0.000428004	0.46322	Human_DOWN
CDK11B	L5-6_THEMIS_1	0.000178703	0.00155899	0.706566	Human_DOWN
CDK11B	L5-6_THEMIS_2	0.000484225	0.00587021	0.623752	Human_DOWN
CDK18	OL	0.00192029	5.21754e-07	0.129235	Human_UP
CDK20	L2-3_1	7.5517e-05	0.0017085	0.415674	Human_UP
CDK20	L2-3_2	0.00241862	0.00263271	0.173166	Human_UP
CDK5RAP2	L2-3_2	0.00618668	0.00186743	0.951882	Human_UP
CDK5RAP2	L2-3_3	0.000466157	1.9983e-09	0.226038	Human_UP
CDK5RAP2	L3-5_RORB_2	2.9595e-05	5.92771e-09	0.416536	Human_UP
CDKL2	OPC	0.000742134	7.06223e-10	0.972862	Human_DOWN
CDKN1B	L3-5_RORB_2	0.000456716	0.0073975	0.863544	Human_UP
CDKN1B	L3-5_RORB_3	0.000410997	0.00721473	0.932248	Human_UP
CDKN1B	LAMP5_L1-4	0.00213364	2.61519e-06	0.0912389	Human_UP
CDKN1B	LAMP5_L2-6	0.00304697	0.00122608	0.0466999	Human_UP
CDKN1B	VIP	0.000111844	6.37384e-07	0.629033	Human_UP
CDKN2D	L4-6_FEZF2	0.00228034	0.00233067	0.181748	Human_UP
CDKN2D	L5-6_THEMIS_2	0.000294649	0.00866999	0.0717952	Human_UP
CDKN2D	SST_CALB1+	8.19811e-05	0.000586975	0.999646	Human_UP
CDKN2D	VIP	5.10502e-07	0.0142472	0.663696	Human_UP
CEBPD	L2-3_3	0.00054227	2.27717e-07	0.116128	Human_UP
CEBPD	L3-5_RORB_2	0.000146996	2.98614e-09	0.289085	Human_UP
CEBPD	L4-6_RORB_3	1.31253e-05	2.23914e-14	1	Human_UP
CEBPD	L5-6_FEZF2_1	1.87918e-06	7.51099e-14	0.99966	Human_UP
CELSR3	L5-6_FEZF2_2-3	0.00161567	0.00375266	0.800538	Human_DOWN
CEMIP	L2-3_3	3.98352e-06	2.19493e-13	0.90942	Human_DOWN
CENPE	L2-3_3	0.00271859	0.00560651	0.724758	Human_DOWN
CENPE	L4-5_RORB_1	0.000871172	5.69442e-11	0.564164	Human_DOWN
CENPE	L4-6_RORB_3	0.00271732	1.34133e-06	0.329321	Human_DOWN
CENPJ	L2-3_2	0.000148061	0.00780248	0.0912893	Human_UP
CENPJ	L3-5_RORB_1	0.00146436	0.00133823	0.286423	Human_UP
CENPJ	L4-6_RORB_3	0.00501933	0.000999987	0.616314	Human_UP
CENPT	L2-3_1	1.33668e-06	6.21264e-13	0.86662	Human_UP
CENPT	L2-3_2	3.60115e-13	1.16166e-12	0.185509	Human_UP
CENPT	L2-3_3	8.83684e-08	2.70179e-09	0.58482	Human_UP
CENPT	L3-5_RORB_1	0.00305174	6.28468e-06	0.402066	Human_UP
CENPT	L3-5_RORB_2	5.49752e-06	2.97172e-07	0.445654	Human_UP
CENPT	L4-5_RORB_1	1.23095e-06	9.13577e-09	0.878705	Human_UP
CENPT	L4-6_FEZF2	0.000191899	3.15107e-09	0.355354	Human_UP
CENPT	L4-6_RORB_3	2.81666e-05	9.20322e-07	0.701837	Human_UP
CENPT	L5-6_FEZF2_1	4.54944e-05	2.65483e-12	0.929315	Human_UP
CENPT	L5-6_FEZF2_2-3	8.83916e-05	2.77517e-05	0.123953	Human_UP
CENPT	L5-6_THEMIS_1	5.37626e-07	1.75654e-08	0.575415	Human_UP
CENPT	L5-6_THEMIS_2	0.000141734	2.8255e-07	0.777664	Human_UP
CENPT	LAMP5_L1-4	0.00387513	0.000425693	0.818615	Human_UP
CENPT	VIP	0.00324438	5.29478e-05	0.483422	Human_UP
CEP112	L2-3_3	0.00232461	0.00992285	0.35207	Human_DOWN
CEP112	L5-6_THEMIS_2	5.39376e-06	1.77725e-07	0.211916	Human_DOWN
CEP112	SST_CALB1-	9.79422e-10	3.76937e-06	0.6147	Human_DOWN
CEP162	OPC	0.00201497	0.00118899	0.0525249	Human_DOWN
CERCAM	OL	2.05038e-05	9.08568e-19	0.186374	Human_UP
CERKL	L2-3_1	9.57844e-07	1.65714e-10	0.176186	Human_DOWN
CERKL	L2-3_2	1.24361e-08	2.4704e-09	0.219455	Human_DOWN
CERKL	L2-3_3	0.000267946	0.000381462	0.832551	Human_DOWN
CES5A	OL	0.00124095	0.00055515	0.0560033	Human_DOWN
CFAP221	Astrocyte	1.43486e-06	1.72676e-09	0.66669	Human_DOWN
CFAP221	L2-3_3	0.000194062	5.50767e-11	0.612732	Human_UP
CFAP221	L3-5_RORB_1	7.1899e-05	8.53141e-11	0.0903649	Human_UP
CFAP221	L3-5_RORB_2	0.00064478	3.62652e-15	0.168437	Human_UP
CFAP221	L4-6_RORB_2	0.00416921	1.21612e-06	0.405678	Human_UP
CFAP221	L4-6_RORB_3	0.0016679	5.87318e-05	0.444053	Human_UP
CFAP36	L5-6_THEMIS_2	0.00328651	0.00224352	0.807609	Human_UP
CFAP46	L2-3_1	9.02428e-05	4.77714e-05	0.670787	Human_UP
CFAP46	L2-3_2	0.00170943	0.000222661	0.194287	Human_UP
CFAP46	L5-6_FEZF2_1	1.63776e-05	0.000362187	0.254344	Human_UP
CFAP46	L5-6_THEMIS_1	6.66636e-05	3.14625e-07	0.282841	Human_UP
CFAP69	LAMP5_L1-4	0.00281766	1.59274e-05	0.741335	Human_DOWN
CFD	Microglia	0.00010136	6.86553e-12	0.244481	Human_DOWN
CFLAR	L3-5_RORB_2	0.00218794	6.92672e-08	0.0435094	Human_DOWN
CFLAR	L4-6_FEZF2	0.000831889	3.54455e-08	0.741249	Human_DOWN
CFLAR	L4-6_RORB_2	0.00348398	1.31153e-06	0.109889	Human_DOWN
CFLAR	L5-6_FEZF2_1	6.27156e-08	1.35522e-27	0.183651	Human_DOWN
CFLAR	L5-6_FEZF2_2-3	0.000524987	1.55492e-05	0.710779	Human_DOWN
CHCHD2	L3-5_RORB_3	3.96329e-10	6.0136e-10	0.457901	Human_UP
CHCHD2	LAMP5_L1-4	0.00245778	2.00614e-10	0.681794	Human_UP
CHCHD2	Upper_Layer	0.00171744	8.39235e-07	0.852491	Human_UP
CHCHD2	VIP	0.000570783	1.57956e-05	0.807696	Human_UP
CHD7	Upper_Layer	3.96269e-05	1.77374e-11	0.539681	Human_DOWN
CHIC1	Microglia	0.000233646	2.53661e-09	0.999756	Human_UP
CHN1	Microglia	8.74424e-06	1.18278e-12	1	Human_UP
CHODL	L2-3_1	0.00603639	0.0199601	0.681576	Human_DOWN
CHORDC1	L5-6_THEMIS_2	0.00527603	0.0108843	0.340284	Human_DOWN
CHRD	L2-3_3	0.000225045	4.46147e-09	0.0627035	Human_UP
CHRD	PVALB_Basket	1.81679e-06	1.18064e-06	0.825183	Human_UP
CHRDL1	L2-3_3	1.73332e-07	1.04773e-10	0.999696	Human_UP
CHRDL1	L3-5_RORB_2	8.00855e-15	2.12121e-26	0.999894	Human_UP
CHRM2	L4-5_RORB_1	0.00292998	0.000557194	0.967053	Human_UP
CHRM2	L4-6_RORB_3	3.61102e-05	2.32328e-06	0.983128	Human_UP
CHRM2	Upper_Layer	0.00115224	8.84008e-12	0.42553	Human_UP
CHRM2	VIP	5.74251e-09	1.53231e-16	0.648321	Human_UP
CHST11	L5-6_THEMIS_1	0.000345926	0.0124161	0.851266	Human_DOWN
CHST15	L5-6_THEMIS_1	0.000815025	4.07097e-05	0.855571	Human_UP
CHSY3	L2-3_1	0.000990691	0.000394359	0.0437766	Human_UP
CHTF18	L2-3_1	6.92926e-06	1.50221e-06	0.950055	Human_UP
CHTF18	L2-3_2	0.000156245	1.02119e-09	0.965428	Human_UP
CHTF18	L2-3_3	8.92917e-07	7.67706e-08	0.568064	Human_UP
CHTF18	L3-5_RORB_2	0.00181219	0.000884072	0.742152	Human_UP
CHTF18	L4-5_RORB_1	7.82535e-07	0.00159026	0.291549	Human_UP
CHTF18	L4-6_RORB_3	0.000157682	0.000137444	0.954739	Human_UP
CHTF18	L5-6_THEMIS_1	4.97864e-06	2.5637e-06	0.822049	Human_UP
CHTF18	VIP	0.0014236	2.31959e-05	0.96704	Human_UP
CIB2	L2-3_1	0.00418205	0.000271036	0.976277	Human_DOWN
CIB2	L2-3_2	0.00109844	2.19371e-05	0.63635	Human_DOWN
CIT	L3-5_RORB_2	0.000502561	0.0094198	0.0545258	Human_DOWN
CIT	L4-6_FEZF2	3.73478e-09	8.55321e-07	0.0953341	Human_DOWN
CIT	L4-6_RORB_3	0.000136961	0.00112222	0.433588	Human_DOWN
CIT	L5-6_FEZF2_2-3	4.74061e-07	3.56433e-05	0.034913	Human_DOWN
CIT	LAMP5_L1-4	0.000686467	4.01677e-06	0.503585	Human_DOWN
CIT	Upper_Layer	0.000978842	0.00755888	0.291329	Human_DOWN
CKB	L3-5_RORB_3	3.26694e-06	0.000434577	0.345738	Human_UP
CKB	LAMP5_L1-4	0.00208957	2.68492e-05	0.318162	Human_UP
CKB	LAMP5_L2-6	0.00186798	0.00383192	0.247091	Human_UP
CKB	Upper_Layer	2.78352e-05	0.00532876	0.965405	Human_UP
CKMT2	L2-3_2	1.55546e-09	3.15765e-18	0.0967788	Human_UP
CKMT2	L2-3_3	0.00166146	8.65974e-08	0.120439	Human_UP
CKMT2	L5-6_FEZF2_1	0.00143287	0.000395014	0.406631	Human_UP
CLDN4	L2-3_2	3.11617e-05	1.52499e-10	0.265171	Human_UP
CLDN4	L2-3_3	5.12957e-05	9.90664e-05	0.126493	Human_UP
CLDN4	L3-5_RORB_2	2.22059e-08	3.39516e-14	0.181854	Human_UP
CLDN4	L3-5_RORB_3	1.29933e-08	8.33117e-12	0.274648	Human_UP
CLDN4	L4-5_RORB_1	1.74954e-07	2.61526e-15	0.328193	Human_UP
CLDN4	L4-6_RORB_3	7.31535e-07	2.58052e-08	0.363379	Human_UP
CLDN4	PVALB_Basket	0.000470715	8.84128e-05	0.267366	Human_UP
CLDND1	L3-5_RORB_2	1.64115e-13	3.3438e-19	0.118842	Human_UP
CLDND1	L3-5_RORB_3	1.01217e-11	9.88237e-21	0.999947	Human_UP
CLDND1	L4-6_FEZF2	1.02056e-05	1.21964e-17	0.125295	Human_UP
CLDND1	L5-6_FEZF2_1	6.6217e-15	1.14868e-34	0.0563377	Human_UP
CLDND1	PVALB_Basket	6.31931e-09	6.78236e-22	0.523751	Human_UP
CLDND1	SST_CALB1-	6.43071e-09	3.9389e-28	0.428104	Human_UP
CLDND1	SST_CALB1+	4.65038e-08	4.07136e-19	0.0785471	Human_UP
CLDND1	VIP	1.04523e-05	2.9418e-14	0.675498	Human_UP
CLEC2L	L2-3_2	0.000989574	0.00118794	0.10553	Human_UP
CLEC2L	L2-3_3	8.78413e-05	9.08283e-11	0.127514	Human_UP
CLEC2L	L5-6_FEZF2_1	5.73043e-05	5.28622e-10	0.0500593	Human_UP
CLEC2L	L5-6_THEMIS_1	3.27054e-06	4.55375e-09	0.258079	Human_UP
CLIC5	L2-3_1	0.00336319	9.43571e-07	0.524858	Human_UP
CLIC5	L5-6_FEZF2_1	9.49706e-06	2.91556e-11	0.0439347	Human_UP
CLIP4	SST_CALB1+	0.00263003	0.014164	0.520212	Human_UP
CLK4	L2-3_2	0.00254626	0.00815783	0.486357	Human_UP
CLK4	L2-3_3	0.00482917	0.0184828	0.849126	Human_UP
CLK4	L4-5_RORB_1	0.00199909	0.00807688	0.983249	Human_UP
CLK4	L5-6_FEZF2_1	0.000447875	5.51718e-12	0.0768211	Human_UP
CLK4	L5-6_THEMIS_1	0.000169346	0.00156842	0.683727	Human_UP
CLMN	OPC	9.04847e-05	6.16219e-12	0.633669	Human_DOWN
CLMP	L4-6_FEZF2	3.02753e-06	2.68714e-16	0.138167	Human_DOWN
CLMP	L5-6_THEMIS_2	1.00289e-08	1.92868e-22	0.119255	Human_DOWN
CLPP	OL	2.68055e-05	0.018778	0.912255	Human_DOWN
CLU	L3-5_RORB_1	0.00228516	0.014454	0.352524	Human_DOWN
CLUL1	L2-3_2	3.62756e-11	2.14531e-15	1	Human_UP
CLUL1	L2-3_3	5.30455e-11	1.87335e-14	0.999466	Human_UP
CLUL1	L3-5_RORB_1	9.19137e-09	1.50297e-11	1	Human_UP
CLUL1	L3-5_RORB_2	8.34792e-10	5.28931e-13	1	Human_UP
CLUL1	L4-5_RORB_1	2.72212e-11	1.29067e-13	1	Human_UP
CLUL1	L4-6_RORB_3	1.17407e-07	4.96458e-12	0.999609	Human_UP
CLVS2	L4-6_FEZF2	0.00374625	5.56288e-05	0.702314	Human_DOWN
CMPK2	L2-3_3	0.0053891	0.00189578	0.5097	Human_DOWN
CMYA5	OPC	7.97286e-05	9.31345e-08	0.402249	Human_UP
CNP	L2-3_1	6.97542e-11	7.29404e-15	1	Human_UP
CNP	L3-5_RORB_1	7.6877e-05	3.87718e-13	0.999848	Human_UP
CNP	L4-6_RORB_3	5.2416e-12	2.49328e-16	0.999771	Human_UP
CNP	L5-6_THEMIS_1	8.37696e-08	1.93126e-13	0.999651	Human_UP
CNP	PVALB_Basket	0.00164602	2.67569e-05	0.363765	Human_UP
CNP	SST_CALB1-	0.000425204	3.86006e-13	0.585603	Human_UP
CNTLN	L2-3_1	0.000162941	0.000353435	0.0972635	Human_DOWN
CNTLN	L2-3_2	0.000775694	0.000233654	0.221571	Human_DOWN
CNTLN	L5-6_FEZF2_1	0.0041322	0.00120087	0.228543	Human_DOWN
CNTN4	L5-6_FEZF2_1	1.11727e-22	9.98823e-25	0.261327	Human_DOWN
CNTN5	PVALB_Chandelier	5.59068e-07	4.12566e-17	0.0324275	Human_UP
CNTN6	L5-6_FEZF2_2-3	6.17795e-21	5.44978e-37	0.818822	Human_DOWN
CNTN6	L5-6_THEMIS_2	2.81099e-16	0.0016624	0.111582	Human_DOWN
CNTN6	PVALB_Chandelier	5.43236e-06	2.26079e-19	0.882227	Human_DOWN
CNTNAP2	L3-5_RORB_1	0.00389529	3.03663e-06	0.423689	Human_UP
CNTNAP2	L5-6_THEMIS_2	0.000568958	6.13718e-09	0.134804	Human_UP
CNTNAP5	VIP	0.0027282	5.07128e-11	0.762375	Human_UP
CNTRL	LAMP5_L1-4	5.6708e-07	2.88205e-11	0.0710248	Human_DOWN
CNTRL	LAMP5_L2-6	0.00327145	1.96902e-05	0.615992	Human_DOWN
COBL	L4-6_FEZF2	0.00112938	0.000105294	0.0647592	Human_DOWN
COBL	VIP	0.00319643	0.00059578	0.636519	Human_DOWN
COCH	L2-3_1	0.000315563	0.00628623	0.0896336	Human_UP
COCH	L3-5_RORB_1	0.00159595	0.0101518	0.637184	Human_UP
COCH	SST_CALB1-	0.000465004	5.5961e-09	0.992091	Human_UP
COG1	L2-3_1	0.000617352	3.97294e-10	0.244233	Human_UP
COG1	L2-3_2	2.30601e-05	4.69348e-07	0.79398	Human_UP
COG1	L2-3_3	0.000615123	2.52779e-08	0.492323	Human_UP
COG1	L3-5_RORB_1	0.00295747	0.000309505	0.780578	Human_UP
COG1	L3-5_RORB_2	8.61545e-05	1.05774e-05	0.829672	Human_UP
COG1	L4-5_RORB_1	0.000439554	5.03957e-07	0.231696	Human_UP
COG1	L4-6_FEZF2	0.000372978	3.01854e-05	0.670281	Human_UP
COG1	L4-6_RORB_2	0.000304178	0.00467411	0.591052	Human_UP
COG1	L4-6_RORB_3	0.000514651	0.000118572	0.347131	Human_UP
COG1	L5-6_FEZF2_1	0.000220505	1.76992e-07	0.751314	Human_UP
COG1	L5-6_FEZF2_2-3	0.00217541	4.7342e-06	0.344213	Human_UP
COG1	L5-6_THEMIS_1	0.000206067	5.05107e-06	0.409402	Human_UP
COG1	L5-6_THEMIS_2	0.0012925	4.70277e-06	0.867674	Human_UP
COL10A1	L2-3_1	0.00162073	5.03511e-06	0.374977	Human_UP
COL10A1	L2-3_2	8.89337e-05	1.67372e-10	0.0937711	Human_UP
COL10A1	L2-3_3	3.69041e-06	3.89939e-09	0.135759	Human_UP
COL10A1	L3-5_RORB_2	9.04139e-06	2.46594e-11	0.0623592	Human_UP
COL10A1	L4-5_RORB_1	0.00013249	5.21188e-09	0.926907	Human_UP
COL10A1	L5-6_FEZF2_1	0.000192375	5.89967e-05	0.0463829	Human_UP
COL10A1	L5-6_FEZF2_2-3	1.03018e-05	8.46692e-09	0.999665	Human_UP
COL10A1	L5-6_THEMIS_1	0.00106561	3.69297e-07	0.81601	Human_UP
COL11A1	L2-3_3	5.50486e-05	1.39338e-07	0.664315	Human_UP
COL11A1	L5-6_THEMIS_1	0.000202124	0.00103825	0.390624	Human_UP
COL11A1	SST_CALB1+	6.44636e-15	1.33495e-32	0.603419	Human_DOWN
COL14A1	PVALB_Basket	0.0030862	1.80102e-05	0.223774	Human_DOWN
COL15A1	PVALB_Chandelier	0.000216196	7.18819e-13	0.713298	Human_UP
COL15A1	VIP	0.00205959	0.00030354	0.916291	Human_DOWN
COL16A1	L2-3_2	0.000642297	1.67777e-05	0.435309	Human_UP
COL16A1	L5-6_THEMIS_2	0.00369632	0.000675871	0.199086	Human_UP
COL19A1	L5-6_FEZF2_1	0.000162737	0.000182051	0.308957	Human_UP
COL19A1	L5-6_THEMIS_1	1.66099e-16	1.98508e-14	0.165583	Human_UP
COL19A1	L5-6_THEMIS_2	1.14853e-11	1.37117e-23	0.306403	Human_UP
COL22A1	L4-5_RORB_1	0.000351444	0.00303418	0.577848	Human_UP
COL24A1	L2-3_3	3.16618e-21	1.02512e-30	0.312963	Human_UP
COL24A1	L4-5_RORB_1	2.64849e-08	6.1615e-05	0.0371258	Human_UP
COL24A1	L4-6_RORB_3	8.85906e-05	2.80021e-05	0.891278	Human_UP
COL25A1	L3-5_RORB_1	3.52344e-08	4.01376e-18	0.99946	Human_UP
COL25A1	L3-5_RORB_2	7.50023e-09	3.56272e-09	0.890068	Human_UP
COL25A1	L3-5_RORB_3	1.26002e-10	3.52284e-11	1	Human_UP
COL25A1	L4-5_RORB_1	7.22529e-08	1.91179e-11	0.472138	Human_UP
COL25A1	L4-6_RORB_2	2.4988e-05	5.27833e-11	0.984512	Human_UP
COL25A1	L5-6_THEMIS_2	9.70462e-05	0.00266706	0.05149	Human_UP
COL26A1	L2-3_3	0.00590196	4.91757e-11	0.0625929	Human_UP
COL26A1	L5-6_THEMIS_2	0.000284196	2.32438e-05	0.809803	Human_UP
COL4A1	L3-5_RORB_2	5.57497e-08	4.42845e-06	0.341212	Human_DOWN
COL4A1	L3-5_RORB_3	1.19176e-05	3.35739e-05	0.635867	Human_DOWN
COL4A1	L4-6_FEZF2	2.83926e-08	7.14816e-08	0.0699465	Human_UP
COL4A1	SST_CALB1-	0.00212176	1.19245e-09	0.96076	Human_DOWN
COL4A2	L3-5_RORB_3	2.61877e-16	2.03435e-22	0.37425	Human_DOWN
COL4A2	L4-6_RORB_2	4.35967e-10	2.50879e-15	0.153772	Human_DOWN
COL5A1	PVALB_Chandelier	0.000266576	0.000492148	0.694368	Human_DOWN
COL5A2	SST_CALB1-	1.55649e-05	7.35544e-15	0.0480912	Human_DOWN
COL5A2	Upper_Layer	0.000688425	0.000390809	0.20051	Human_UP
COL5A3	L2-3_2	6.12239e-10	6.03781e-28	0.400796	Human_UP
COL5A3	L2-3_3	8.32832e-09	6.49213e-26	0.128998	Human_UP
COL5A3	L4-5_RORB_1	7.45979e-10	5.62089e-19	0.0381685	Human_UP
COL5A3	L4-6_RORB_3	7.85901e-08	1.87342e-14	0.999984	Human_UP
COL5A3	L5-6_THEMIS_2	0.000258356	3.0408e-14	0.0628541	Human_UP
COL5A3	OPC	1.36042e-06	8.79851e-06	0.637739	Human_UP
COL5A3	PVALB_Chandelier	0.000419026	2.05332e-19	0.999777	Human_UP
COLEC12	OL	0.000165789	1.4235e-14	0.778372	Human_UP
COLGALT2	L2-3_3	0.000832992	3.26875e-12	0.140907	Human_UP
COLGALT2	L4-6_RORB_2	1.63796e-05	1.18614e-12	0.0426586	Human_UP
COMMD6	L2-3_3	6.46833e-05	1.31131e-08	0.163583	Human_UP
COMMD6	L5-6_THEMIS_2	1.43456e-05	7.03794e-09	0.124781	Human_UP
COMMD6	Upper_Layer	0.000898021	0.0039784	0.394253	Human_UP
COQ2	L3-5_RORB_2	0.00339395	0.00669021	0.94792	Human_UP
COQ8A	L2-3_1	0.00175651	0.00219815	0.564126	Human_UP
CORO2A	VIP	0.00128006	0.00484253	0.263062	Human_DOWN
COX4I1	L2-3_2	5.56428e-09	8.5778e-06	0.199077	Human_UP
COX4I1	L2-3_3	0.00162232	0.00227609	0.236764	Human_UP
COX4I1	L5-6_THEMIS_2	3.93461e-17	0.000647694	0.740353	Human_UP
COX4I1	PVALB_Basket	0.000324602	3.56135e-08	0.898641	Human_UP
COX6B1	LAMP5_L1-4	0.00255161	0.00874756	0.0308789	Human_UP
COX6C	SST_CALB1+	0.00131049	0.0113338	0.108885	Human_UP
COX7A1	L4-5_RORB_1	0.000102859	1.38073e-08	0.0995276	Human_UP
COX7A1	L4-6_RORB_3	0.000424199	4.49643e-08	0.139145	Human_UP
COX7A2	L3-5_RORB_2	0.000986922	0.000398577	0.579885	Human_UP
COX7A2	L5-6_THEMIS_2	9.40899e-08	0.000244485	0.624247	Human_UP
COX7A2	PVALB_Basket	0.00057833	0.00123402	0.0735943	Human_UP
COX7B	L5-6_THEMIS_2	2.42232e-05	1.66687e-08	0.0995056	Human_UP
COX7B	LAMP5_L1-4	9.91134e-08	8.14961e-09	1	Human_UP
COX7B	LAMP5_L2-6	1.13405e-05	7.12543e-07	0.107896	Human_UP
COX7B	Upper_Layer	1.26151e-05	2.1574e-06	0.207273	Human_UP
COX7C	L2-3_1	6.84558e-07	3.10567e-05	0.609995	Human_UP
COX7C	L2-3_2	0.00116139	1.94101e-05	0.862017	Human_UP
COX7C	L4-6_RORB_2	0.000614566	0.00829791	0.400746	Human_UP
COX7C	L4-6_RORB_3	1.70509e-05	0.0112406	0.717513	Human_UP
COX7C	L5-6_THEMIS_2	2.14455e-20	2.65734e-13	0.657749	Human_UP
COX7C	LAMP5_L1-4	2.23521e-05	3.56272e-09	0.558445	Human_UP
COX7C	LAMP5_L2-6	0.000196062	2.44849e-09	0.520927	Human_UP
COX7C	VIP	5.84379e-09	2.79891e-11	0.68457	Human_UP
CPE	PVALB_Basket	9.98505e-05	8.11448e-07	0.534531	Human_UP
CPED1	VIP	1.92659e-08	1.35953e-07	0.066738	Human_UP
CPNE4	L5-6_THEMIS_1	2.5593e-08	9.49475e-12	0.196373	Human_UP
CPNE7	L3-5_RORB_2	0.00379461	0.00216467	0.304368	Human_UP
CPNE7	L4-5_RORB_1	0.00284822	0.00265032	0.0432518	Human_UP
CPNE7	L4-6_FEZF2	2.03399e-07	0.0125804	0.198523	Human_UP
CPNE7	L5-6_FEZF2_2-3	0.00387011	2.60318e-06	0.0466067	Human_UP
CPNE8	VIP	0.00448363	1.38278e-07	0.512978	Human_UP
CPQ	L2-3_1	3.75687e-07	5.09191e-05	0.351544	Human_DOWN
CPQ	L2-3_2	0.00118772	0.000169771	0.930928	Human_DOWN
CPQ	L2-3_3	7.82566e-05	5.84852e-05	0.753075	Human_DOWN
CPQ	L3-5_RORB_2	0.00062703	0.000315608	0.327422	Human_DOWN
CPQ	L3-5_RORB_3	2.23396e-10	3.8771e-09	0.857256	Human_DOWN
CPQ	L4-6_RORB_3	1.79698e-05	0.00232621	0.858388	Human_DOWN
CPQ	L5-6_FEZF2_2-3	1.57837e-05	9.76242e-08	0.667386	Human_DOWN
CPQ	L5-6_THEMIS_1	1.07601e-08	9.81174e-08	0.206177	Human_DOWN
CPTP	L3-5_RORB_2	0.00463188	4.61536e-06	0.301247	Human_UP
CPVL	L4-5_RORB_1	3.40231e-05	0.00201513	0.55482	Human_DOWN
CPVL	L4-6_FEZF2	0.00153283	0.000696898	0.301135	Human_DOWN
CPVL	L4-6_RORB_3	0.000939328	0.000909984	0.821539	Human_DOWN
CPXM2	L2-3_1	1.02063e-05	1.6486e-08	0.620397	Human_UP
CPXM2	L2-3_3	0.00235234	3.25428e-06	0.292664	Human_UP
CPXM2	L4-5_RORB_1	7.69605e-05	3.54683e-05	1	Human_UP
CRABP2	L2-3_3	9.41547e-06	5.46875e-07	0.999741	Human_UP
CREB5	L4-6_FEZF2	0.00211995	2.8292e-06	0.785438	Human_UP
CREB5	Microglia	1.10677e-05	1.01385e-06	0.88735	Human_UP
CREB5	PVALB_Basket	0.000439485	1.00643e-14	0.047097	Human_DOWN
CREG1	L2-3_1	0.00213554	0.0125836	0.515398	Human_UP
CREG1	L2-3_2	8.28774e-05	0.000637241	0.881406	Human_UP
CREG1	L2-3_3	0.00484704	0.000757281	0.876363	Human_UP
CREG1	L3-5_RORB_1	0.00408752	0.00011586	0.233525	Human_UP
CREG1	L3-5_RORB_2	0.00183598	3.87139e-05	0.736472	Human_UP
CREG1	L4-6_RORB_3	9.39029e-05	1.2757e-07	0.080658	Human_UP
CREG1	L5-6_THEMIS_1	0.00326153	0.000381002	0.505524	Human_UP
CREG1	VIP	0.00134686	1.26074e-05	0.0501427	Human_UP
CREG2	PVALB_Basket	0.00269762	8.43026e-05	0.870273	Human_DOWN
CRH	LAMP5_L1-4	3.34175e-15	1.68453e-08	0.660223	Human_UP
CRHR1	PVALB_Chandelier	0.000755899	7.72501e-16	1	Human_UP
CRHR2	L2-3_2	0.000182495	2.6808e-12	0.0412333	Human_UP
CRIM1	L2-3_2	0.00192617	0.01222	0.772585	Human_DOWN
CRIM1	L5-6_FEZF2_2-3	2.26172e-06	3.88723e-05	0.130228	Human_DOWN
CRIP2	L2-3_1	2.93237e-05	0.000664119	0.919142	Human_UP
CRIP2	L2-3_2	0.000107481	0.000185515	0.983092	Human_UP
CRIP2	L3-5_RORB_2	0.000759179	1.31151e-05	0.768882	Human_UP
CRIP2	L3-5_RORB_3	2.27223e-05	3.38304e-07	0.207245	Human_UP
CRIP2	L4-6_RORB_2	0.00123665	0.000127017	0.0965806	Human_UP
CRIP2	L5-6_THEMIS_2	0.00320626	0.00576447	0.914074	Human_UP
CRIPT	L5-6_FEZF2_1	7.71634e-05	0.0103802	0.0545234	Human_UP
CRK	L4-6_FEZF2	0.0031906	0.0179161	0.678801	Human_UP
CRTAC1	L3-5_RORB_2	0.00259891	1.12137e-11	0.1959	Human_DOWN
CRTAC1	L4-6_FEZF2	0.00181498	8.33044e-10	0.0404389	Human_DOWN
CRTAC1	L5-6_THEMIS_1	0.000235734	4.84509e-08	0.663345	Human_DOWN
CRTAC1	L5-6_THEMIS_2	0.000100331	0.000159532	0.0625246	Human_DOWN
CRYAB	LAMP5_L1-4	0.00119568	3.09515e-09	1	Human_UP
CRYBG3	L3-5_RORB_2	0.000123743	0.00112119	0.100195	Human_UP
CRYBG3	L5-6_FEZF2_2-3	9.1528e-07	4.08253e-18	0.660677	Human_UP
CRYBG3	SST_CALB1-	1.30219e-05	0.00049087	0.519896	Human_UP
CRYL1	L2-3_1	3.66574e-05	3.36492e-07	0.101524	Human_UP
CRYL1	L2-3_2	0.000104513	6.62814e-06	0.292205	Human_UP
CRYL1	L2-3_3	0.00115363	0.000229835	0.716459	Human_UP
CRYL1	L5-6_FEZF2_1	0.00195519	1.07374e-05	0.120208	Human_UP
CRYL1	L5-6_THEMIS_1	0.00354679	1.42342e-05	0.0659469	Human_UP
CRYM	L3-5_RORB_2	3.71839e-07	1.81272e-16	0.223938	Human_UP
CRYM	L4-5_RORB_1	0.00208202	7.03548e-06	0.140153	Human_UP
CRYM	L4-6_FEZF2	9.91007e-08	6.82141e-15	0.379277	Human_UP
CRYM	L4-6_RORB_3	2.77437e-06	9.38207e-07	0.186164	Human_UP
CRYM	L5-6_FEZF2_1	0.000952305	5.55415e-08	0.508125	Human_UP
CRYM	L5-6_THEMIS_1	1.22451e-09	5.78839e-06	0.450792	Human_UP
CRYM	L5-6_THEMIS_2	2.10678e-05	4.48865e-07	0.881934	Human_UP
CSAD	L3-5_RORB_1	1.08322e-15	1.51275e-16	0.315676	Human_UP
CSAD	L3-5_RORB_3	2.16868e-09	9.12785e-07	0.0876162	Human_UP
CSAD	L4-5_RORB_1	7.39063e-16	1.11883e-10	0.112401	Human_UP
CSAD	L4-6_FEZF2	5.51525e-07	4.12528e-09	0.130946	Human_UP
CSAD	L5-6_THEMIS_2	2.83823e-09	5.13138e-12	0.17397	Human_UP
CSAD	LAMP5_L1-4	5.49325e-05	2.00577e-06	0.26702	Human_UP
CSAD	SST_CALB1-	8.01172e-05	6.26223e-08	0.0340924	Human_UP
CSDE1	L5-6_THEMIS_2	0.00140143	0.000226482	0.194736	Human_UP
CSGALNACT1	L5-6_FEZF2_1	5.58867e-16	4.22982e-10	0.101138	Human_DOWN
CSK	LAMP5_L1-4	0.00267374	0.0049504	0.7524	Human_UP
CSMD2	LAMP5_L1-4	0.0034312	0.000213379	0.443769	Human_DOWN
CSMD2	PVALB_Basket	0.00276457	4.32615e-06	0.174399	Human_DOWN
CSPP1	LAMP5_L1-4	0.00314457	2.01851e-06	0.0307785	Human_DOWN
CSRP2	L4-5_RORB_1	0.000244353	1.93982e-10	0.0902087	Human_DOWN
CSRP2	L4-6_RORB_3	0.0025472	8.82118e-06	0.378099	Human_DOWN
CSTB	PVALB_Basket	0.00457265	0.013548	0.041701	Human_UP
CTNNA2	Astrocyte	0.000707215	3.65046e-09	0.0992844	Human_UP
CTNNA2	L3-5_RORB_3	0.000581618	6.55575e-05	0.987655	Human_DOWN
CTNNA2	OL	2.09923e-05	2.4621e-14	0.863313	Human_UP
CTNNA3	OPC	7.30264e-13	8.62164e-21	0.203655	Human_DOWN
CTNNA3	Upper_Layer	8.64722e-05	3.43348e-06	0.185325	Human_DOWN
CTNNA3	VIP	6.30635e-05	6.32067e-09	0.184466	Human_DOWN
CTTNBP2	PVALB_Chandelier	0.00153213	8.08601e-06	0.534179	Human_UP
CUEDC2	OL	0.00102348	0.000208653	0.191028	Human_DOWN
CUX1	L2-3_3	0.000227121	0.000373828	0.675883	Human_DOWN
CUX1	L4-5_RORB_1	9.62586e-05	7.26655e-08	0.214421	Human_DOWN
CUX1	L4-6_FEZF2	0.000265644	5.31295e-08	0.0383025	Human_DOWN
CUX1	L4-6_RORB_3	7.86957e-05	3.14831e-05	0.134183	Human_DOWN
CUX1	L5-6_FEZF2_1	2.5474e-05	4.29001e-10	0.175674	Human_DOWN
CUX1	L5-6_FEZF2_2-3	0.000199107	0.000349808	0.847532	Human_DOWN
CUX2	L5-6_FEZF2_1	0.000196775	0.00323692	0.120786	Human_DOWN
CUX2	PVALB_Basket	0.000595125	3.8349e-06	0.116786	Human_UP
CXXC4	L4-6_RORB_2	0.00105286	0.000103317	0.92016	Human_DOWN
CXXC4	OL	0.000807939	5.17986e-15	0.999712	Human_UP
CYB561D1	L5-6_THEMIS_2	0.00163288	0.00762966	0.787696	Human_UP
CYBRD1	VIP	5.18472e-06	6.49022e-13	0.291876	Human_DOWN
CYFIP1	L3-5_RORB_2	0.00477424	0.000903448	0.815037	Human_UP
CYP1B1	L4-6_FEZF2	5.80765e-07	4.34728e-16	0.0848633	Human_UP
CYP20A1	L3-5_RORB_1	5.81348e-08	0.0103273	0.0788387	Human_UP
CYP20A1	L4-6_RORB_2	0.000366005	0.00459904	0.0648588	Human_UP
CYP20A1	L4-6_RORB_3	1.54398e-07	0.0145344	0.112161	Human_UP
CYP26B1	L4-6_RORB_3	0.00312738	7.49584e-06	0.231252	Human_UP
CYP27A1	L2-3_1	0.000937282	1.53077e-07	1	Human_UP
CYP27A1	L2-3_2	0.00134439	5.94876e-05	0.387127	Human_UP
CYP2C8	L3-5_RORB_1	0.00342059	2.48815e-13	0.157348	Human_UP
CYP46A1	L2-3_2	0.0014071	7.98256e-05	0.759517	Human_UP
CYP46A1	L2-3_3	0.00420699	0.000760158	0.537042	Human_UP
CYP46A1	L5-6_THEMIS_1	0.00119925	0.0191302	0.977699	Human_UP
CYP4V2	OPC	0.000173922	3.96326e-09	0.0504788	Human_UP
CYP4X1	L2-3_2	0.00161751	2.69818e-06	0.053496	Human_UP
CYP4X1	LAMP5_L1-4	1.40002e-05	1.28517e-07	0.584692	Human_UP
CYP7B1	L2-3_1	2.69863e-05	0.000564802	0.530898	Human_DOWN
CYP7B1	OL	3.12266e-05	4.58236e-20	0.10129	Human_DOWN
CYYR1	PVALB_Chandelier	1.56773e-05	4.71688e-10	0.812766	Human_UP
DAAM1	L3-5_RORB_1	0.00296605	0.000342488	0.179703	Human_DOWN
DAAM2	L2-3_3	1.83802e-05	2.28961e-06	0.0804566	Human_DOWN
DAAM2	L4-5_RORB_1	0.000370895	5.27969e-09	0.0674637	Human_DOWN
DAAM2	OPC	2.29737e-07	1.993e-10	0.903076	Human_DOWN
DAAM2	VIP	0.000246695	6.53406e-09	0.519203	Human_DOWN
DAB1	L3-5_RORB_1	3.44488e-06	4.83966e-14	0.101318	Human_DOWN
DAB1	L3-5_RORB_2	0.00423473	0.000920602	0.330253	Human_DOWN
DAB1	L4-5_RORB_1	0.000420863	0.000497786	0.876573	Human_DOWN
DAB1	L4-6_RORB_3	3.75439e-07	0.00062258	0.784815	Human_DOWN
DAB1	L5-6_FEZF2_1	0.0019265	5.25523e-06	0.47301	Human_DOWN
DAB1	L5-6_FEZF2_2-3	0.000228911	1.88739e-07	0.925793	Human_DOWN
DAB1	OL	0.00159177	0.00213839	0.0487708	Human_DOWN
DACH1	L4-6_RORB_3	3.14154e-26	8.70696e-12	0.0495451	Human_UP
DACH1	VIP	3.03711e-08	0.00014951	0.590701	Human_DOWN
DAPK1	PVALB_Chandelier	0.000852517	4.03055e-06	0.545014	Human_UP
DAPK2	L3-5_RORB_2	2.86573e-07	1.57599e-15	0.13678	Human_UP
DAPK2	L4-6_FEZF2	0.000155748	0.00141477	0.851475	Human_UP
DAW1	L2-3_1	2.27816e-10	4.09459e-10	0.999917	Human_UP
DAW1	L4-5_RORB_1	3.80871e-06	3.13716e-13	0.0390844	Human_UP
DAW1	L5-6_THEMIS_1	1.30117e-09	4.30626e-15	0.534808	Human_UP
DBI	L4-5_RORB_1	0.00117564	0.000729143	0.208881	Human_UP
DBI	L4-6_RORB_3	0.000733643	9.60764e-05	0.172563	Human_UP
DCC	L2-3_1	6.29588e-42	2.31691e-07	0.924772	Human_DOWN
DCC	L5-6_FEZF2_2-3	2.16173e-05	1.49744e-09	0.0565086	Human_DOWN
DCDC2	L2-3_2	0.000335424	8.42122e-12	0.0565112	Human_UP
DCDC2	L3-5_RORB_2	0.000725559	1.93923e-10	0.127251	Human_UP
DCDC2C	L2-3_3	8.56614e-05	3.37001e-16	0.198459	Human_UP
DCHS2	VIP	4.38446e-05	0.000381618	0.97502	Human_DOWN
DCK	L4-6_RORB_3	0.000488118	1.83865e-07	0.448392	Human_UP
DCK	VIP	0.00467615	2.90011e-07	0.266018	Human_UP
DCLK2	L2-3_1	1.5311e-10	1.39792e-07	0.0929805	Human_UP
DCLK2	L2-3_2	6.16546e-08	3.21115e-11	0.561682	Human_UP
DCLK2	L2-3_3	5.86499e-05	3.12233e-15	0.0378554	Human_UP
DCLK2	L5-6_FEZF2_1	0.000160574	1.05333e-12	0.0597538	Human_UP
DCLK2	L5-6_FEZF2_2-3	5.80806e-05	0.00101374	0.208702	Human_UP
DCSTAMP	L5-6_THEMIS_2	7.59891e-08	9.6062e-10	1	Human_UP
DCXR	L5-6_THEMIS_1	0.00159711	2.9473e-07	0.201497	Human_DOWN
DDAH1	L3-5_RORB_1	0.00424781	4.72891e-09	0.966556	Human_UP
DDAH1	OPC	0.000647902	0.00351507	0.863745	Human_UP
DDX24	Astrocyte	0.000882708	0.00100492	0.661769	Human_DOWN
DDX24	L2-3_2	0.00375233	9.66715e-09	0.445227	Human_DOWN
DDX24	L2-3_3	0.00124581	3.11227e-11	0.215773	Human_DOWN
DDX24	L5-6_THEMIS_1	0.00239392	3.50107e-07	0.402407	Human_DOWN
DDX24	OL	0.0010873	0.0047191	0.553566	Human_DOWN
DEAF1	L3-5_RORB_2	0.00432708	6.99055e-06	0.0722114	Human_UP
DEAF1	L3-5_RORB_3	0.00366378	0.00871762	0.467357	Human_UP
DEAF1	L4-6_FEZF2	0.00134695	1.22441e-07	0.065052	Human_UP
DEAF1	L4-6_RORB_3	0.00100573	0.00119071	0.145398	Human_UP
DEAF1	LAMP5_L1-4	0.000534927	0.00270298	0.445382	Human_UP
DEAF1	PVALB_Basket	0.00107461	6.39647e-07	0.165095	Human_UP
DEAF1	SST_CALB1+	0.00265099	4.15432e-06	0.672287	Human_UP
DENND2A	L2-3_1	0.000105609	2.56456e-10	0.08871	Human_UP
DENND2A	L2-3_2	0.000187163	1.11352e-10	0.915388	Human_UP
DENND2C	L2-3_3	0.00606061	0.00235969	0.329669	Human_DOWN
DENND3	Upper_Layer	0.00069512	6.16846e-12	0.620848	Human_DOWN
DENND5A	VIP	0.000843578	0.00130741	0.839383	Human_DOWN
DEPTOR	L4-6_RORB_2	0.000103425	0.0135209	0.831161	Human_DOWN
DEPTOR	L5-6_FEZF2_2-3	5.81636e-06	8.90847e-08	0.659424	Human_DOWN
DEPTOR	L5-6_THEMIS_1	0.00258555	3.45602e-06	0.0446897	Human_DOWN
DEPTOR	OPC	0.000414465	0.000411706	0.96401	Human_DOWN
DGKB	Astrocyte	2.88172e-11	3.13824e-76	0.277404	Human_DOWN
DGKB	L2-3_3	0.00063915	6.86382e-13	0.204928	Human_UP
DGKB	L3-5_RORB_1	1.98382e-08	3.07298e-14	0.314749	Human_DOWN
DGKB	L5-6_THEMIS_1	0.00310811	2.41382e-05	0.605532	Human_UP
DGKG	L4-6_FEZF2	3.96487e-06	5.38792e-07	0.886831	Human_DOWN
DGKH	L2-3_3	0.00442873	1.42033e-06	0.11999	Human_UP
DGKZ	L5-6_FEZF2_1	0.000146827	0.00285933	0.890329	Human_UP
DHCR24	OPC	0.000124775	0.000142449	0.873667	Human_DOWN
DHDH	L5-6_FEZF2_1	0.00291901	0.0164732	0.100689	Human_DOWN
DHRS3	L5-6_THEMIS_1	1.35438e-05	0.00164391	0.0727823	Human_DOWN
DHRS3	LAMP5_L1-4	0.000132204	0.0143326	0.620775	Human_DOWN
DHX58	L2-3_2	0.00201159	5.19151e-10	0.392976	Human_DOWN
DHX58	L2-3_3	1.20987e-05	3.32623e-10	0.931676	Human_DOWN
DHX58	L3-5_RORB_1	0.000863379	7.86602e-10	0.0667509	Human_DOWN
DHX58	L3-5_RORB_2	0.0021385	4.80444e-07	0.925114	Human_DOWN
DHX58	L5-6_THEMIS_1	0.00028577	1.95222e-08	0.751084	Human_DOWN
DIAPH2	L5-6_FEZF2_2-3	0.000378858	1.65622e-08	0.125668	Human_DOWN
DIXDC1	L2-3_1	3.07363e-05	3.17429e-09	0.0560153	Human_DOWN
DKK2	L2-3_3	8.31108e-06	0.003648	0.347836	Human_DOWN
DKK2	L3-5_RORB_2	0.00379768	0.000243417	0.59427	Human_DOWN
DLC1	L5-6_THEMIS_2	4.7072e-19	5.20467e-11	0.962794	Human_DOWN
DLC1	LAMP5_L2-6	9.19033e-07	7.85462e-05	0.539949	Human_DOWN
DLC1	Upper_Layer	2.53307e-09	1.38548e-14	0.0414383	Human_DOWN
DMAP1	L2-3_1	0.00179398	9.9566e-06	0.396603	Human_UP
DMAP1	SST_CALB1+	0.00131659	7.1714e-08	0.347228	Human_UP
DNA2	L2-3_1	1.75774e-05	0.00200904	0.360027	Human_DOWN
DNA2	L2-3_2	0.00167497	0.00714093	0.329348	Human_DOWN
DNA2	L3-5_RORB_1	5.36021e-05	1.84959e-05	0.767671	Human_DOWN
DNA2	L4-5_RORB_1	0.0049237	0.0123158	0.345984	Human_DOWN
DNA2	L4-6_RORB_3	3.08917e-07	0.000699579	0.504746	Human_DOWN
DNA2	L5-6_FEZF2_2-3	7.91566e-05	0.00427353	0.435265	Human_DOWN
DNA2	L5-6_THEMIS_1	0.00179601	0.0021864	0.835607	Human_DOWN
DNA2	L5-6_THEMIS_2	5.65236e-08	0.00138155	0.118943	Human_DOWN
DNAAF1	L2-3_2	0.000265925	3.77025e-15	0.049018	Human_UP
DNAAF1	L2-3_3	0.000345515	1.44992e-13	0.0526818	Human_UP
DNAAF1	L4-5_RORB_1	8.84531e-07	2.78893e-12	0.176802	Human_UP
DNAAF1	L4-6_RORB_3	0.00318405	1.1994e-05	0.867584	Human_UP
DNAAF1	L5-6_FEZF2_1	0.000269943	6.78418e-16	0.121954	Human_UP
DNAAF1	L5-6_FEZF2_2-3	5.28165e-06	2.37739e-11	0.876704	Human_UP
DNAAF1	L5-6_THEMIS_1	0.00204412	1.45992e-12	0.156272	Human_UP
DNAH6	L2-3_1	1.32531e-06	0.000290669	0.632597	Human_UP
DNAH6	L2-3_2	5.9471e-06	2.16926e-12	0.0421647	Human_UP
DNAH6	L2-3_3	3.48594e-10	1.65644e-07	0.716597	Human_UP
DNAH6	L4-5_RORB_1	2.93362e-25	4.34186e-15	0.607753	Human_UP
DNAH6	L4-6_FEZF2	0.000445162	2.03361e-11	0.843415	Human_UP
DNAH6	L4-6_RORB_2	1.20127e-24	7.09848e-37	0.159276	Human_UP
DNAH6	L5-6_FEZF2_2-3	2.61382e-12	2.02624e-36	0.957057	Human_UP
DNAH6	L5-6_THEMIS_2	2.5323e-12	3.23264e-24	0.158162	Human_UP
DNAH6	LAMP5_L1-4	1.18519e-16	2.23468e-20	0.99981	Human_UP
DNAH6	LAMP5_L2-6	1.69429e-07	8.46387e-19	0.999678	Human_UP
DNAH6	SST_CALB1+	1.819e-05	1.1769e-14	0.999796	Human_UP
DNER	L2-3_2	0.00153809	0.00170077	0.695507	Human_DOWN
DNM2	VIP	0.00469517	1.18969e-06	0.0419885	Human_DOWN
DNPEP	L4-6_RORB_2	0.00214769	6.94145e-07	0.102645	Human_DOWN
DNTTIP2	L2-3_1	0.00628076	0.00132618	0.790409	Human_DOWN
DOC2B	L2-3_3	0.000558561	2.19e-05	0.622219	Human_UP
DOC2B	L5-6_THEMIS_1	0.00157009	0.00147285	0.563462	Human_UP
DOCK10	L4-5_RORB_1	0.00248245	2.36502e-10	0.0368538	Human_DOWN
DOCK10	L4-6_FEZF2	0.00180595	0.0156988	0.132889	Human_DOWN
DOK5	L3-5_RORB_3	0.000495454	6.0684e-05	0.143085	Human_UP
DOK6	L5-6_THEMIS_1	9.61564e-05	9.40842e-06	0.542013	Human_UP
DPF3	L2-3_1	4.44649e-12	5.33668e-21	0.129871	Human_DOWN
DPF3	L2-3_2	3.90751e-11	1.48235e-21	0.131308	Human_DOWN
DPF3	L2-3_3	2.1217e-08	2.64429e-22	0.0721208	Human_DOWN
DPF3	L3-5_RORB_2	0.00452811	2.39489e-08	0.356147	Human_DOWN
DPF3	L4-5_RORB_1	6.7095e-05	9.47809e-06	0.686239	Human_DOWN
DPF3	L4-6_FEZF2	0.000228819	1.02134e-09	0.229088	Human_DOWN
DPF3	L5-6_FEZF2_1	0.00193902	9.32311e-06	0.512892	Human_DOWN
DPF3	L5-6_FEZF2_2-3	0.000711416	4.66377e-05	0.593985	Human_DOWN
DPF3	Upper_Layer	3.34563e-09	2.74207e-07	0.413094	Human_DOWN
DPH7	L2-3_1	0.00389534	0.00640302	0.933343	Human_UP
DPH7	L2-3_2	0.00135506	0.00121852	0.796887	Human_UP
DPH7	L2-3_3	0.00258056	0.00614272	0.317602	Human_UP
DPH7	L3-5_RORB_3	0.000689018	0.00370382	0.895738	Human_UP
DPH7	L4-6_RORB_3	0.00192748	0.00309889	0.58245	Human_UP
DPP10	L2-3_2	0.00434609	0.00647395	0.898635	Human_UP
DPP10	L2-3_3	0.000782329	4.2462e-06	0.669135	Human_UP
DPP10	L4-6_RORB_3	0.00065311	1.48867e-05	0.640858	Human_UP
DPP10	PVALB_Basket	1.86908e-05	5.42329e-22	0.565416	Human_UP
DPP6	OL	1.17036e-05	6.17712e-10	0.765979	Human_UP
DPP7	OPC	0.000190365	0.0124701	0.0588448	Human_DOWN
DPY19L1	L3-5_RORB_1	4.13591e-05	0.000738387	0.0742242	Human_UP
DPYS	Microglia	1.01663e-06	9.86357e-10	0.999569	Human_UP
DPYSL3	L2-3_1	0.00118942	4.54725e-05	0.982333	Human_DOWN
DRICH1	L2-3_2	7.77303e-09	9.03537e-15	0.320759	Human_DOWN
DRICH1	L2-3_3	7.22317e-08	3.63451e-10	0.911254	Human_DOWN
DRICH1	L3-5_RORB_1	9.29048e-06	1.3058e-08	0.716874	Human_DOWN
DRICH1	L3-5_RORB_2	2.23738e-06	4.35071e-10	0.839244	Human_DOWN
DRICH1	L3-5_RORB_3	2.45277e-07	2.37294e-10	0.282184	Human_DOWN
DRICH1	L4-5_RORB_1	3.30579e-05	3.54693e-10	0.268794	Human_DOWN
DRICH1	L4-6_FEZF2	0.000512639	4.83576e-06	0.0691436	Human_DOWN
DRICH1	L4-6_RORB_2	2.81209e-07	3.76548e-08	0.97082	Human_DOWN
DRICH1	L4-6_RORB_3	5.73857e-10	8.34806e-08	0.411261	Human_DOWN
DRICH1	L5-6_FEZF2_1	2.03186e-10	1.09063e-14	0.704754	Human_DOWN
DRICH1	L5-6_FEZF2_2-3	4.01691e-06	2.16505e-09	0.112836	Human_DOWN
DRICH1	L5-6_THEMIS_1	2.65847e-07	9.41393e-11	0.114728	Human_DOWN
DRICH1	LAMP5_L1-4	8.02827e-07	2.54556e-08	0.540002	Human_DOWN
DRICH1	PVALB_Basket	0.000253274	0.00728031	0.440526	Human_DOWN
DRICH1	SST_CALB1-	0.00031911	3.97581e-08	0.512394	Human_DOWN
DRICH1	Upper_Layer	0.000110107	2.30591e-10	0.0774214	Human_DOWN
DRICH1	VIP	7.82769e-07	4.86114e-09	0.615636	Human_DOWN
DSC2	L3-5_RORB_1	0.000670742	3.71998e-05	0.115656	Human_UP
DSC2	L3-5_RORB_2	0.00103258	0.000631322	0.20297	Human_UP
DSCAM	SST_CALB1-	0.00246466	0.000403864	0.954917	Human_DOWN
DSCC1	L2-3_3	7.24303e-06	9.39808e-12	0.459474	Human_UP
DSCC1	L4-6_RORB_3	1.55801e-05	7.37788e-12	0.150472	Human_UP
DSEL	L4-6_RORB_3	0.00222637	0.0140948	0.896157	Human_DOWN
DSTN	L5-6_THEMIS_2	0.000213329	0.000624736	0.947668	Human_UP
DTNA	LAMP5_L2-6	0.000337692	0.00458557	0.0532782	Human_UP
DTNA	Microglia	1.37625e-06	6.84909e-11	0.999775	Human_UP
DTWD2	L5-6_FEZF2_2-3	0.00124171	6.31772e-06	0.708745	Human_UP
DTWD2	SST_CALB1+	0.00190079	3.22262e-08	0.129117	Human_UP
DUSP10	LAMP5_L1-4	0.00147715	0.000220395	0.713278	Human_DOWN
DUSP16	SST_CALB1-	0.00253989	0.000540005	0.759208	Human_DOWN
DUSP22	L4-6_RORB_2	0.00107773	0.00582042	0.677937	Human_DOWN
DUSP22	L5-6_THEMIS_1	0.000112626	0.00047785	0.973859	Human_DOWN
DUSP28	OL	0.000994305	0.00381657	0.304796	Human_DOWN
DUSP4	LAMP5_L1-4	9.18207e-07	0.00318295	0.170114	Human_UP
DYNC2H1	L4-6_RORB_3	0.00190707	0.0101627	0.135381	Human_DOWN
DYNC2H1	L5-6_THEMIS_1	0.000399913	0.00452802	0.970517	Human_DOWN
DYNC2H1	LAMP5_L1-4	0.00364821	0.000207785	0.0943407	Human_DOWN
DYNC2H1	LAMP5_L2-6	3.01267e-05	0.000462421	0.776552	Human_DOWN
DYNC2H1	PVALB_Basket	1.2324e-05	3.02576e-06	0.756462	Human_DOWN
DYNC2H1	PVALB_Chandelier	0.00127728	0.000236946	0.474762	Human_DOWN
DYNC2H1	SST_CALB1-	0.000853253	5.824e-05	0.239423	Human_DOWN
DYNC2H1	SST_CALB1+	0.000216314	0.001079	0.848321	Human_DOWN
DYNC2LI1	L2-3_1	2.95112e-05	0.000184014	0.530346	Human_UP
DYNC2LI1	L2-3_2	4.54231e-07	0.000239773	0.0540947	Human_UP
DYNC2LI1	L2-3_3	0.000607467	0.000127634	0.623121	Human_UP
DYNC2LI1	L3-5_RORB_2	2.46096e-05	0.000121125	0.199701	Human_UP
DYNC2LI1	L3-5_RORB_3	3.15652e-05	0.000278676	0.215536	Human_UP
DYNC2LI1	L4-5_RORB_1	0.000131618	0.0110535	0.32128	Human_UP
DYNC2LI1	L4-6_FEZF2	0.000376059	0.00549391	0.310051	Human_UP
DYNC2LI1	L4-6_RORB_2	2.71175e-06	0.000281646	0.066598	Human_UP
DYNC2LI1	L5-6_FEZF2_1	0.00163194	4.77061e-05	0.730797	Human_UP
DYNC2LI1	L5-6_FEZF2_2-3	0.00133632	7.20101e-05	0.800753	Human_UP
DYNC2LI1	L5-6_THEMIS_1	1.21903e-05	0.000433687	0.109914	Human_UP
DYNC2LI1	L5-6_THEMIS_2	0.00296384	4.90159e-06	0.7523	Human_UP
DYNC2LI1	OL	0.00138361	0.000698151	0.240177	Human_DOWN
DYNLL1	L3-5_RORB_2	0.000922516	1.32786e-06	0.560915	Human_UP
DYNLL1	L4-6_RORB_2	0.00240073	0.000275524	0.0467595	Human_UP
DYNLL1	L4-6_RORB_3	3.65363e-05	0.00601621	0.0645798	Human_UP
DYNLL1	L5-6_FEZF2_1	0.000989098	1.83712e-07	0.249836	Human_UP
DYNLL1	L5-6_FEZF2_2-3	2.18922e-05	1.92066e-10	0.31475	Human_UP
DYNLL1	L5-6_THEMIS_2	3.69255e-19	6.14972e-08	0.0815509	Human_UP
DYNLL1	LAMP5_L1-4	3.72893e-13	1.64519e-22	0.999842	Human_UP
DYNLL1	LAMP5_L2-6	3.81911e-09	1.38968e-19	1	Human_UP
DYNLL1	PVALB_Basket	5.74879e-06	8.37746e-08	0.0676642	Human_UP
DYNLL1	SST_CALB1+	0.000114988	1.267e-22	0.347654	Human_UP
DYNLL1	Upper_Layer	2.40703e-12	4.64206e-24	0.517517	Human_UP
DYNLL1	VIP	1.12567e-14	6.94066e-21	0.210475	Human_UP
DZIP3	VIP	0.00498702	0.00689923	0.977446	Human_DOWN
EBF1	VIP	0.000334951	9.30296e-09	1	Human_UP
EBF4	L5-6_FEZF2_1	0.00326071	4.43995e-07	0.286317	Human_DOWN
ECE1	PVALB_Basket	3.79225e-05	5.06445e-12	0.91585	Human_DOWN
ECHDC1	L2-3_1	0.00120679	0.000973347	0.0676484	Human_UP
ECHDC1	L2-3_2	0.000321151	1.2649e-07	0.459891	Human_UP
ECHDC1	L2-3_3	4.67093e-05	0.000270631	0.0388319	Human_UP
ECHDC1	L3-5_RORB_2	0.000109671	0.000971783	0.173092	Human_UP
ECHDC1	L5-6_FEZF2_2-3	6.36606e-05	0.000103823	0.309967	Human_UP
ECHDC1	L5-6_THEMIS_1	0.00041752	0.00734971	0.138529	Human_UP
ECM1	L2-3_2	0.00455009	6.74432e-07	0.825428	Human_DOWN
ECM1	L4-5_RORB_1	0.00404137	0.00274558	0.439497	Human_DOWN
EDIL3	Astrocyte	6.51114e-05	8.11662e-09	0.09403	Human_UP
EDIL3	L5-6_FEZF2_1	4.74104e-06	1.66887e-07	0.622015	Human_DOWN
EDIL3	L5-6_THEMIS_1	2.11087e-10	2.78229e-09	0.249913	Human_DOWN
EDIL3	PVALB_Chandelier	0.00118767	2.29622e-08	0.866846	Human_UP
EDNRB	L2-3_2	1.05366e-08	1.61425e-16	1	Human_UP
EEF1A2	L3-5_RORB_1	2.52904e-08	0.0171581	0.241287	Human_DOWN
EEF1B2	L2-3_1	0.00198359	0.00807856	0.361028	Human_UP
EEF1B2	PVALB_Basket	0.00121019	8.56386e-08	0.0831482	Human_UP
EEF1D	L5-6_THEMIS_2	0.00163518	0.0170671	0.628822	Human_UP
EEF2	L2-3_3	4.36412e-05	0.011891	0.981125	Human_DOWN
EEF2K	Astrocyte	0.000370414	1.00741e-12	0.302703	Human_DOWN
EEF2K	LAMP5_L2-6	7.28514e-05	0.00468142	0.688542	Human_DOWN
EFCAB1	L5-6_THEMIS_1	2.41376e-06	9.24939e-12	0.204402	Human_UP
EFCAB13	L2-3_2	6.34355e-06	1.07523e-06	0.176803	Human_UP
EFCAB13	L2-3_3	0.000894968	1.79932e-06	0.573078	Human_UP
EFCAB13	L3-5_RORB_2	0.000717071	3.71564e-05	0.319283	Human_UP
EFCAB13	L4-6_FEZF2	7.2102e-05	1.00443e-10	0.999603	Human_UP
EFCAB13	VIP	1.91571e-08	4.17749e-10	0.0768687	Human_UP
EFHC1	PVALB_Chandelier	0.00159107	1.61541e-05	0.245523	Human_UP
EFHD2	L5-6_FEZF2_1	0.000203619	1.54574e-08	0.139589	Human_UP
EFHD2	LAMP5_L2-6	0.000124511	3.40093e-17	0.99998	Human_UP
EFNB2	L2-3_1	1.15425e-05	0.0098851	0.507048	Human_DOWN
EFR3B	LAMP5_L1-4	1.83605e-06	1.86417e-05	0.0577715	Human_UP
EGF	SST_CALB1+	4.45797e-06	3.60001e-28	0.0352415	Human_UP
EGLN3	L2-3_1	1.37112e-06	6.46894e-05	0.178007	Human_DOWN
EGLN3	L3-5_RORB_1	0.000159975	4.65395e-10	0.125199	Human_DOWN
EGLN3	L3-5_RORB_3	0.00117144	7.26744e-05	0.692869	Human_DOWN
EGLN3	L4-6_FEZF2	0.00132823	1.34108e-07	0.507576	Human_DOWN
EGLN3	L4-6_RORB_2	9.42513e-05	2.67043e-05	0.931685	Human_DOWN
EGLN3	L5-6_FEZF2_1	3.19029e-05	4.44519e-08	0.271507	Human_DOWN
EGLN3	L5-6_FEZF2_2-3	0.00043632	1.78653e-05	0.192813	Human_DOWN
EGLN3	L5-6_THEMIS_1	2.07095e-07	1.17318e-06	0.133066	Human_DOWN
EIF1AX	LAMP5_L1-4	0.00317793	0.000870465	0.032401	Human_UP
EIF1B	LAMP5_L1-4	0.00321185	8.49466e-05	0.691697	Human_UP
EIF1B	VIP	1.52534e-12	5.19554e-06	0.919668	Human_UP
EIF4A2	L3-5_RORB_3	2.03497e-05	0.00291679	0.236847	Human_UP
EIF4A2	L5-6_THEMIS_2	2.64772e-07	0.00979897	0.290433	Human_UP
EIF4A2	LAMP5_L1-4	3.43114e-05	1.26029e-05	0.0313905	Human_UP
EIF4A2	SST_CALB1-	0.000780263	2.51866e-06	0.0513814	Human_UP
EIF4A2	Upper_Layer	4.18184e-06	0.000138844	0.176657	Human_UP
EIF4A2	VIP	3.50025e-06	6.89283e-06	0.583348	Human_UP
ELAC2	VIP	0.00308286	0.0047502	0.987048	Human_UP
ELAVL2	L4-6_FEZF2	0.000234753	4.76913e-05	0.805826	Human_DOWN
ELAVL4	L5-6_THEMIS_1	0.00569253	0.00381132	0.316917	Human_DOWN
ELF2	L4-6_FEZF2	0.00349308	0.00106898	0.359366	Human_DOWN
ELK3	L5-6_THEMIS_2	5.49433e-09	1.10382e-18	0.999174	Human_UP
ELMO1	L4-6_FEZF2	3.22895e-07	0.000305095	0.60877	Human_DOWN
ELMO1	OPC	0.00185689	1.87763e-08	0.0681712	Human_DOWN
ELMOD1	LAMP5_L2-6	4.35585e-05	0.0106195	0.0711646	Human_UP
ELN	L2-3_1	1.58476e-07	1.49162e-15	0.991634	Human_UP
ELOVL6	L5-6_THEMIS_2	0.00166284	0.0175649	0.107502	Human_DOWN
ELOVL7	L2-3_1	2.74469e-10	2.15445e-17	0.0559408	Human_UP
ELOVL7	L2-3_2	5.04479e-12	4.38287e-17	0.0902807	Human_UP
ELOVL7	L2-3_3	1.77041e-06	8.77848e-22	0.0855411	Human_UP
ELOVL7	L3-5_RORB_1	5.97045e-06	4.34013e-09	0.3085	Human_UP
ELOVL7	L3-5_RORB_3	0.00141901	1.44141e-06	0.414631	Human_UP
ELOVL7	L4-6_RORB_3	0.000818384	0.000195761	0.608388	Human_UP
ELOVL7	L5-6_THEMIS_1	3.13929e-06	2.13686e-07	0.323977	Human_UP
ELP2	L2-3_1	3.54134e-05	0.000159776	0.926618	Human_UP
ELP2	L2-3_2	0.000328669	0.0003514	0.943753	Human_UP
ELP2	L2-3_3	5.48205e-05	0.00146006	0.493617	Human_UP
ELP2	L3-5_RORB_2	9.74545e-05	5.57113e-05	0.474779	Human_UP
ELP2	L4-5_RORB_1	9.50057e-05	0.00141467	0.919683	Human_UP
ELP2	L4-6_FEZF2	0.00376361	8.21129e-06	0.388286	Human_UP
ELP2	L4-6_RORB_3	5.31555e-05	0.000646615	0.968935	Human_UP
ELP2	L5-6_FEZF2_1	0.000108874	2.79217e-05	0.47842	Human_UP
ELP2	L5-6_THEMIS_1	0.00407505	0.00487346	0.746693	Human_UP
ELP2	SST_CALB1+	0.00173556	0.00206637	0.507684	Human_UP
ELP2	VIP	0.000305409	0.00688541	0.45782	Human_UP
ELP4	L2-3_1	5.1921e-05	0.000708325	0.830317	Human_DOWN
ELP4	L2-3_2	4.04455e-05	0.0110697	0.568667	Human_DOWN
ELP4	LAMP5_L1-4	0.000186355	0.000394825	0.714172	Human_DOWN
ELP4	LAMP5_L2-6	0.000332713	0.00709235	0.596025	Human_DOWN
ELP4	PVALB_Basket	7.09199e-07	1.18495e-07	0.691183	Human_DOWN
ELP4	PVALB_Chandelier	0.0017786	0.0039326	0.443125	Human_DOWN
ELP4	SST_CALB1-	0.000292484	0.000160944	0.204062	Human_DOWN
ELP4	SST_CALB1+	0.000686584	0.00150975	0.169133	Human_DOWN
ELP4	Upper_Layer	0.00238588	0.0115987	0.682172	Human_DOWN
ELP4	VIP	1.56404e-06	0.00463125	0.221623	Human_DOWN
EMB	Upper_Layer	0.00146178	2.20351e-05	0.977902	Human_UP
EMB	VIP	6.99971e-07	1.26107e-11	0.893823	Human_UP
EME2	L5-6_FEZF2_2-3	0.00159487	1.22176e-06	0.626692	Human_UP
EMID1	L5-6_FEZF2_1	9.91102e-08	4.55163e-20	0.0549531	Human_UP
EMID1	OPC	7.06929e-07	0.012744	0.0868811	Human_UP
EML4	L5-6_THEMIS_2	0.00193872	0.00123193	0.3324	Human_DOWN
ENC1	L3-5_RORB_1	0.000229502	8.69359e-09	0.208083	Human_DOWN
ENC1	Microglia	5.49788e-06	1.33916e-09	1	Human_UP
ENC1	Upper_Layer	0.000196984	5.36185e-07	0.773212	Human_UP
ENC1	VIP	3.78478e-06	1.87874e-21	0.421116	Human_UP
ENO1	L2-3_2	0.00133769	0.000393547	0.136669	Human_DOWN
ENO1	L2-3_3	0.000241132	0.0008492	0.0852289	Human_DOWN
ENO1	L4-6_FEZF2	0.0017929	0.0110207	0.180339	Human_DOWN
ENO1	L5-6_THEMIS_1	0.00022001	0.00116682	0.1643	Human_DOWN
ENO2	Upper_Layer	5.14793e-05	0.00296924	0.0917741	Human_UP
ENO2	VIP	1.15258e-07	0.0143875	0.0326896	Human_UP
ENOX1	LAMP5_L2-6	0.00160669	6.02459e-11	0.035399	Human_DOWN
ENPEP	L2-3_2	0.000445057	2.33609e-09	0.0914874	Human_UP
ENPP1	L4-5_RORB_1	5.84689e-05	0.000283808	0.19116	Human_DOWN
ENPP1	PVALB_Basket	5.22677e-07	9.19008e-07	0.462257	Human_DOWN
ENPP3	L3-5_RORB_1	0.00431113	4.91088e-07	0.225694	Human_UP
ENPP3	L4-5_RORB_1	0.00105859	0.00968411	0.244587	Human_UP
ENPP3	L4-6_RORB_3	0.00107775	0.000256834	0.991611	Human_UP
ENPP6	L2-3_2	0.00499826	1.15176e-05	0.136953	Human_UP
ENTPD3	L4-6_FEZF2	0.00153723	6.38081e-06	0.0707216	Human_UP
EPB41	LAMP5_L1-4	0.00107185	0.00129755	0.02916	Human_DOWN
EPB41L2	PVALB_Basket	0.0030208	0.000368744	0.817347	Human_UP
EPB41L4A	L4-5_RORB_1	0.00144655	0.00352562	0.217645	Human_DOWN
EPB41L4A	Upper_Layer	3.90349e-08	3.35668e-07	0.075474	Human_DOWN
EPB41L4B	OPC	5.45992e-05	2.35742e-08	0.310182	Human_DOWN
EPB41L4B	SST_CALB1-	0.00270587	0.0183017	0.0419653	Human_DOWN
EPB41L5	L5-6_FEZF2_1	5.98303e-07	7.41762e-17	0.314714	Human_UP
EPB41L5	L5-6_FEZF2_2-3	4.44411e-05	7.7917e-14	0.0885813	Human_UP
EPB41L5	PVALB_Basket	5.26679e-06	5.49766e-19	0.0692838	Human_UP
EPB41L5	PVALB_Chandelier	7.20821e-05	1.23719e-10	0.125261	Human_UP
EPB41L5	Upper_Layer	0.00222321	5.09841e-08	0.734646	Human_UP
EPDR1	L2-3_2	0.00489166	0.00109242	0.488034	Human_DOWN
EPHA3	SST_CALB1-	4.26465e-08	2.88442e-11	0.246301	Human_DOWN
EPHA4	LAMP5_L2-6	2.09936e-09	0.00236615	0.917298	Human_UP
EPHA4	PVALB_Basket	0.00198959	0.000517309	0.104655	Human_UP
EPHA5	L2-3_2	0.000591465	2.36443e-06	0.766233	Human_UP
EPHA6	L2-3_1	0.00247205	1.59121e-05	0.791969	Human_UP
EPHA6	L3-5_RORB_3	0.000348763	1.59566e-07	0.603908	Human_UP
EPHA6	PVALB_Basket	0.00371217	8.69195e-14	0.249985	Human_UP
EPHB1	PVALB_Basket	0.000518497	8.41027e-05	0.79476	Human_DOWN
EPM2A	L2-3_2	0.000739583	0.000439468	0.634637	Human_UP
EPS15	SST_CALB1+	1.73076e-05	1.74076e-07	0.105193	Human_UP
EPSTI1	SST_CALB1-	0.00205941	2.15235e-13	0.1329	Human_UP
ERBB4	L4-6_FEZF2	2.23045e-06	1.28284e-07	0.474654	Human_DOWN
ERCC6	PVALB_Basket	0.00155965	0.00609133	0.199558	Human_DOWN
ERI1	L2-3_3	0.00159324	1.54322e-05	0.386224	Human_DOWN
ERI1	L3-5_RORB_1	0.000903773	0.000373774	0.987335	Human_DOWN
ERI1	L3-5_RORB_2	0.000187994	0.00235821	0.0770871	Human_DOWN
ERI1	L4-5_RORB_1	0.00499476	0.00899741	0.13759	Human_DOWN
ERI1	L4-6_RORB_3	0.00104479	0.0104885	0.674785	Human_DOWN
ERI1	L5-6_THEMIS_1	0.00492863	0.00231935	0.306426	Human_DOWN
ERI1	LAMP5_L1-4	0.00121427	0.00146581	0.564027	Human_DOWN
ERICH1	L2-3_2	3.66958e-06	3.49298e-13	0.17353	Human_UP
ERICH1	L2-3_3	0.000214718	1.83445e-13	0.275785	Human_UP
ERICH1	L3-5_RORB_2	0.000181923	1.65058e-09	0.20691	Human_UP
ERICH1	L4-5_RORB_1	0.00280363	1.31456e-06	0.0425483	Human_UP
ERICH1	L4-6_RORB_3	0.00080116	1.68779e-05	0.191769	Human_UP
ERICH6	L2-3_2	0.00407648	0.00116396	0.798896	Human_UP
ERICH6	L2-3_3	0.000952249	0.00543814	0.730241	Human_UP
ERICH6	PVALB_Basket	0.00360011	0.00177809	0.0424725	Human_UP
ESCO1	L5-6_THEMIS_2	0.00215753	0.00158621	0.5302	Human_DOWN
ESR2	L2-3_1	4.88768e-07	1.49041e-05	0.223541	Human_UP
ESR2	L2-3_2	1.00233e-05	4.60429e-08	0.675571	Human_UP
ESR2	L3-5_RORB_1	4.28454e-05	3.88585e-07	0.540603	Human_UP
ESR2	L3-5_RORB_2	0.000768394	5.34263e-06	0.520488	Human_UP
ESR2	L4-5_RORB_1	0.00331763	3.29734e-07	0.623981	Human_UP
ESR2	L4-6_FEZF2	5.26908e-05	1.69753e-06	0.255691	Human_UP
ESR2	L4-6_RORB_3	0.00213178	0.000139775	0.835648	Human_UP
ESR2	L5-6_FEZF2_1	0.000760272	2.25957e-10	0.562561	Human_UP
ESR2	L5-6_FEZF2_2-3	8.91586e-07	4.4655e-08	0.0967487	Human_UP
ESR2	L5-6_THEMIS_1	3.24062e-08	2.94234e-09	0.651977	Human_UP
ESR2	L5-6_THEMIS_2	0.000631374	3.27616e-07	0.9915	Human_UP
ESR2	PVALB_Basket	0.00190243	9.57648e-12	0.123394	Human_UP
ESRP1	L2-3_3	0.00181098	5.21856e-09	0.472952	Human_UP
ESRRG	OL	6.53257e-19	1.74125e-63	0.335615	Human_UP
ETFDH	L2-3_3	0.000592681	3.3892e-11	0.0581028	Human_UP
ETFDH	L3-5_RORB_1	0.00190168	2.8038e-06	0.0738375	Human_UP
ETFDH	LAMP5_L1-4	0.000641725	2.6939e-07	0.0477298	Human_UP
ETFDH	PVALB_Basket	8.83347e-06	5.53129e-09	0.0444774	Human_UP
ETFDH	Upper_Layer	4.18212e-06	1.91093e-09	0.0536766	Human_UP
ETHE1	L5-6_FEZF2_1	0.000248599	0.00870362	0.714655	Human_DOWN
ETV6	L3-5_RORB_2	0.00229484	5.56222e-07	0.107455	Human_DOWN
ETV6	LAMP5_L2-6	0.00268953	1.09892e-09	0.231711	Human_DOWN
EVA1C	L2-3_1	2.1135e-07	0.0140574	0.341662	Human_UP
EVA1C	L2-3_3	1.59446e-07	5.409e-11	0.449916	Human_UP
EVA1C	L3-5_RORB_2	0.000920466	1.09066e-09	0.0621768	Human_UP
EVA1C	L4-5_RORB_1	0.00103293	2.55984e-08	0.0873735	Human_UP
EVA1C	L4-6_RORB_2	0.00201668	2.40022e-05	0.575864	Human_UP
EVA1C	L4-6_RORB_3	0.00116769	0.000188839	0.378671	Human_UP
EVA1C	L5-6_FEZF2_2-3	0.0010485	2.08097e-08	0.214718	Human_UP
EVA1C	L5-6_THEMIS_1	2.21856e-05	0.000169794	0.779906	Human_UP
EVA1C	L5-6_THEMIS_2	0.00104564	0.000171073	0.445228	Human_UP
EVA1C	OPC	7.11461e-06	2.43943e-09	0.178391	Human_UP
EVA1C	VIP	0.000136827	3.62809e-10	0.282076	Human_UP
EVI5	L2-3_1	0.00738304	0.00476386	0.5394	Human_DOWN
EVL	L2-3_1	0.00531342	0.00710596	0.44188	Human_UP
EVL	L2-3_3	0.00549279	0.00447098	0.586209	Human_UP
EVL	L5-6_FEZF2_1	0.000443171	2.6724e-06	0.617716	Human_UP
EVL	OL	3.39201e-05	0.000253666	0.747812	Human_UP
EXPH5	L5-6_FEZF2_2-3	3.47834e-07	0.00012337	0.596752	Human_UP
EXPH5	L5-6_THEMIS_1	1.34128e-07	0.000216023	0.0690434	Human_UP
EXTL1	L2-3_1	6.34529e-06	0.00666562	0.249357	Human_UP
EXTL2	L2-3_3	3.75984e-07	0.000812485	0.137655	Human_UP
EXTL2	L3-5_RORB_2	0.000797956	0.000898163	0.509321	Human_UP
EXTL2	L4-6_FEZF2	3.57511e-05	0.000138617	0.0777022	Human_UP
EXTL2	L5-6_THEMIS_2	0.000264543	4.64096e-06	0.454947	Human_UP
EXTL2	PVALB_Basket	0.00119154	0.000579555	0.472347	Human_UP
EXTL3	L3-5_RORB_1	0.000387742	0.014089	0.38114	Human_UP
EYA1	LAMP5_L2-6	2.89828e-05	2.62797e-13	0.999681	Human_UP
EYA4	OL	4.01253e-11	0.000566132	0.149471	Human_UP
F13A1	L2-3_2	1.61724e-14	2.1001e-34	0.772313	Human_DOWN
F13A1	L2-3_3	2.01886e-19	1.59471e-33	0.264815	Human_DOWN
F13A1	L5-6_FEZF2_1	4.55113e-05	0.00034885	0.13928	Human_DOWN
F13A1	L5-6_FEZF2_2-3	4.90535e-06	0.000839825	0.0365139	Human_DOWN
F13A1	L5-6_THEMIS_1	1.18337e-10	1.02834e-12	0.119132	Human_DOWN
F2R	PVALB_Basket	0.00216177	0.00800385	0.444018	Human_UP
F8A1	L2-3_2	1.46366e-06	8.93862e-08	1	Human_UP
F8A1	L4-6_RORB_3	7.72786e-07	1.10908e-09	1	Human_UP
FA2H	VIP	0.00483134	0.000800849	0.383033	Human_DOWN
FAAH2	L2-3_1	0.000333712	3.3669e-09	0.486919	Human_UP
FAAH2	L2-3_2	0.00113736	8.77665e-08	0.311711	Human_UP
FAAH2	L4-6_RORB_2	0.000139768	1.25943e-07	0.138574	Human_UP
FAAH2	L5-6_FEZF2_1	0.00361111	4.92173e-16	0.131761	Human_UP
FAAH2	L5-6_THEMIS_2	0.000436247	0.0107939	0.925516	Human_UP
FABP7	L2-3_2	3.86236e-09	9.81241e-13	0.999756	Human_UP
FAIM2	L2-3_2	2.39041e-08	0.0015586	0.757743	Human_DOWN
FAIM2	L2-3_3	5.7059e-07	1.61131e-07	0.472584	Human_DOWN
FAM102B	L2-3_1	0.000123138	0.00149888	0.865907	Human_UP
FAM107B	VIP	7.27755e-05	0.000311859	0.862671	Human_DOWN
FAM110A	L2-3_2	6.54829e-05	0.000491081	0.0806121	Human_DOWN
FAM110B	L2-3_1	0.00577088	0.017008	0.662872	Human_DOWN
FAM110C	L2-3_3	0.00499229	0.000396904	0.787746	Human_UP
FAM114A1	OL	0.000121552	5.69924e-08	0.890005	Human_UP
FAM114A2	PVALB_Basket	0.00284996	0.0107871	0.12276	Human_DOWN
FAM117A	L2-3_1	3.28501e-05	1.07049e-05	0.672031	Human_DOWN
FAM117A	L2-3_2	3.71241e-05	0.0015369	0.145238	Human_DOWN
FAM117A	L2-3_3	3.58477e-05	0.00204196	0.0704295	Human_DOWN
FAM117A	L3-5_RORB_1	0.00247473	0.0127494	0.563217	Human_DOWN
FAM117A	L3-5_RORB_2	0.00115357	0.00559252	0.13177	Human_DOWN
FAM117A	L4-6_RORB_2	0.00233605	0.000349256	0.261424	Human_DOWN
FAM117A	L4-6_RORB_3	0.000500484	0.00827593	0.607414	Human_DOWN
FAM124A	L2-3_3	2.89588e-05	5.04955e-08	0.876228	Human_UP
FAM124A	L3-5_RORB_1	0.000207545	3.04084e-09	0.126481	Human_UP
FAM124A	L4-6_RORB_2	8.26492e-06	5.47073e-13	0.37508	Human_UP
FAM124A	L4-6_RORB_3	3.46858e-06	5.79179e-05	0.677786	Human_UP
FAM124A	L5-6_FEZF2_1	7.8706e-08	4.40033e-12	0.203469	Human_UP
FAM124A	L5-6_THEMIS_1	0.00134565	1.95523e-05	0.995719	Human_UP
FAM133A	OL	6.84148e-08	2.06142e-06	0.0369077	Human_UP
FAM133B	L2-3_2	0.0018016	4.93275e-07	0.0567076	Human_DOWN
FAM13C	LAMP5_L1-4	1.71349e-06	1.20076e-05	0.736932	Human_DOWN
FAM13C	SST_CALB1+	4.35356e-05	0.0018526	0.467753	Human_DOWN
FAM156A	LAMP5_L1-4	6.29382e-05	5.10033e-12	0.969922	Human_DOWN
FAM156A	LAMP5_L2-6	2.89838e-06	1.6885e-07	0.194273	Human_DOWN
FAM162A	OPC	0.000187856	2.05687e-07	0.0747054	Human_DOWN
FAM163A	L2-3_1	4.14615e-24	1.08749e-48	0.17028	Human_UP
FAM163A	L2-3_2	2.66627e-06	2.27151e-09	0.0895227	Human_UP
FAM163A	L2-3_3	1.12482e-05	1.70494e-06	0.147965	Human_UP
FAM163A	L3-5_RORB_2	2.62807e-07	1.18419e-14	0.0927745	Human_UP
FAM171B	Astrocyte	8.95058e-05	0.0156215	0.129913	Human_DOWN
FAM178B	L2-3_1	6.15604e-05	2.32682e-10	0.73223	Human_UP
FAM178B	L3-5_RORB_2	3.59605e-05	1.13386e-06	0.728917	Human_UP
FAM178B	L4-6_RORB_3	1.57336e-09	8.26871e-09	0.802427	Human_UP
FAM184A	L2-3_3	0.000576703	1.52118e-07	0.115708	Human_UP
FAM184A	L3-5_RORB_1	2.17201e-05	8.55494e-10	0.0732384	Human_UP
FAM184A	L5-6_FEZF2_1	0.000270522	8.13349e-05	0.85238	Human_UP
FAM184A	L5-6_THEMIS_2	7.17527e-05	1.52535e-12	0.340435	Human_UP
FAM184B	L5-6_THEMIS_2	0.00119721	0.0040392	0.0603828	Human_DOWN
FAM189A1	PVALB_Chandelier	0.00136131	0.0014614	0.77439	Human_UP
FAM209A	L2-3_2	0.000316223	4.00738e-05	0.625163	Human_DOWN
FAM209A	L4-5_RORB_1	0.00206877	0.00109883	0.329938	Human_DOWN
FAM214A	SST_CALB1+	0.00270304	0.00335036	0.687801	Human_DOWN
FAM221A	OL	2.20063e-08	1.75903e-19	0.0843481	Human_UP
FAM228A	L2-3_2	0.00230785	0.00397695	0.086968	Human_UP
FAM228A	L5-6_THEMIS_1	0.00154482	0.002366	0.0457509	Human_UP
FAM71F2	L5-6_FEZF2_1	1.84302e-06	8.93587e-21	0.226508	Human_UP
FAM71F2	L5-6_THEMIS_2	3.52829e-09	2.14547e-12	0.999799	Human_UP
FAM81A	L5-6_THEMIS_1	0.00127342	0.00364973	0.395542	Human_DOWN
FAM81A	L5-6_THEMIS_2	1.83113e-05	2.21271e-06	0.879735	Human_DOWN
FAM83B	L5-6_FEZF2_2-3	1.10908e-07	0.000423361	0.447596	Human_DOWN
FANCA	L2-3_3	0.000162103	0.023082	0.0679039	Human_DOWN
FANCA	L3-5_RORB_1	0.000728827	0.00343887	0.148848	Human_DOWN
FANCA	L4-6_RORB_2	0.000858753	0.00361294	0.31381	Human_DOWN
FANCA	L4-6_RORB_3	2.71215e-05	0.00753536	0.160968	Human_DOWN
FANCA	L5-6_THEMIS_2	0.00297279	0.00020483	0.290062	Human_DOWN
FANCA	PVALB_Basket	9.66466e-05	3.10519e-06	0.680116	Human_DOWN
FANCA	VIP	0.00304968	9.8658e-05	0.528375	Human_DOWN
FANCD2	L2-3_1	0.00215587	0.000646624	0.714896	Human_DOWN
FANCD2	L2-3_3	0.00447536	0.0215186	0.774964	Human_DOWN
FANCD2	L5-6_FEZF2_1	0.00304378	0.00104354	0.886616	Human_DOWN
FAR2	L3-5_RORB_1	5.35763e-07	3.32165e-05	0.0873406	Human_UP
FAR2	PVALB_Basket	4.25199e-08	4.20464e-22	0.0704972	Human_UP
FARP1	L4-6_RORB_3	0.00548212	0.000404683	0.151537	Human_UP
FARP1	L5-6_THEMIS_1	0.000356966	0.00433529	0.556049	Human_UP
FARP2	L2-3_1	0.0028673	0.0005469	0.186567	Human_DOWN
FASTK	LAMP5_L2-6	1.3289e-05	0.00945802	0.999854	Human_UP
FAT3	PVALB_Basket	2.12844e-08	2.18952e-09	0.194341	Human_DOWN
FAT3	Upper_Layer	0.000549808	1.08629e-07	0.703083	Human_DOWN
FAT4	L2-3_2	2.15244e-09	8.64102e-19	0.917164	Human_DOWN
FAT4	L2-3_3	1.38665e-06	8.06622e-29	0.444763	Human_DOWN
FAT4	L3-5_RORB_2	0.00162111	3.14073e-06	0.621221	Human_DOWN
FAT4	L5-6_THEMIS_1	0.00191086	0.000603373	0.662752	Human_DOWN
FAU	Upper_Layer	0.000412393	0.00204515	0.150621	Human_UP
FBLN7	L3-5_RORB_3	0.000697312	0.0040157	0.523061	Human_DOWN
FBLN7	L4-5_RORB_1	6.06028e-05	0.0053021	0.160876	Human_DOWN
FBLN7	PVALB_Basket	0.000492511	6.6729e-15	0.179861	Human_UP
FBN1	L4-6_RORB_3	0.000162552	1.15201e-07	0.066809	Human_UP
FBN2	VIP	7.27184e-05	1.63843e-05	0.697897	Human_DOWN
FBXL7	L2-3_2	2.15078e-05	0.000764142	0.484399	Human_UP
FBXL7	Microglia	0.00155487	1.21645e-05	0.738296	Human_UP
FBXL7	PVALB_Basket	7.01297e-05	0.000151118	0.159837	Human_DOWN
FBXO15	L3-5_RORB_1	5.46973e-07	5.30372e-05	0.679357	Human_DOWN
FBXO17	LAMP5_L2-6	0.00021505	5.81167e-05	0.716593	Human_DOWN
FBXO32	L5-6_FEZF2_1	0.000319429	1.5719e-09	0.346731	Human_DOWN
FBXO32	LAMP5_L1-4	0.000249281	0.000457547	0.755291	Human_DOWN
FBXO40	L2-3_1	0.000251006	1.00659e-12	0.0367986	Human_UP
FBXO40	L2-3_3	0.00636898	0.00283748	0.869114	Human_UP
FBXW7	L2-3_3	0.000663146	0.00145245	0.541055	Human_UP
FBXW7	L4-5_RORB_1	0.00167701	0.00200131	0.761842	Human_UP
FBXW7	L4-6_RORB_3	0.00138552	0.00573846	0.241734	Human_UP
FCGBP	L2-3_1	4.54577e-10	9.72788e-13	0.0843532	Human_DOWN
FCGBP	L5-6_THEMIS_1	6.6872e-12	1.17916e-13	0.0481453	Human_DOWN
FCGBP	VIP	9.00524e-10	2.27161e-13	0.13752	Human_DOWN
FCHO1	L5-6_THEMIS_2	0.00172329	0.000864628	0.699438	Human_DOWN
FER1L6	L2-3_2	2.06493e-05	0.000525477	0.356248	Human_UP
FERMT1	L5-6_FEZF2_2-3	3.93686e-06	1.33888e-11	0.0544788	Human_DOWN
FES	L2-3_2	0.0062614	9.958e-07	0.345372	Human_UP
FES	L2-3_3	0.000690959	0.000898546	0.397845	Human_UP
FES	L3-5_RORB_1	0.00231041	1.62081e-09	0.0716837	Human_UP
FFAR4	L3-5_RORB_2	0.000184293	6.47206e-11	0.114009	Human_UP
FGD4	L2-3_1	0.00218491	0.00522782	0.372363	Human_UP
FGD4	L4-5_RORB_1	0.00254281	0.00981222	0.742156	Human_UP
FGD4	L4-6_RORB_3	1.1516e-09	2.30904e-12	0.119363	Human_UP
FGD4	L5-6_FEZF2_1	4.30616e-15	5.14753e-15	0.0942664	Human_UP
FGD5	L2-3_3	5.22617e-07	2.62223e-17	0.0692914	Human_UP
FGD5	L3-5_RORB_1	7.17967e-09	1.14718e-18	0.0416506	Human_UP
FGD6	L4-6_RORB_2	2.54829e-05	0.0073249	0.281353	Human_UP
FGD6	Microglia	0.000415325	0.00267641	0.226288	Human_UP
FGF10	L2-3_1	3.7051e-05	9.71036e-11	0.0855338	Human_DOWN
FGF10	L2-3_2	3.61763e-07	2.47944e-10	0.120204	Human_DOWN
FGF10	L5-6_FEZF2_2-3	0.000512425	4.24308e-08	0.239942	Human_DOWN
FGF13	L3-5_RORB_2	2.13143e-05	1.85686e-09	0.351702	Human_UP
FGF2	L2-3_2	7.97677e-05	3.83086e-08	0.87515	Human_DOWN
FGF7	L2-3_2	0.000174246	2.71302e-15	0.97772	Human_DOWN
FGF9	L2-3_1	0.00593356	4.02658e-06	0.849053	Human_UP
FGF9	L4-6_RORB_2	0.00077538	0.00103547	0.407865	Human_UP
FGF9	L5-6_FEZF2_1	0.00245105	0.000425702	0.782654	Human_UP
FGFR2	OPC	0.000168144	2.23207e-13	0.152543	Human_DOWN
FHAD1	L5-6_FEZF2_1	0.000103102	2.1681e-05	0.711622	Human_UP
FHAD1	L5-6_FEZF2_2-3	0.000923566	0.0030019	0.418943	Human_UP
FHAD1	L5-6_THEMIS_1	0.00224049	1.32844e-07	0.144374	Human_UP
FHIT	L2-3_3	0.00048691	1.43383e-14	0.610952	Human_UP
FHIT	L3-5_RORB_1	1.41195e-06	1.60478e-08	0.554371	Human_UP
FHIT	L4-6_RORB_3	2.11957e-05	6.01876e-07	0.0367751	Human_UP
FHIT	L5-6_FEZF2_1	0.00238689	5.86056e-13	0.574501	Human_UP
FHIT	L5-6_THEMIS_1	0.0053719	6.23409e-14	0.108158	Human_UP
FHIT	PVALB_Basket	1.19483e-05	6.33813e-20	0.448735	Human_UP
FIGN	L5-6_FEZF2_2-3	1.81391e-07	2.26192e-18	0.0429972	Human_DOWN
FJX1	L2-3_3	0.00538002	0.0159399	0.0797507	Human_UP
FJX1	L5-6_THEMIS_1	0.00309437	4.23701e-05	0.0656535	Human_UP
FKBP5	Astrocyte	0.000260216	8.56439e-11	0.272048	Human_DOWN
FKBP5	L2-3_1	3.19881e-30	1.14695e-14	0.226837	Human_DOWN
FKBP5	L2-3_2	2.03917e-26	4.68842e-37	0.323469	Human_DOWN
FKBP5	L2-3_3	5.9652e-07	2.2886e-09	0.483474	Human_DOWN
FKBP5	L3-5_RORB_1	0.00012792	0.0109361	0.051637	Human_DOWN
FKBP5	L3-5_RORB_2	1.94144e-10	7.26723e-17	0.482075	Human_DOWN
FKBP5	L3-5_RORB_3	1.34305e-07	4.14824e-06	0.214884	Human_DOWN
FKBP5	L4-6_FEZF2	2.20358e-12	1.53571e-19	0.209336	Human_DOWN
FKBP5	L5-6_THEMIS_1	1.96444e-19	2.41291e-37	0.83447	Human_DOWN
FKBP5	L5-6_THEMIS_2	2.95379e-10	4.82927e-12	0.531067	Human_DOWN
FKBP5	Microglia	0.000570725	1.299e-14	0.339641	Human_DOWN
FKBP5	OPC	0.000556059	6.92884e-11	0.705234	Human_DOWN
FLOT1	L2-3_3	0.00365844	0.00204193	0.103346	Human_UP
FLOT1	L4-6_RORB_3	0.000953077	0.00750281	0.238374	Human_UP
FLRT2	L2-3_1	0.00139746	8.63327e-08	0.580457	Human_UP
FLRT2	SST_CALB1+	6.82123e-05	0.00883299	0.0608521	Human_DOWN
FLT1	SST_CALB1-	8.30852e-07	4.86603e-14	0.953892	Human_UP
FLT1	VIP	9.09422e-11	1.43017e-26	0.775968	Human_UP
FMN1	L4-6_RORB_3	0.00286848	9.32289e-06	0.238091	Human_UP
FMN1	PVALB_Chandelier	0.00273988	1.92276e-11	0.0395284	Human_UP
FMNL2	L2-3_3	0.00137351	5.21361e-13	0.199367	Human_UP
FMNL3	L3-5_RORB_1	0.000934447	0.000484762	0.860889	Human_UP
FNDC3A	L2-3_1	0.00028231	1.72284e-06	0.158342	Human_UP
FNDC3A	L2-3_2	0.00302615	0.000177724	0.0685037	Human_UP
FNDC3A	L2-3_3	0.000552555	1.29981e-05	0.243949	Human_UP
FNDC3B	L4-6_FEZF2	0.00297916	0.000654755	0.986864	Human_DOWN
FOXN2	L3-5_RORB_1	5.33155e-12	0.000155947	0.541608	Human_UP
FOXN2	L3-5_RORB_2	0.000230605	0.00312177	0.999323	Human_UP
FOXN2	L3-5_RORB_3	0.00252494	0.000739753	0.861016	Human_UP
FOXN2	L4-6_RORB_2	3.81505e-07	9.65906e-07	0.671581	Human_UP
FOXN2	L5-6_FEZF2_2-3	0.00100117	7.30616e-05	0.568253	Human_UP
FOXO1	Upper_Layer	4.44186e-05	0.000188124	0.684167	Human_DOWN
FOXO1	VIP	0.00222377	6.10337e-08	0.912632	Human_DOWN
FOXP2	L4-6_RORB_2	0.000464052	5.37525e-10	0.77001	Human_UP
FOXP2	L5-6_THEMIS_1	5.14377e-05	2.69491e-07	0.834504	Human_UP
FRA10AC1	VIP	0.000632076	0.000257995	0.43238	Human_UP
FRAS1	L3-5_RORB_1	0.00474647	1.92374e-05	0.2251	Human_UP
FRAS1	LAMP5_L1-4	0.00178067	6.98738e-21	0.0329875	Human_UP
FRAS1	PVALB_Chandelier	0.000142006	8.79449e-05	0.669282	Human_DOWN
FRAS1	Upper_Layer	0.000154744	0.000253308	0.127628	Human_UP
FREM1	L5-6_THEMIS_2	6.906e-06	3.60139e-12	0.140515	Human_UP
FREM2	Astrocyte	1.91949e-05	1.25734e-37	0.625115	Human_UP
FREM3	L2-3_3	1.59418e-20	9.38755e-12	0.228956	Human_UP
FREM3	L3-5_RORB_2	2.64785e-11	2.65191e-09	0.459499	Human_UP
FRMD3	L4-5_RORB_1	0.00459166	6.35064e-08	0.0441188	Human_UP
FRMD4A	L5-6_THEMIS_1	0.00135571	0.000203432	0.96566	Human_UP
FRMD5	L5-6_FEZF2_2-3	4.16088e-05	0.00919689	0.424425	Human_DOWN
FRMD5	LAMP5_L2-6	2.7795e-13	1.63456e-09	0.0871801	Human_DOWN
FRMD5	VIP	0.00169192	2.40173e-05	0.763673	Human_DOWN
FRMD6	L5-6_THEMIS_1	0.00177532	1.57766e-06	0.268248	Human_UP
FRRS1	L2-3_2	0.000236091	3.18926e-05	0.0595908	Human_DOWN
FRRS1	L3-5_RORB_2	0.000110303	0.000590872	0.275506	Human_DOWN
FRRS1	L4-5_RORB_1	0.000130985	2.35004e-06	0.111045	Human_DOWN
FRRS1	L5-6_THEMIS_1	0.00471977	6.3643e-05	0.389794	Human_DOWN
FRRS1L	L2-3_1	0.00460795	1.21494e-05	0.536215	Human_UP
FRRS1L	L2-3_2	0.0012218	5.62443e-05	0.934238	Human_UP
FRRS1L	L2-3_3	0.000701238	0.000489892	0.691564	Human_UP
FRRS1L	L3-5_RORB_1	0.00154222	0.00031943	0.717393	Human_UP
FRRS1L	L4-5_RORB_1	0.000148505	4.00911e-06	0.654279	Human_UP
FRRS1L	L4-6_FEZF2	0.00024398	0.00165063	0.321442	Human_UP
FRRS1L	L4-6_RORB_3	0.000295252	0.000258255	0.819817	Human_UP
FRRS1L	L5-6_FEZF2_1	0.000479552	1.91105e-06	0.914161	Human_UP
FRRS1L	L5-6_FEZF2_2-3	0.001985	2.55072e-07	0.518256	Human_UP
FRRS1L	L5-6_THEMIS_1	0.000366988	4.67181e-05	0.758883	Human_UP
FRRS1L	L5-6_THEMIS_2	0.000770804	7.08154e-07	0.295024	Human_UP
FRYL	L2-3_1	0.00236928	0.0151361	0.0425595	Human_UP
FSHR	L3-5_RORB_1	1.79528e-30	1.90716e-28	0.913615	Human_UP
FSHR	L4-6_FEZF2	2.8675e-21	1.4423e-31	0.327302	Human_UP
FSTL1	L2-3_3	0.00107862	0.000951791	0.781832	Human_DOWN
FSTL1	PVALB_Basket	0.000324061	0.000141651	0.993295	Human_DOWN
FSTL4	PVALB_Chandelier	7.29106e-06	3.2137e-17	0.0784037	Human_UP
FSTL5	SST_CALB1-	0.000681524	4.6561e-07	0.976882	Human_UP
FUT8	L2-3_2	0.00101637	0.0115169	0.455743	Human_UP
FUT8	L2-3_3	0.00564128	0.000789222	0.823089	Human_UP
FUT9	L4-6_RORB_2	0.00134892	0.00115935	0.260795	Human_UP
FUT9	L5-6_THEMIS_1	0.000668661	0.00940271	0.87509	Human_UP
FYN	Microglia	5.88158e-05	4.06707e-11	0.0505681	Human_UP
G3BP2	OPC	2.60634e-05	1.74572e-05	0.915852	Human_DOWN
GAB1	Upper_Layer	0.00304146	0.00592029	0.281497	Human_DOWN
GABARAPL2	L3-5_RORB_3	0.00313771	0.000117354	0.0393788	Human_UP
GABARAPL2	L4-6_FEZF2	0.000731689	0.000795681	0.52401	Human_UP
GABARAPL2	L5-6_THEMIS_2	0.000166559	0.0104658	0.386964	Human_UP
GABARAPL2	LAMP5_L1-4	0.000120043	2.03293e-05	0.520234	Human_UP
GABARAPL2	PVALB_Basket	0.000595238	1.97872e-06	0.118122	Human_UP
GABARAPL2	SST_CALB1-	0.000548384	0.00478952	0.863429	Human_UP
GABARAPL2	Upper_Layer	0.00114929	6.18858e-05	0.467456	Human_UP
GABARAPL2	VIP	6.93772e-07	8.63485e-10	0.609844	Human_UP
GABBR2	OPC	7.24345e-08	7.30948e-05	0.134407	Human_DOWN
GABPB2	L2-3_1	2.1654e-05	0.00982582	0.33234	Human_DOWN
GABPB2	L2-3_2	0.000755117	0.000336733	0.106171	Human_DOWN
GABPB2	L3-5_RORB_2	9.66658e-05	0.00342015	0.819183	Human_DOWN
GABPB2	L3-5_RORB_3	0.00313436	0.000750681	0.039801	Human_DOWN
GABRA3	L5-6_THEMIS_2	0.000219575	4.06035e-05	0.133114	Human_UP
GABRA3	PVALB_Basket	0.00287689	2.40334e-05	0.917269	Human_DOWN
GABRA6	L2-3_1	0.000195039	1.42276e-06	0.653446	Human_UP
GABRA6	L2-3_2	3.01802e-05	1.2736e-06	0.434112	Human_UP
GABRA6	L2-3_3	0.000179411	1.52209e-05	0.357642	Human_UP
GABRA6	L3-5_RORB_1	0.00208655	0.000166176	0.994233	Human_UP
GABRA6	L3-5_RORB_2	0.000722334	2.30387e-06	0.435111	Human_UP
GABRA6	L4-6_RORB_2	0.00341125	0.000214406	0.821161	Human_UP
GABRA6	L5-6_FEZF2_1	0.00106157	0.0237846	0.202034	Human_UP
GABRA6	Upper_Layer	8.11872e-05	5.22461e-06	0.972233	Human_UP
GABRB2	OPC	1.07737e-06	3.96127e-20	0.728406	Human_DOWN
GAD2	LAMP5_L1-4	0.00386433	0.011119	0.21447	Human_UP
GALNT1	L5-6_THEMIS_2	0.00207676	0.000538753	0.616906	Human_DOWN
GALNT13	L3-5_RORB_2	0.00020479	3.58572e-05	0.298807	Human_DOWN
GALNT13	L5-6_THEMIS_1	2.53061e-06	4.28471e-10	0.548999	Human_DOWN
GALNT13	LAMP5_L2-6	0.00115539	1.89995e-05	0.0428187	Human_DOWN
GALNT14	L2-3_2	0.000945297	1.89e-07	0.756236	Human_UP
GALNT14	L2-3_3	9.11089e-05	0.00200948	0.101323	Human_UP
GALNT14	PVALB_Basket	8.48055e-09	3.11034e-07	0.990163	Human_DOWN
GALNT16	L5-6_THEMIS_2	0.00031107	0.000883701	0.905398	Human_DOWN
GALNT18	L5-6_FEZF2_1	3.7109e-09	3.46085e-07	0.210286	Human_DOWN
GALNT8	L2-3_3	0.000997793	1.41555e-06	0.0697881	Human_UP
GALNTL5	L5-6_THEMIS_1	0.00587312	4.54275e-07	0.322073	Human_UP
GALNTL6	LAMP5_L1-4	0.000195113	1.72757e-34	0.6718	Human_DOWN
GALNTL6	LAMP5_L2-6	7.45513e-32	7.9653e-31	0.0451255	Human_DOWN
GALNTL6	Upper_Layer	0.00301525	0.000195857	0.635407	Human_DOWN
GALR1	L5-6_FEZF2_2-3	1.67397e-35	3.70199e-42	0.999884	Human_UP
GALR1	OPC	1.34788e-15	1.33265e-35	0.0959569	Human_UP
GAP43	L2-3_1	9.58839e-07	0.000907305	0.612104	Human_UP
GAP43	L2-3_2	4.34117e-05	2.15102e-05	0.384999	Human_UP
GAP43	L2-3_3	2.28644e-06	4.43183e-05	0.687205	Human_UP
GAPDH	L5-6_THEMIS_1	0.00173256	0.000421723	0.433875	Human_DOWN
GAREM1	L4-6_FEZF2	0.00137042	0.000289753	0.143566	Human_UP
GAREM1	Microglia	1.13763e-05	1.95663e-15	0.999978	Human_UP
GARNL3	LAMP5_L2-6	0.00252073	0.000158992	0.867083	Human_DOWN
GAS7	SST_CALB1+	0.00272913	2.01378e-07	0.0477894	Human_DOWN
GAS8	PVALB_Basket	0.000369982	0.00909442	0.870212	Human_UP
GATB	L2-3_2	8.10248e-06	2.2663e-13	0.0389676	Human_DOWN
GATB	L2-3_3	3.88523e-08	9.05275e-15	0.0985587	Human_DOWN
GATB	L3-5_RORB_2	5.16361e-05	1.5572e-13	0.0431893	Human_DOWN
GATB	L3-5_RORB_3	0.0010573	4.56514e-06	0.170784	Human_DOWN
GATB	L4-5_RORB_1	2.84231e-08	3.48522e-11	0.597974	Human_DOWN
GATB	L4-6_FEZF2	0.000264403	1.38736e-08	0.238153	Human_DOWN
GATB	L4-6_RORB_2	0.00116604	5.98564e-07	0.330537	Human_DOWN
GATB	L4-6_RORB_3	4.08424e-07	4.5225e-08	0.2012	Human_DOWN
GATB	L5-6_FEZF2_1	4.91269e-07	2.0807e-15	0.347246	Human_DOWN
GATB	L5-6_FEZF2_2-3	0.000630955	5.115e-12	0.048743	Human_DOWN
GATB	L5-6_THEMIS_1	6.43829e-06	0.000220098	0.883531	Human_DOWN
GATB	L5-6_THEMIS_2	0.00246822	5.26756e-06	0.892279	Human_DOWN
GATB	LAMP5_L2-6	0.00106469	2.91382e-09	0.354572	Human_DOWN
GATB	Upper_Layer	8.19477e-05	1.81125e-09	0.0453705	Human_DOWN
GATB	VIP	0.000228831	1.0679e-09	0.0482109	Human_DOWN
GBE1	L5-6_THEMIS_1	0.00573019	1.62453e-05	0.927702	Human_DOWN
GCA	L3-5_RORB_3	0.000259829	0.00118788	0.183691	Human_UP
GCA	L4-6_RORB_2	0.00158984	5.71556e-07	0.0381496	Human_UP
GCFC2	L2-3_3	0.00128345	1.86004e-12	0.0793903	Human_UP
GCFC2	L3-5_RORB_2	0.000829758	1.9126e-09	0.0553932	Human_UP
GCFC2	L4-6_FEZF2	0.000399944	6.94144e-07	0.0964714	Human_UP
GCFC2	L4-6_RORB_3	0.0019438	2.26446e-06	0.0595382	Human_UP
GCFC2	L5-6_THEMIS_1	0.00325388	9.81e-07	0.125952	Human_UP
GCH1	L5-6_FEZF2_1	0.00178974	0.0175703	0.0500773	Human_DOWN
GCH1	L5-6_FEZF2_2-3	5.06761e-05	0.000222805	0.203952	Human_DOWN
GCNT1	L4-5_RORB_1	0.00262227	2.74149e-06	0.26631	Human_UP
GCNT1	L5-6_THEMIS_1	0.000736464	2.65148e-06	0.987383	Human_UP
GCNT4	L3-5_RORB_1	3.70236e-05	1.12547e-09	0.0446866	Human_UP
[truncated: 4,165 more rows]

## Sheet: S6_hsCRE
Supplementary Data S6: Human-specific cis-regulatory elements (CRE) with differential accessibility per cell type*
Source: [Supplementary Table 4: Species-specific CREs per cell type]
Caglayan (2023) https://doi.org/10.1038/s41586-023-06338-4
chr	hg38_start	hg38_end	CellType	Regulation	CRE
1	901372	905808	L2-3_1	Human_DOWN	chr1:901372-905808
1	901372	905808	L2-3_2	Human_DOWN	chr1:901372-905808
1	901372	905808	L4-6_RORB_2	Human_DOWN	chr1:901372-905808
1	925762	926628	Oligodendrocyte	Human_DOWN	chr1:925762-926628
1	926861	931940	Oligodendrocyte	Human_DOWN	chr1:926861-931940
1	926861	931940	OPC	Human_DOWN	chr1:926861-931940
1	926861	931940	VIP	Human_DOWN	chr1:926861-931940
1	1068329	1070479	Astrocyte	Human_DOWN	chr1:1068329-1070479
1	1068329	1070479	L5-6_THEMIS_1	Human_DOWN	chr1:1068329-1070479
1	1068329	1070479	OPC	Human_DOWN	chr1:1068329-1070479
1	1231074	1233043	L5-6_FEZF2_2-3	Human_DOWN	chr1:1231074-1233043
1	1252398	1253180	Microglia	Human_DOWN	chr1:1252398-1253180
1	1273005	1275607	L5-6_FEZF2_2-3	Human_DOWN	chr1:1273005-1275607
1	1306140	1306391	OPC	Human_DOWN	chr1:1306140-1306391
1	1324223	1325677	Astrocyte	Human_DOWN	chr1:1324223-1325677
1	1398895	1401112	Astrocyte	Human_DOWN	chr1:1398895-1401112
1	1539294	1539920	Astrocyte	Human_DOWN	chr1:1539294-1539920
1	1542642	1545670	Astrocyte	Human_DOWN	chr1:1542642-1545670
1	1550456	1552464	Astrocyte	Human_DOWN	chr1:1550456-1552464
1	1658404	1659941	Astrocyte	Human_DOWN	chr1:1658404-1659941
1	1675837	1676836	L5-6_FEZF2_1	Human_DOWN	chr1:1675837-1676836
1	1675837	1676836	L5-6_FEZF2_2-3	Human_DOWN	chr1:1675837-1676836
1	1675837	1676836	L5-6_THEMIS_1	Human_DOWN	chr1:1675837-1676836
1	1692069	1693962	Astrocyte	Human_DOWN	chr1:1692069-1693962
1	1692069	1693962	L3-5_RORB_3	Human_DOWN	chr1:1692069-1693962
1	1692069	1693962	L4-6_FEZF2	Human_DOWN	chr1:1692069-1693962
1	1692069	1693962	L5-6_FEZF2_2-3	Human_DOWN	chr1:1692069-1693962
1	1692069	1693962	L5-6_THEMIS_2	Human_DOWN	chr1:1692069-1693962
1	1692069	1693962	Oligodendrocyte	Human_DOWN	chr1:1692069-1693962
1	1692069	1693962	OPC	Human_DOWN	chr1:1692069-1693962
1	1692069	1693962	VIP	Human_DOWN	chr1:1692069-1693962
1	1781592	1784555	Astrocyte	Human_DOWN	chr1:1781592-1784555
1	1781592	1784555	Oligodendrocyte	Human_DOWN	chr1:1781592-1784555
1	1781592	1784555	OPC	Human_DOWN	chr1:1781592-1784555
1	1832872	1834729	L4-6_RORB_2	Human_DOWN	chr1:1832872-1834729
1	1860981	1861983	OPC	Human_DOWN	chr1:1860981-1861983
1	2003465	2004554	Astrocyte	Human_DOWN	chr1:2003465-2004554
1	2081937	2082913	Oligodendrocyte	Human_DOWN	chr1:2081937-2082913
1	2091491	2093465	OPC	Human_DOWN	chr1:2091491-2093465
1	2093667	2095431	OPC	Human_DOWN	chr1:2093667-2095431
1	2104402	2105454	Oligodendrocyte	Human_DOWN	chr1:2104402-2105454
1	2107965	2109159	Oligodendrocyte	Human_DOWN	chr1:2107965-2109159
1	2192059	2192849	Astrocyte	Human_DOWN	chr1:2192059-2192849
1	2199100	2199762	L4-5_RORB_1	Human_UP	chr1:2199100-2199762
1	2199100	2199762	L5-6_THEMIS_1	Human_UP	chr1:2199100-2199762
1	2199100	2199762	Microglia	Human_UP	chr1:2199100-2199762
1	2207083	2208066	L4-6_RORB_3	Human_UP	chr1:2207083-2208066
1	2207083	2208066	L5-6_THEMIS_1	Human_UP	chr1:2207083-2208066
1	2242917	2243851	Oligodendrocyte	Human_UP	chr1:2242917-2243851
1	2282936	2285406	Astrocyte	Human_DOWN	chr1:2282936-2285406
1	2282936	2285406	OPC	Human_DOWN	chr1:2282936-2285406
1	2289838	2291796	Astrocyte	Human_DOWN	chr1:2289838-2291796
1	2289838	2291796	OPC	Human_DOWN	chr1:2289838-2291796
1	2334623	2336309	L2-3_1	Human_DOWN	chr1:2334623-2336309
1	2334623	2336309	L2-3_3	Human_DOWN	chr1:2334623-2336309
1	2334623	2336309	L3-5_RORB_1	Human_DOWN	chr1:2334623-2336309
1	2334623	2336309	L3-5_RORB_3	Human_DOWN	chr1:2334623-2336309
1	2348073	2348593	L3-5_RORB_1	Human_DOWN	chr1:2348073-2348593
1	2411819	2414892	Astrocyte	Human_DOWN	chr1:2411819-2414892
1	2425171	2426788	OPC	Human_UP	chr1:2425171-2426788
1	2441608	2442184	Oligodendrocyte	Human_UP	chr1:2441608-2442184
1	2443636	2444689	Astrocyte	Human_DOWN	chr1:2443636-2444689
1	2444901	2447263	Astrocyte	Human_DOWN	chr1:2444901-2447263
1	2449501	2450406	Oligodendrocyte	Human_UP	chr1:2449501-2450406
1	2451884	2453197	Oligodendrocyte	Human_UP	chr1:2451884-2453197
1	2459676	2462003	Astrocyte	Human_DOWN	chr1:2459676-2462003
1	2489466	2490043	L2-3_2	Human_UP	chr1:2489466-2490043
1	2518629	2519829	L4-6_RORB_3	Human_DOWN	chr1:2518629-2519829
1	2518629	2519829	L5-6_FEZF2_1	Human_DOWN	chr1:2518629-2519829
1	2535420	2535994	OPC	Human_DOWN	chr1:2535420-2535994
1	2547722	2549221	Oligodendrocyte	Human_UP	chr1:2547722-2549221
1	2575784	2577067	Microglia	Human_DOWN	chr1:2575784-2577067
1	2786500	2787178	Oligodendrocyte	Human_DOWN	chr1:2786500-2787178
1	3125058	3127741	Oligodendrocyte	Human_DOWN	chr1:3125058-3127741
1	3170279	3171654	PVALB_Basket	Human_UP	chr1:3170279-3171654
1	3218921	3220423	L3-5_RORB_1	Human_DOWN	chr1:3218921-3220423
1	3221042	3221717	Oligodendrocyte	Human_UP	chr1:3221042-3221717
1	3244072	3245845	Astrocyte	Human_DOWN	chr1:3244072-3245845
1	3359489	3361397	Oligodendrocyte	Human_DOWN	chr1:3359489-3361397
1	3444813	3445219	Oligodendrocyte	Human_UP	chr1:3444813-3445219
1	3459020	3460923	Oligodendrocyte	Human_UP	chr1:3459020-3460923
1	3479309	3482083	Astrocyte	Human_DOWN	chr1:3479309-3482083
1	3479309	3482083	L3-5_RORB_3	Human_DOWN	chr1:3479309-3482083
1	3529289	3530633	L4-5_RORB_1	Human_UP	chr1:3529289-3530633
1	3623943	3625877	Astrocyte	Human_DOWN	chr1:3623943-3625877
1	3649383	3650452	Astrocyte	Human_DOWN	chr1:3649383-3650452
1	3649383	3650452	Oligodendrocyte	Human_DOWN	chr1:3649383-3650452
1	3649383	3650452	OPC	Human_DOWN	chr1:3649383-3650452
1	3715919	3716775	Oligodendrocyte	Human_UP	chr1:3715919-3716775
1	3731172	3732307	Oligodendrocyte	Human_UP	chr1:3731172-3732307
1	3745194	3747920	Astrocyte	Human_DOWN	chr1:3745194-3747920
1	3827378	3828699	L2-3_2	Human_DOWN	chr1:3827378-3828699
1	3827378	3828699	L5-6_THEMIS_1	Human_DOWN	chr1:3827378-3828699
1	4170558	4171854	L5-6_THEMIS_1	Human_UP	chr1:4170558-4171854
1	4726364	4727808	VIP	Human_DOWN	chr1:4726364-4727808
1	4733500	4735821	Astrocyte	Human_DOWN	chr1:4733500-4735821
1	4793945	4797356	Oligodendrocyte	Human_DOWN	chr1:4793945-4797356
1	4801085	4802427	Oligodendrocyte	Human_DOWN	chr1:4801085-4802427
1	5199885	5200459	Oligodendrocyte	Human_UP	chr1:5199885-5200459
1	5222436	5223801	Oligodendrocyte	Human_UP	chr1:5222436-5223801
1	5904472	5905580	L3-5_RORB_1	Human_DOWN	chr1:5904472-5905580
1	5966957	5968101	L2-3_3	Human_UP	chr1:5966957-5968101
1	5977107	5977719	L2-3_2	Human_DOWN	chr1:5977107-5977719
1	6052291	6053666	Oligodendrocyte	Human_DOWN	chr1:6052291-6053666
1	6058342	6060154	L3-5_RORB_3	Human_UP	chr1:6058342-6060154
1	6073064	6075197	L5-6_THEMIS_1	Human_UP	chr1:6073064-6075197
1	6144141	6144882	L2-3_2	Human_UP	chr1:6144141-6144882
1	6144141	6144882	L2-3_3	Human_UP	chr1:6144141-6144882
1	6144141	6144882	L5-6_THEMIS_1	Human_UP	chr1:6144141-6144882
1	6208456	6210014	Astrocyte	Human_DOWN	chr1:6208456-6210014
1	6245035	6247229	L2-3_2	Human_DOWN	chr1:6245035-6247229
1	6245035	6247229	L3-5_RORB_1	Human_DOWN	chr1:6245035-6247229
1	6245035	6247229	L3-5_RORB_2	Human_DOWN	chr1:6245035-6247229
1	6245035	6247229	SST_CALB1-	Human_DOWN	chr1:6245035-6247229
1	6272879	6274070	Astrocyte	Human_DOWN	chr1:6272879-6274070
1	6335619	6337328	L2-3_2	Human_UP	chr1:6335619-6337328
1	6335619	6337328	L4-5_RORB_1	Human_UP	chr1:6335619-6337328
1	6335619	6337328	L5-6_THEMIS_1	Human_UP	chr1:6335619-6337328
1	6366929	6368394	Astrocyte	Human_DOWN	chr1:6366929-6368394
1	6454288	6455861	L5-6_FEZF2_2-3	Human_DOWN	chr1:6454288-6455861
1	6454288	6455861	L5-6_THEMIS_1	Human_DOWN	chr1:6454288-6455861
1	6489750	6492220	Astrocyte	Human_DOWN	chr1:6489750-6492220
1	6501922	6504005	Astrocyte	Human_DOWN	chr1:6501922-6504005
1	6506714	6509278	Astrocyte	Human_DOWN	chr1:6506714-6509278
1	6553692	6555629	Astrocyte	Human_DOWN	chr1:6553692-6555629
1	6634349	6635417	Astrocyte	Human_DOWN	chr1:6634349-6635417
1	6653369	6654342	Astrocyte	Human_DOWN	chr1:6653369-6654342
1	6905319	6907470	OPC	Human_DOWN	chr1:6905319-6907470
1	6958269	6958837	Astrocyte	Human_DOWN	chr1:6958269-6958837
1	6987838	6988866	Astrocyte	Human_DOWN	chr1:6987838-6988866
1	7069512	7071082	Astrocyte	Human_DOWN	chr1:7069512-7071082
1	7171546	7173435	L2-3_3	Human_UP	chr1:7171546-7173435
1	7171546	7173435	L3-5_RORB_2	Human_UP	chr1:7171546-7173435
1	7171546	7173435	L4-5_RORB_1	Human_UP	chr1:7171546-7173435
1	7171546	7173435	L4-6_RORB_2	Human_UP	chr1:7171546-7173435
1	7171546	7173435	L5-6_THEMIS_1	Human_UP	chr1:7171546-7173435
1	7372045	7374920	L4-6_RORB_3	Human_UP	chr1:7372045-7374920
1	7477719	7480017	PVALB_Basket	Human_UP	chr1:7477719-7480017
1	7646694	7647776	Astrocyte	Human_DOWN	chr1:7646694-7647776
1	7703827	7706077	Astrocyte	Human_DOWN	chr1:7703827-7706077
1	7752164	7753540	Astrocyte	Human_DOWN	chr1:7752164-7753540
1	7759059	7761539	Astrocyte	Human_DOWN	chr1:7759059-7761539
1	7769963	7772254	Astrocyte	Human_DOWN	chr1:7769963-7772254
1	7974940	7975803	Astrocyte	Human_DOWN	chr1:7974940-7975803
1	7974940	7975803	OPC	Human_DOWN	chr1:7974940-7975803
1	7985964	7987135	Oligodendrocyte	Human_DOWN	chr1:7985964-7987135
1	8003861	8005675	Astrocyte	Human_DOWN	chr1:8003861-8005675
1	8003861	8005675	Oligodendrocyte	Human_DOWN	chr1:8003861-8005675
1	8013503	8016160	Astrocyte	Human_DOWN	chr1:8013503-8016160
1	8169402	8170786	Astrocyte	Human_DOWN	chr1:8169402-8170786
1	8169402	8170786	Oligodendrocyte	Human_DOWN	chr1:8169402-8170786
1	8314121	8314836	Astrocyte	Human_DOWN	chr1:8314121-8314836
1	8314121	8314836	OPC	Human_DOWN	chr1:8314121-8314836
1	8317612	8318895	Astrocyte	Human_DOWN	chr1:8317612-8318895
1	8317612	8318895	Oligodendrocyte	Human_DOWN	chr1:8317612-8318895
1	8349868	8352624	Astrocyte	Human_DOWN	chr1:8349868-8352624
1	8364597	8365260	Oligodendrocyte	Human_DOWN	chr1:8364597-8365260
1	8408047	8410473	Oligodendrocyte	Human_DOWN	chr1:8408047-8410473
1	8421681	8422075	Astrocyte	Human_DOWN	chr1:8421681-8422075
1	8463037	8463986	Astrocyte	Human_DOWN	chr1:8463037-8463986
1	8472832	8474010	Oligodendrocyte	Human_DOWN	chr1:8472832-8474010
1	8492541	8493096	Oligodendrocyte	Human_DOWN	chr1:8492541-8493096
1	8700977	8702022	Astrocyte	Human_DOWN	chr1:8700977-8702022
1	8816829	8818467	Astrocyte	Human_DOWN	chr1:8816829-8818467
1	8859205	8860244	Astrocyte	Human_DOWN	chr1:8859205-8860244
1	8917765	8918998	Astrocyte	Human_DOWN	chr1:8917765-8918998
1	9233951	9235529	Astrocyte	Human_DOWN	chr1:9233951-9235529
1	9239704	9240400	Oligodendrocyte	Human_DOWN	chr1:9239704-9240400
1	9242038	9243165	L2-3_3	Human_UP	chr1:9242038-9243165
1	9247504	9248607	Oligodendrocyte	Human_DOWN	chr1:9247504-9248607
1	9268768	9271106	Astrocyte	Human_DOWN	chr1:9268768-9271106
1	9268768	9271106	Microglia	Human_DOWN	chr1:9268768-9271106
1	9268768	9271106	Oligodendrocyte	Human_DOWN	chr1:9268768-9271106
1	9268768	9271106	OPC	Human_DOWN	chr1:9268768-9271106
1	9305783	9306487	Oligodendrocyte	Human_DOWN	chr1:9305783-9306487
1	9315019	9316318	Oligodendrocyte	Human_DOWN	chr1:9315019-9316318
1	9332360	9333378	Oligodendrocyte	Human_DOWN	chr1:9332360-9333378
1	9338256	9339223	Microglia	Human_DOWN	chr1:9338256-9339223
1	9349467	9349869	Oligodendrocyte	Human_DOWN	chr1:9349467-9349869
1	9371554	9373053	Oligodendrocyte	Human_DOWN	chr1:9371554-9373053
1	9375344	9377895	Oligodendrocyte	Human_DOWN	chr1:9375344-9377895
1	9382147	9383216	Oligodendrocyte	Human_DOWN	chr1:9382147-9383216
1	9397838	9398674	Oligodendrocyte	Human_DOWN	chr1:9397838-9398674
1	9422178	9423280	L2-3_3	Human_DOWN	chr1:9422178-9423280
1	9422178	9423280	L3-5_RORB_2	Human_DOWN	chr1:9422178-9423280
1	9422178	9423280	L4-6_RORB_3	Human_DOWN	chr1:9422178-9423280
1	9422178	9423280	L4-6_RORB_2	Human_DOWN	chr1:9422178-9423280
1	9422178	9423280	L5-6_FEZF2_1	Human_DOWN	chr1:9422178-9423280
1	9422178	9423280	L5-6_FEZF2_2-3	Human_DOWN	chr1:9422178-9423280
1	9422178	9423280	L5-6_THEMIS_1	Human_DOWN	chr1:9422178-9423280
1	9437731	9439767	OPC	Human_DOWN	chr1:9437731-9439767
1	9448270	9449994	Oligodendrocyte	Human_DOWN	chr1:9448270-9449994
1	9494953	9496103	Astrocyte	Human_DOWN	chr1:9494953-9496103
1	9606756	9607468	Astrocyte	Human_DOWN	chr1:9606756-9607468
1	9688885	9691465	Astrocyte	Human_DOWN	chr1:9688885-9691465
1	9726588	9728965	Astrocyte	Human_DOWN	chr1:9726588-9728965
1	9783931	9785082	Oligodendrocyte	Human_DOWN	chr1:9783931-9785082
1	9834920	9836870	L4-5_RORB_1	Human_UP	chr1:9834920-9836870
1	9834920	9836870	Oligodendrocyte	Human_UP	chr1:9834920-9836870
1	9846721	9847439	Astrocyte	Human_DOWN	chr1:9846721-9847439
1	9851912	9853627	Astrocyte	Human_DOWN	chr1:9851912-9853627
1	9883048	9885220	Oligodendrocyte	Human_DOWN	chr1:9883048-9885220
1	9888570	9891041	Astrocyte	Human_DOWN	chr1:9888570-9891041
1	9928919	9930315	OPC	Human_DOWN	chr1:9928919-9930315
1	9942367	9944224	Astrocyte	Human_DOWN	chr1:9942367-9944224
1	10178660	10180436	Astrocyte	Human_DOWN	chr1:10178660-10180436
1	10299137	10299503	Oligodendrocyte	Human_DOWN	chr1:10299137-10299503
1	10307955	10308326	Oligodendrocyte	Human_DOWN	chr1:10307955-10308326
1	10309199	10310050	Oligodendrocyte	Human_DOWN	chr1:10309199-10310050
1	10326159	10326653	Oligodendrocyte	Human_DOWN	chr1:10326159-10326653
1	10327037	10328105	Oligodendrocyte	Human_DOWN	chr1:10327037-10328105
1	10387086	10389527	Oligodendrocyte	Human_DOWN	chr1:10387086-10389527
1	10474570	10475695	Astrocyte	Human_DOWN	chr1:10474570-10475695
1	10494321	10495750	Astrocyte	Human_DOWN	chr1:10494321-10495750
1	10614455	10616804	L2-3_3	Human_UP	chr1:10614455-10616804
1	10663281	10664311	Astrocyte	Human_UP	chr1:10663281-10664311
1	10663281	10664311	OPC	Human_UP	chr1:10663281-10664311
1	10975544	10976301	Oligodendrocyte	Human_UP	chr1:10975544-10976301
1	11011751	11013397	Astrocyte	Human_DOWN	chr1:11011751-11013397
1	11068124	11069984	OPC	Human_DOWN	chr1:11068124-11069984
1	11070851	11072880	Oligodendrocyte	Human_DOWN	chr1:11070851-11072880
1	11099128	11100838	Astrocyte	Human_DOWN	chr1:11099128-11100838
1	11156659	11159636	Astrocyte	Human_DOWN	chr1:11156659-11159636
1	11177197	11179957	Astrocyte	Human_DOWN	chr1:11177197-11179957
1	11177197	11179957	L2-3_1	Human_DOWN	chr1:11177197-11179957
1	11185965	11188332	L4-6_RORB_2	Human_DOWN	chr1:11185965-11188332
1	11261959	11263365	Astrocyte	Human_DOWN	chr1:11261959-11263365
1	11285910	11287458	Oligodendrocyte	Human_DOWN	chr1:11285910-11287458
1	11285910	11287458	OPC	Human_DOWN	chr1:11285910-11287458
1	11354892	11356390	L2-3_3	Human_UP	chr1:11354892-11356390
1	11354892	11356390	L3-5_RORB_1	Human_UP	chr1:11354892-11356390
1	11354892	11356390	L4-5_RORB_1	Human_UP	chr1:11354892-11356390
1	11354892	11356390	L4-6_RORB_2	Human_UP	chr1:11354892-11356390
1	11467940	11469544	L5-6_FEZF2_2-3	Human_DOWN	chr1:11467940-11469544
1	11467940	11469544	L5-6_THEMIS_2	Human_DOWN	chr1:11467940-11469544
1	11530287	11532288	L2-3_1	Human_DOWN	chr1:11530287-11532288
1	11530287	11532288	L5-6_FEZF2_2-3	Human_DOWN	chr1:11530287-11532288
1	11650315	11650923	Astrocyte	Human_DOWN	chr1:11650315-11650923
1	11653503	11656061	Astrocyte	Human_DOWN	chr1:11653503-11656061
1	11653503	11656061	Oligodendrocyte	Human_DOWN	chr1:11653503-11656061
1	11662241	11665566	Astrocyte	Human_DOWN	chr1:11662241-11665566
1	11680314	11681972	Astrocyte	Human_DOWN	chr1:11680314-11681972
1	11719268	11720383	Microglia	Human_UP	chr1:11719268-11720383
1	11784637	11785813	Astrocyte	Human_DOWN	chr1:11784637-11785813
1	11784637	11785813	L4-6_FEZF2	Human_DOWN	chr1:11784637-11785813
1	11784637	11785813	Oligodendrocyte	Human_DOWN	chr1:11784637-11785813
1	11838179	11839074	Astrocyte	Human_DOWN	chr1:11838179-11839074
1	11847201	11848984	L4-6_FEZF2	Human_DOWN	chr1:11847201-11848984
1	11919760	11921359	Astrocyte	Human_DOWN	chr1:11919760-11921359
1	11929795	11930100	OPC	Human_DOWN	chr1:11929795-11930100
1	12166709	12169043	OPC	Human_DOWN	chr1:12166709-12169043
1	12208171	12209573	Astrocyte	Human_DOWN	chr1:12208171-12209573
1	12314149	12315120	L5-6_FEZF2_1	Human_DOWN	chr1:12314149-12315120
1	12320198	12320620	Microglia	Human_DOWN	chr1:12320198-12320620
1	12430393	12430890	OPC	Human_UP	chr1:12430393-12430890
1	12460879	12461552	Astrocyte	Human_UP	chr1:12460879-12461552
1	12564932	12567795	OPC	Human_DOWN	chr1:12564932-12567795
1	12617832	12620248	OPC	Human_DOWN	chr1:12617832-12620248
1	13699558	13701340	Astrocyte	Human_DOWN	chr1:13699558-13701340
1	13774774	13775293	Oligodendrocyte	Human_DOWN	chr1:13774774-13775293
1	13775530	13777034	Oligodendrocyte	Human_DOWN	chr1:13775530-13777034
1	13813508	13814307	Oligodendrocyte	Human_DOWN	chr1:13813508-13814307
1	13826687	13829680	Astrocyte	Human_DOWN	chr1:13826687-13829680
1	14113175	14114595	Astrocyte	Human_DOWN	chr1:14113175-14114595
1	14238258	14239142	Oligodendrocyte	Human_DOWN	chr1:14238258-14239142
1	14282164	14283212	Oligodendrocyte	Human_DOWN	chr1:14282164-14283212
1	14291951	14293111	Oligodendrocyte	Human_DOWN	chr1:14291951-14293111
1	14597869	14600030	Astrocyte	Human_DOWN	chr1:14597869-14600030
1	14597869	14600030	Oligodendrocyte	Human_DOWN	chr1:14597869-14600030
1	14600693	14601139	Oligodendrocyte	Human_DOWN	chr1:14600693-14601139
1	14620217	14621456	Oligodendrocyte	Human_DOWN	chr1:14620217-14621456
1	14654973	14656620	Oligodendrocyte	Human_DOWN	chr1:14654973-14656620
1	14660208	14662618	Oligodendrocyte	Human_DOWN	chr1:14660208-14662618
1	14671774	14673202	Oligodendrocyte	Human_DOWN	chr1:14671774-14673202
1	14810608	14811544	Oligodendrocyte	Human_DOWN	chr1:14810608-14811544
1	14822324	14822987	L3-5_RORB_1	Human_UP	chr1:14822324-14822987
1	14935647	14938010	L4-5_RORB_1	Human_UP	chr1:14935647-14938010
1	14941584	14943321	L4-6_RORB_2	Human_DOWN	chr1:14941584-14943321
1	14958923	14959671	Oligodendrocyte	Human_DOWN	chr1:14958923-14959671
1	14971372	14972038	L2-3_3	Human_DOWN	chr1:14971372-14972038
1	14971372	14972038	L4-6_RORB_2	Human_DOWN	chr1:14971372-14972038
1	14993898	14997143	L4-6_RORB_3	Human_UP	chr1:14993898-14997143
1	15036626	15037293	Oligodendrocyte	Human_DOWN	chr1:15036626-15037293
1	15040355	15041166	Oligodendrocyte	Human_DOWN	chr1:15040355-15041166
1	15145648	15147281	Microglia	Human_DOWN	chr1:15145648-15147281
1	15203882	15204303	Oligodendrocyte	Human_DOWN	chr1:15203882-15204303
1	15205381	15206143	Oligodendrocyte	Human_DOWN	chr1:15205381-15206143
1	15430521	15431808	Astrocyte	Human_DOWN	chr1:15430521-15431808
1	15512963	15514502	Oligodendrocyte	Human_DOWN	chr1:15512963-15514502
1	15703004	15704243	L5-6_FEZF2_1	Human_DOWN	chr1:15703004-15704243
1	15867110	15867726	Oligodendrocyte	Human_DOWN	chr1:15867110-15867726
1	15876108	15876790	Oligodendrocyte	Human_DOWN	chr1:15876108-15876790
1	15940749	15942603	Astrocyte	Human_DOWN	chr1:15940749-15942603
1	15947936	15950507	Astrocyte	Human_DOWN	chr1:15947936-15950507
1	15969528	15969850	Oligodendrocyte	Human_DOWN	chr1:15969528-15969850
1	16078699	16079596	Astrocyte	Human_DOWN	chr1:16078699-16079596
1	16206043	16207296	Astrocyte	Human_DOWN	chr1:16206043-16207296
1	16206043	16207296	L4-5_RORB_1	Human_DOWN	chr1:16206043-16207296
1	16206043	16207296	L4-6_RORB_3	Human_DOWN	chr1:16206043-16207296
1	16206043	16207296	L5-6_FEZF2_2-3	Human_DOWN	chr1:16206043-16207296
1	16206043	16207296	Oligodendrocyte	Human_DOWN	chr1:16206043-16207296
1	16206043	16207296	PVALB_Basket	Human_DOWN	chr1:16206043-16207296
1	16226012	16227511	Astrocyte	Human_DOWN	chr1:16226012-16227511
1	16236040	16237608	Astrocyte	Human_DOWN	chr1:16236040-16237608
1	16243895	16245096	Oligodendrocyte	Human_DOWN	chr1:16243895-16245096
1	16351469	16353220	Astrocyte	Human_DOWN	chr1:16351469-16353220
1	16351469	16353220	L5-6_FEZF2_2-3	Human_DOWN	chr1:16351469-16353220
1	16439928	16441570	OPC	Human_DOWN	chr1:16439928-16441570
1	16454826	16456169	OPC	Human_DOWN	chr1:16454826-16456169
1	16612332	16614056	L3-5_RORB_3	Human_UP	chr1:16612332-16614056
1	16612332	16614056	L4-6_FEZF2	Human_UP	chr1:16612332-16614056
1	16612332	16614056	L5-6_FEZF2_2-3	Human_UP	chr1:16612332-16614056
1	16612332	16614056	Microglia	Human_UP	chr1:16612332-16614056
1	16665789	16667810	Astrocyte	Human_DOWN	chr1:16665789-16667810
1	16665789	16667810	L2-3_1	Human_DOWN	chr1:16665789-16667810
1	16665789	16667810	L2-3_2	Human_DOWN	chr1:16665789-16667810
1	16665789	16667810	L2-3_3	Human_DOWN	chr1:16665789-16667810
1	16665789	16667810	L3-5_RORB_1	Human_DOWN	chr1:16665789-16667810
1	16665789	16667810	L3-5_RORB_2	Human_DOWN	chr1:16665789-16667810
1	16665789	16667810	L3-5_RORB_3	Human_DOWN	chr1:16665789-16667810
1	16665789	16667810	L4-5_RORB_1	Human_DOWN	chr1:16665789-16667810
1	16665789	16667810	L4-6_RORB_3	Human_DOWN	chr1:16665789-16667810
1	16665789	16667810	L4-6_FEZF2	Human_DOWN	chr1:16665789-16667810
1	16665789	16667810	L4-6_RORB_2	Human_DOWN	chr1:16665789-16667810
1	16665789	16667810	L5-6_FEZF2_1	Human_DOWN	chr1:16665789-16667810
1	16665789	16667810	L5-6_FEZF2_2-3	Human_DOWN	chr1:16665789-16667810
1	16665789	16667810	L5-6_THEMIS_1	Human_DOWN	chr1:16665789-16667810
1	16665789	16667810	L5-6_THEMIS_2	Human_DOWN	chr1:16665789-16667810
1	16665789	16667810	LAMP5_L1-4	Human_DOWN	chr1:16665789-16667810
1	16665789	16667810	LAMP5_L2-6	Human_DOWN	chr1:16665789-16667810
1	16665789	16667810	Oligodendrocyte	Human_DOWN	chr1:16665789-16667810
1	16665789	16667810	OPC	Human_DOWN	chr1:16665789-16667810
1	16665789	16667810	PVALB_Basket	Human_DOWN	chr1:16665789-16667810
1	16665789	16667810	PVALB_Chandelier	Human_DOWN	chr1:16665789-16667810
1	16665789	16667810	SST_CALB1-	Human_DOWN	chr1:16665789-16667810
1	16665789	16667810	SST_CALB1+	Human_DOWN	chr1:16665789-16667810
1	16665789	16667810	Upper_Layer	Human_DOWN	chr1:16665789-16667810
1	16665789	16667810	VIP	Human_DOWN	chr1:16665789-16667810
1	16951378	16952311	Oligodendrocyte	Human_UP	chr1:16951378-16952311
1	17125441	17126599	OPC	Human_DOWN	chr1:17125441-17126599
1	17405771	17406696	Astrocyte	Human_DOWN	chr1:17405771-17406696
1	17419224	17420369	Astrocyte	Human_DOWN	chr1:17419224-17420369
1	17423759	17426117	Astrocyte	Human_DOWN	chr1:17423759-17426117
1	17538007	17541303	Oligodendrocyte	Human_DOWN	chr1:17538007-17541303
1	17646874	17647575	L5-6_THEMIS_1	Human_UP	chr1:17646874-17647575
1	17652936	17655066	Astrocyte	Human_DOWN	chr1:17652936-17655066
1	17661200	17662485	Astrocyte	Human_DOWN	chr1:17661200-17662485
1	17661200	17662485	PVALB_Basket	Human_DOWN	chr1:17661200-17662485
1	18060198	18061121	L2-3_2	Human_UP	chr1:18060198-18061121
1	18060198	18061121	L4-5_RORB_1	Human_UP	chr1:18060198-18061121
1	18117941	18118852	Oligodendrocyte	Human_UP	chr1:18117941-18118852
1	18186333	18187460	L2-3_3	Human_UP	chr1:18186333-18187460
1	18186333	18187460	L3-5_RORB_1	Human_UP	chr1:18186333-18187460
1	18186333	18187460	L4-5_RORB_1	Human_UP	chr1:18186333-18187460
1	18234636	18235296	Oligodendrocyte	Human_UP	chr1:18234636-18235296
1	18248897	18250602	L2-3_3	Human_DOWN	chr1:18248897-18250602
1	18282316	18284470	SST_CALB1-	Human_UP	chr1:18282316-18284470
1	18372904	18374388	L2-3_2	Human_DOWN	chr1:18372904-18374388
1	18372904	18374388	L3-5_RORB_1	Human_DOWN	chr1:18372904-18374388
1	18372904	18374388	L4-5_RORB_1	Human_DOWN	chr1:18372904-18374388
1	18372904	18374388	L4-6_RORB_3	Human_DOWN	chr1:18372904-18374388
1	18372904	18374388	L5-6_THEMIS_1	Human_DOWN	chr1:18372904-18374388
1	18384096	18386106	L3-5_RORB_1	Human_DOWN	chr1:18384096-18386106
1	18882104	18883036	Oligodendrocyte	Human_UP	chr1:18882104-18883036
1	18883503	18885226	Astrocyte	Human_DOWN	chr1:18883503-18885226
1	18921680	18923189	Oligodendrocyte	Human_UP	chr1:18921680-18923189
1	18923667	18924577	L2-3_3	Human_UP	chr1:18923667-18924577
1	18938361	18939279	OPC	Human_DOWN	chr1:18938361-18939279
1	18944659	18945822	Oligodendrocyte	Human_UP	chr1:18944659-18945822
1	19123776	19124180	Astrocyte	Human_DOWN	chr1:19123776-19124180
1	19209197	19211092	Astrocyte	Human_DOWN	chr1:19209197-19211092
1	19209197	19211092	L5-6_FEZF2_2-3	Human_DOWN	chr1:19209197-19211092
1	19231975	19233620	Oligodendrocyte	Human_UP	chr1:19231975-19233620
1	19337910	19338772	L5-6_THEMIS_1	Human_DOWN	chr1:19337910-19338772
1	19360008	19360843	Oligodendrocyte	Human_DOWN	chr1:19360008-19360843
1	19390429	19392003	Astrocyte	Human_DOWN	chr1:19390429-19392003
1	19596116	19597868	Astrocyte	Human_DOWN	chr1:19596116-19597868
1	19605555	19606714	L5-6_THEMIS_2	Human_DOWN	chr1:19605555-19606714
1	19650103	19651631	Astrocyte	Human_DOWN	chr1:19650103-19651631
1	19917856	19919519	L3-5_RORB_1	Human_DOWN	chr1:19917856-19919519
1	20165255	20166604	Microglia	Human_UP	chr1:20165255-20166604
1	20174057	20174925	L3-5_RORB_2	Human_DOWN	chr1:20174057-20174925
1	20211863	20213567	Astrocyte	Human_DOWN	chr1:20211863-20213567
1	20221238	20222368	Astrocyte	Human_DOWN	chr1:20221238-20222368
1	20223794	20225137	OPC	Human_DOWN	chr1:20223794-20225137
1	20233245	20234755	Astrocyte	Human_DOWN	chr1:20233245-20234755
1	20233245	20234755	OPC	Human_DOWN	chr1:20233245-20234755
1	20342245	20344448	L2-3_1	Human_DOWN	chr1:20342245-20344448
1	20342245	20344448	L3-5_RORB_1	Human_DOWN	chr1:20342245-20344448
1	20351782	20353547	L4-5_RORB_1	Human_UP	chr1:20351782-20353547
1	20492406	20495333	Astrocyte	Human_DOWN	chr1:20492406-20495333
1	20639425	20640785	Astrocyte	Human_DOWN	chr1:20639425-20640785
1	20649771	20653060	Astrocyte	Human_DOWN	chr1:20649771-20653060
1	20649771	20653060	Oligodendrocyte	Human_DOWN	chr1:20649771-20653060
1	20653935	20654815	L5-6_THEMIS_1	Human_UP	chr1:20653935-20654815
1	20684367	20686394	Oligodendrocyte	Human_DOWN	chr1:20684367-20686394
1	20717306	20718617	Astrocyte	Human_DOWN	chr1:20717306-20718617
1	20732028	20733907	Astrocyte	Human_DOWN	chr1:20732028-20733907
1	20964506	20965372	Microglia	Human_DOWN	chr1:20964506-20965372
1	21021166	21022621	Oligodendrocyte	Human_DOWN	chr1:21021166-21022621
1	21034678	21036384	Microglia	Human_DOWN	chr1:21034678-21036384
1	21059995	21061010	Oligodendrocyte	Human_DOWN	chr1:21059995-21061010
1	21148127	21150509	Astrocyte	Human_DOWN	chr1:21148127-21150509
1	21198446	21199317	L4-6_FEZF2	Human_UP	chr1:21198446-21199317
1	21220648	21222735	Oligodendrocyte	Human_UP	chr1:21220648-21222735
1	21309544	21311566	Oligodendrocyte	Human_UP	chr1:21309544-21311566
1	21368192	21369164	Astrocyte	Human_DOWN	chr1:21368192-21369164
1	21503354	21504292	OPC	Human_DOWN	chr1:21503354-21504292
1	21508743	21510026	OPC	Human_DOWN	chr1:21508743-21510026
1	21537267	21538836	Oligodendrocyte	Human_DOWN	chr1:21537267-21538836
1	21595406	21596053	Oligodendrocyte	Human_DOWN	chr1:21595406-21596053
1	21595406	21596053	OPC	Human_DOWN	chr1:21595406-21596053
1	21631056	21631426	Oligodendrocyte	Human_DOWN	chr1:21631056-21631426
1	21638685	21641141	Oligodendrocyte	Human_DOWN	chr1:21638685-21641141
1	21909613	21910629	L5-6_FEZF2_2-3	Human_DOWN	chr1:21909613-21910629
1	22105297	22106185	Oligodendrocyte	Human_DOWN	chr1:22105297-22106185
1	22111389	22112135	Oligodendrocyte	Human_DOWN	chr1:22111389-22112135
1	22112660	22113046	Oligodendrocyte	Human_DOWN	chr1:22112660-22113046
1	22114213	22115529	Oligodendrocyte	Human_DOWN	chr1:22114213-22115529
1	22114213	22115529	OPC	Human_DOWN	chr1:22114213-22115529
1	22141287	22143760	Oligodendrocyte	Human_DOWN	chr1:22141287-22143760
1	22529628	22530942	L4-6_RORB_2	Human_UP	chr1:22529628-22530942
1	22536295	22537761	L3-5_RORB_2	Human_UP	chr1:22536295-22537761
1	22536295	22537761	L4-6_RORB_3	Human_UP	chr1:22536295-22537761
1	22626245	22626758	PVALB_Basket	Human_DOWN	chr1:22626245-22626758
1	22704142	22705096	Astrocyte	Human_DOWN	chr1:22704142-22705096
1	22704142	22705096	OPC	Human_DOWN	chr1:22704142-22705096
1	22709608	22711492	Astrocyte	Human_DOWN	chr1:22709608-22711492
1	22799733	22802286	L2-3_1	Human_UP	chr1:22799733-22802286
1	22799733	22802286	L2-3_2	Human_UP	chr1:22799733-22802286
1	22799733	22802286	L2-3_3	Human_UP	chr1:22799733-22802286
1	22799733	22802286	L3-5_RORB_1	Human_UP	chr1:22799733-22802286
1	22799733	22802286	L4-5_RORB_1	Human_UP	chr1:22799733-22802286
1	22799733	22802286	L5-6_THEMIS_1	Human_UP	chr1:22799733-22802286
1	22814427	22816401	OPC	Human_DOWN	chr1:22814427-22816401
1	22928174	22929341	L4-5_RORB_1	Human_UP	chr1:22928174-22929341
1	23065445	23067007	L2-3_2	Human_DOWN	chr1:23065445-23067007
1	23065445	23067007	L5-6_THEMIS_1	Human_DOWN	chr1:23065445-23067007
1	23421769	23423713	L4-5_RORB_1	Human_UP	chr1:23421769-23423713
1	23465937	23467089	OPC	Human_DOWN	chr1:23465937-23467089
1	23474923	23475977	Oligodendrocyte	Human_DOWN	chr1:23474923-23475977
1	23482752	23485184	Microglia	Human_DOWN	chr1:23482752-23485184
1	23482752	23485184	Oligodendrocyte	Human_DOWN	chr1:23482752-23485184
1	23496560	23497768	Oligodendrocyte	Human_DOWN	chr1:23496560-23497768
1	23530821	23532341	Oligodendrocyte	Human_DOWN	chr1:23530821-23532341
1	23530821	23532341	OPC	Human_DOWN	chr1:23530821-23532341
1	23544401	23545788	L4-6_RORB_3	Human_UP	chr1:23544401-23545788
1	23561700	23562740	OPC	Human_DOWN	chr1:23561700-23562740
1	23567428	23569829	OPC	Human_DOWN	chr1:23567428-23569829
1	23691421	23692674	Astrocyte	Human_DOWN	chr1:23691421-23692674
1	23691421	23692674	L5-6_FEZF2_2-3	Human_DOWN	chr1:23691421-23692674
1	23742711	23744928	Astrocyte	Human_DOWN	chr1:23742711-23744928
1	23777563	23779114	Astrocyte	Human_DOWN	chr1:23777563-23779114
1	23777563	23779114	OPC	Human_DOWN	chr1:23777563-23779114
1	24110650	24112900	L2-3_1	Human_DOWN	chr1:24110650-24112900
1	24110650	24112900	L2-3_2	Human_DOWN	chr1:24110650-24112900
1	24110650	24112900	L2-3_3	Human_DOWN	chr1:24110650-24112900
1	24110650	24112900	L5-6_THEMIS_1	Human_DOWN	chr1:24110650-24112900
1	24110650	24112900	L5-6_THEMIS_2	Human_DOWN	chr1:24110650-24112900
1	24289582	24290405	Oligodendrocyte	Human_UP	chr1:24289582-24290405
1	24501357	24503750	Astrocyte	Human_DOWN	chr1:24501357-24503750
1	24501357	24503750	L5-6_THEMIS_2	Human_DOWN	chr1:24501357-24503750
1	24847743	24849004	Astrocyte	Human_DOWN	chr1:24847743-24849004
1	24986508	24987251	Microglia	Human_DOWN	chr1:24986508-24987251
1	25174830	25175339	Oligodendrocyte	Human_UP	chr1:25174830-25175339
1	25580865	25582196	Oligodendrocyte	Human_DOWN	chr1:25580865-25582196
1	25648706	25649557	Oligodendrocyte	Human_DOWN	chr1:25648706-25649557
1	25674542	25675029	L5-6_THEMIS_2	Human_UP	chr1:25674542-25675029
1	25676252	25677855	Oligodendrocyte	Human_DOWN	chr1:25676252-25677855
1	25799469	25801231	Astrocyte	Human_DOWN	chr1:25799469-25801231
1	25799469	25801231	Oligodendrocyte	Human_DOWN	chr1:25799469-25801231
1	25819017	25821154	Astrocyte	Human_DOWN	chr1:25819017-25821154
1	25858647	25860063	Astrocyte	Human_DOWN	chr1:25858647-25860063
1	25922064	25923572	Astrocyte	Human_DOWN	chr1:25922064-25923572
1	25932679	25934685	Oligodendrocyte	Human_DOWN	chr1:25932679-25934685
1	25987021	25988376	L5-6_THEMIS_1	Human_DOWN	chr1:25987021-25988376
1	26020001	26020734	L2-3_3	Human_UP	chr1:26020001-26020734
1	26020001	26020734	L3-5_RORB_2	Human_UP	chr1:26020001-26020734
1	26020001	26020734	L5-6_THEMIS_1	Human_UP	chr1:26020001-26020734
1	26161000	26162369	Microglia	Human_DOWN	chr1:26161000-26162369
1	26163988	26164960	Astrocyte	Human_DOWN	chr1:26163988-26164960
1	26168843	26170463	Astrocyte	Human_DOWN	chr1:26168843-26170463
1	26168843	26170463	OPC	Human_DOWN	chr1:26168843-26170463
1	26275544	26276759	Oligodendrocyte	Human_DOWN	chr1:26275544-26276759
1	26279362	26280566	Oligodendrocyte	Human_DOWN	chr1:26279362-26280566
1	26284636	26285572	Oligodendrocyte	Human_DOWN	chr1:26284636-26285572
1	26288607	26290191	Astrocyte	Human_DOWN	chr1:26288607-26290191
1	26306003	26307372	Astrocyte	Human_DOWN	chr1:26306003-26307372
1	26320779	26322210	Astrocyte	Human_DOWN	chr1:26320779-26322210
1	26320779	26322210	Oligodendrocyte	Human_DOWN	chr1:26320779-26322210
1	26529218	26530812	Astrocyte	Human_DOWN	chr1:26529218-26530812
1	26529218	26530812	Oligodendrocyte	Human_DOWN	chr1:26529218-26530812
1	26529218	26530812	OPC	Human_DOWN	chr1:26529218-26530812
1	26531207	26531613	Oligodendrocyte	Human_DOWN	chr1:26531207-26531613
1	26532447	26532776	Oligodendrocyte	Human_DOWN	chr1:26532447-26532776
1	26697904	26698801	Astrocyte	Human_DOWN	chr1:26697904-26698801
1	26779135	26780901	Oligodendrocyte	Human_DOWN	chr1:26779135-26780901
1	26825531	26828007	Astrocyte	Human_DOWN	chr1:26825531-26828007
1	26831776	26832518	PVALB_Basket	Human_UP	chr1:26831776-26832518
1	26889546	26891160	Astrocyte	Human_DOWN	chr1:26889546-26891160
1	26899786	26901390	Astrocyte	Human_DOWN	chr1:26899786-26901390
1	27009412	27011152	L4-5_RORB_1	Human_UP	chr1:27009412-27011152
1	27009412	27011152	L4-6_RORB_3	Human_UP	chr1:27009412-27011152
1	27031187	27032440	Astrocyte	Human_DOWN	chr1:27031187-27032440
1	27031187	27032440	Microglia	Human_DOWN	chr1:27031187-27032440
1	27102368	27103870	Astrocyte	Human_DOWN	chr1:27102368-27103870
1	27123989	27125241	L5-6_THEMIS_1	Human_UP	chr1:27123989-27125241
1	27135604	27138235	Astrocyte	Human_DOWN	chr1:27135604-27138235
1	27154506	27155603	Astrocyte	Human_DOWN	chr1:27154506-27155603
1	27299235	27301501	Astrocyte	Human_DOWN	chr1:27299235-27301501
1	27299235	27301501	OPC	Human_DOWN	chr1:27299235-27301501
1	27348796	27350887	Astrocyte	Human_DOWN	chr1:27348796-27350887
1	27402190	27403990	Astrocyte	Human_DOWN	chr1:27402190-27403990
1	27427240	27429426	Astrocyte	Human_DOWN	chr1:27427240-27429426
1	27548304	27550018	OPC	Human_DOWN	chr1:27548304-27550018
1	27606344	27606797	Astrocyte	Human_DOWN	chr1:27606344-27606797
1	27624024	27625624	L3-5_RORB_2	Human_UP	chr1:27624024-27625624
1	27624024	27625624	L4-6_FEZF2	Human_UP	chr1:27624024-27625624
1	27624024	27625624	L5-6_FEZF2_2-3	Human_UP	chr1:27624024-27625624
1	27624024	27625624	L5-6_THEMIS_1	Human_UP	chr1:27624024-27625624
1	27624024	27625624	Microglia	Human_DOWN	chr1:27624024-27625624
1	27626021	27626415	Microglia	Human_DOWN	chr1:27626021-27626415
1	27662875	27664128	Astrocyte	Human_DOWN	chr1:27662875-27664128
1	27959387	27962056	Oligodendrocyte	Human_DOWN	chr1:27959387-27962056
1	28112674	28113748	Microglia	Human_DOWN	chr1:28112674-28113748
1	28246488	28247829	L5-6_FEZF2_2-3	Human_DOWN	chr1:28246488-28247829
1	28369068	28370888	Astrocyte	Human_DOWN	chr1:28369068-28370888
1	28580672	28582446	Astrocyte	Human_DOWN	chr1:28580672-28582446
1	28876339	28877908	Astrocyte	Human_DOWN	chr1:28876339-28877908
1	28876339	28877908	Microglia	Human_DOWN	chr1:28876339-28877908
1	28886690	28888391	Astrocyte	Human_DOWN	chr1:28886690-28888391
1	29202207	29203593	Astrocyte	Human_DOWN	chr1:29202207-29203593
1	29222424	29223922	L5-6_THEMIS_1	Human_UP	chr1:29222424-29223922
1	29931166	29932136	L2-3_2	Human_UP	chr1:29931166-29932136
1	29931166	29932136	L2-3_3	Human_UP	chr1:29931166-29932136
1	29931166	29932136	L4-6_RORB_2	Human_UP	chr1:29931166-29932136
1	29931166	29932136	L5-6_THEMIS_1	Human_UP	chr1:29931166-29932136
1	29943917	29946772	L2-3_1	Human_UP	chr1:29943917-29946772
1	29943917	29946772	L2-3_2	Human_UP	chr1:29943917-29946772
1	29943917	29946772	L2-3_3	Human_UP	chr1:29943917-29946772
1	29943917	29946772	L4-5_RORB_1	Human_UP	chr1:29943917-29946772
1	29943917	29946772	L4-6_RORB_3	Human_UP	chr1:29943917-29946772
1	29953550	29955648	L2-3_3	Human_UP	chr1:29953550-29955648
1	30103304	30104409	L3-5_RORB_3	Human_UP	chr1:30103304-30104409
1	30689163	30690376	L3-5_RORB_2	Human_UP	chr1:30689163-30690376
1	30725547	30726578	Oligodendrocyte	Human_DOWN	chr1:30725547-30726578
1	30727172	30728348	L4-5_RORB_1	Human_UP	chr1:30727172-30728348
1	30740610	30742469	L3-5_RORB_2	Human_UP	chr1:30740610-30742469
1	30740610	30742469	L4-5_RORB_1	Human_UP	chr1:30740610-30742469
1	30740610	30742469	Microglia	Human_DOWN	chr1:30740610-30742469
1	30747720	30750248	Astrocyte	Human_DOWN	chr1:30747720-30750248
1	30747720	30750248	Oligodendrocyte	Human_DOWN	chr1:30747720-30750248
1	30754742	30755221	Microglia	Human_DOWN	chr1:30754742-30755221
1	30756486	30758122	Oligodendrocyte	Human_DOWN	chr1:30756486-30758122
1	30761450	30764456	Microglia	Human_DOWN	chr1:30761450-30764456
1	30761450	30764456	Oligodendrocyte	Human_DOWN	chr1:30761450-30764456
1	30778296	30779150	Oligodendrocyte	Human_DOWN	chr1:30778296-30779150
1	30800282	30802460	Astrocyte	Human_DOWN	chr1:30800282-30802460
1	30906894	30907664	Astrocyte	Human_DOWN	chr1:30906894-30907664
1	30929052	30931423	Astrocyte	Human_DOWN	chr1:30929052-30931423
1	30965538	30967355	Oligodendrocyte	Human_DOWN	chr1:30965538-30967355
1	31102551	31103270	Microglia	Human_DOWN	chr1:31102551-31103270
1	31214708	31216365	Oligodendrocyte	Human_UP	chr1:31214708-31216365
1	31216878	31219427	L3-5_RORB_1	Human_DOWN	chr1:31216878-31219427
1	31216878	31219427	L4-6_RORB_2	Human_DOWN	chr1:31216878-31219427
1	31216878	31219427	L5-6_THEMIS_1	Human_DOWN	chr1:31216878-31219427
1	31216878	31219427	Oligodendrocyte	Human_UP	chr1:31216878-31219427
1	31366325	31367768	Oligodendrocyte	Human_UP	chr1:31366325-31367768
1	31372249	31374087	Astrocyte	Human_DOWN	chr1:31372249-31374087
1	31769761	31772829	Astrocyte	Human_DOWN	chr1:31769761-31772829
1	32054951	32056611	Oligodendrocyte	Human_DOWN	chr1:32054951-32056611
1	32054951	32056611	OPC	Human_DOWN	chr1:32054951-32056611
1	32061911	32063910	Astrocyte	Human_DOWN	chr1:32061911-32063910
1	32107373	32108991	Astrocyte	Human_DOWN	chr1:32107373-32108991
1	32128477	32128996	Oligodendrocyte	Human_UP	chr1:32128477-32128996
1	32205009	32206759	Astrocyte	Human_DOWN	chr1:32205009-32206759
1	32221144	32223031	Astrocyte	Human_DOWN	chr1:32221144-32223031
1	32221144	32223031	OPC	Human_DOWN	chr1:32221144-32223031
1	32426537	32428138	Oligodendrocyte	Human_DOWN	chr1:32426537-32428138
1	32701190	32704276	Oligodendrocyte	Human_DOWN	chr1:32701190-32704276
1	32740949	32743842	Astrocyte	Human_DOWN	chr1:32740949-32743842
1	32740949	32743842	Oligodendrocyte	Human_DOWN	chr1:32740949-32743842
1	32772624	32774562	Astrocyte	Human_DOWN	chr1:32772624-32774562
1	32772624	32774562	OPC	Human_DOWN	chr1:32772624-32774562
1	32786656	32787507	OPC	Human_DOWN	chr1:32786656-32787507
1	32939458	32940586	OPC	Human_DOWN	chr1:32939458-32940586
1	33080510	33083038	Astrocyte	Human_DOWN	chr1:33080510-33083038
1	33096193	33096986	VIP	Human_DOWN	chr1:33096193-33096986
1	33137712	33138299	Oligodendrocyte	Human_UP	chr1:33137712-33138299
1	33306129	33307460	Oligodendrocyte	Human_DOWN	chr1:33306129-33307460
1	33341758	33342965	Astrocyte	Human_DOWN	chr1:33341758-33342965
1	33367134	33368409	Astrocyte	Human_DOWN	chr1:33367134-33368409
1	33379546	33380297	OPC	Human_DOWN	chr1:33379546-33380297
1	33436259	33437613	PVALB_Basket	Human_UP	chr1:33436259-33437613
1	33459715	33461705	L2-3_1	Human_DOWN	chr1:33459715-33461705
1	33459715	33461705	L5-6_FEZF2_1	Human_DOWN	chr1:33459715-33461705
1	33459715	33461705	L5-6_FEZF2_2-3	Human_DOWN	chr1:33459715-33461705
1	33581860	33582724	L4-6_FEZF2	Human_DOWN	chr1:33581860-33582724
1	33661262	33662424	L2-3_3	Human_UP	chr1:33661262-33662424
1	34066587	34067664	Oligodendrocyte	Human_UP	chr1:34066587-34067664
1	34070152	34070761	Oligodendrocyte	Human_UP	chr1:34070152-34070761
1	34089458	34090576	L2-3_3	Human_UP	chr1:34089458-34090576
1	34112802	34114258	Oligodendrocyte	Human_UP	chr1:34112802-34114258
1	34478509	34480110	Astrocyte	Human_DOWN	chr1:34478509-34480110
1	34835564	34836089	Oligodendrocyte	Human_UP	chr1:34835564-34836089
1	34843990	34844514	Oligodendrocyte	Human_UP	chr1:34843990-34844514
1	35210053	35211794	Astrocyte	Human_DOWN	chr1:35210053-35211794
1	35210053	35211794	OPC	Human_DOWN	chr1:35210053-35211794
1	35210053	35211794	PVALB_Basket	Human_DOWN	chr1:35210053-35211794
1	35210053	35211794	SST_CALB1-	Human_DOWN	chr1:35210053-35211794
1	35210053	35211794	VIP	Human_DOWN	chr1:35210053-35211794
1	35558293	35559261	Astrocyte	Human_DOWN	chr1:35558293-35559261
1	35706967	35709793	Astrocyte	Human_DOWN	chr1:35706967-35709793
1	35715387	35716035	Astrocyte	Human_DOWN	chr1:35715387-35716035
1	35769126	35770575	Astrocyte	Human_DOWN	chr1:35769126-35770575
1	35807267	35809375	L5-6_FEZF2_1	Human_DOWN	chr1:35807267-35809375
1	35930122	35932070	Astrocyte	Human_DOWN	chr1:35930122-35932070
1	36083567	36085085	L2-3_3	Human_DOWN	chr1:36083567-36085085
1	36083567	36085085	L3-5_RORB_1	Human_DOWN	chr1:36083567-36085085
1	36083567	36085085	PVALB_Basket	Human_DOWN	chr1:36083567-36085085
1	36087945	36089767	Astrocyte	Human_DOWN	chr1:36087945-36089767
1	36087945	36089767	L5-6_FEZF2_2-3	Human_DOWN	chr1:36087945-36089767
1	36099449	36100308	Astrocyte	Human_DOWN	chr1:36099449-36100308
1	36174128	36174577	Oligodendrocyte	Human_DOWN	chr1:36174128-36174577
1	36203270	36204789	Astrocyte	Human_DOWN	chr1:36203270-36204789
1	36203270	36204789	OPC	Human_DOWN	chr1:36203270-36204789
1	36207313	36207990	Astrocyte	Human_DOWN	chr1:36207313-36207990
1	36305891	36307564	Astrocyte	Human_DOWN	chr1:36305891-36307564
1	36305891	36307564	Oligodendrocyte	Human_DOWN	chr1:36305891-36307564
1	36349778	36352280	OPC	Human_DOWN	chr1:36349778-36352280
1	36365010	36366816	Astrocyte	Human_DOWN	chr1:36365010-36366816
1	36373345	36375232	Astrocyte	Human_DOWN	chr1:36373345-36375232
1	36449736	36451177	Astrocyte	Human_DOWN	chr1:36449736-36451177
1	36703528	36704724	Oligodendrocyte	Human_UP	chr1:36703528-36704724
1	36795869	36797213	L5-6_THEMIS_1	Human_UP	chr1:36795869-36797213
1	36864168	36865863	Astrocyte	Human_DOWN	chr1:36864168-36865863
1	36923749	36925713	OPC	Human_DOWN	chr1:36923749-36925713
1	37238248	37239449	L5-6_THEMIS_1	Human_UP	chr1:37238248-37239449
1	37473362	37475154	Astrocyte	Human_DOWN	chr1:37473362-37475154
1	37485481	37486593	Astrocyte	Human_DOWN	chr1:37485481-37486593
1	37486892	37488388	Astrocyte	Human_DOWN	chr1:37486892-37488388
1	37553762	37554780	Astrocyte	Human_DOWN	chr1:37553762-37554780
1	37558220	37559329	L3-5_RORB_2	Human_UP	chr1:37558220-37559329
1	37682174	37683063	Oligodendrocyte	Human_DOWN	chr1:37682174-37683063
1	37721434	37723115	OPC	Human_DOWN	chr1:37721434-37723115
1	37731357	37732369	L3-5_RORB_2	Human_UP	chr1:37731357-37732369
1	37759251	37760586	L4-6_RORB_3	Human_UP	chr1:37759251-37760586
1	37759251	37760586	L5-6_FEZF2_1	Human_UP	chr1:37759251-37760586
1	37759251	37760586	L5-6_THEMIS_1	Human_UP	chr1:37759251-37760586
1	37763949	37766726	Astrocyte	Human_DOWN	chr1:37763949-37766726
1	37858903	37860600	Astrocyte	Human_DOWN	chr1:37858903-37860600
1	37931393	37932425	Astrocyte	Human_DOWN	chr1:37931393-37932425
1	37954061	37956874	Oligodendrocyte	Human_DOWN	chr1:37954061-37956874
1	37989169	37990768	Astrocyte	Human_DOWN	chr1:37989169-37990768
1	38040185	38040939	Oligodendrocyte	Human_DOWN	chr1:38040185-38040939
1	38085698	38086406	Oligodendrocyte	Human_DOWN	chr1:38085698-38086406
1	38138284	38139405	Astrocyte	Human_DOWN	chr1:38138284-38139405
1	38274418	38275825	Oligodendrocyte	Human_DOWN	chr1:38274418-38275825
1	38475967	38477032	Oligodendrocyte	Human_DOWN	chr1:38475967-38477032
1	38571487	38572518	OPC	Human_UP	chr1:38571487-38572518
1	39025743	39027299	Astrocyte	Human_DOWN	chr1:39025743-39027299
1	39268043	39270370	Astrocyte	Human_DOWN	chr1:39268043-39270370
1	39294486	39296614	Astrocyte	Human_DOWN	chr1:39294486-39296614
1	39489038	39490178	OPC	Human_DOWN	chr1:39489038-39490178
1	39490383	39491770	Astrocyte	Human_DOWN	chr1:39490383-39491770
1	39490383	39491770	L5-6_FEZF2_2-3	Human_DOWN	chr1:39490383-39491770
1	39490383	39491770	OPC	Human_DOWN	chr1:39490383-39491770
1	39608895	39610097	Astrocyte	Human_DOWN	chr1:39608895-39610097
1	39631904	39633762	Astrocyte	Human_DOWN	chr1:39631904-39633762
1	39631904	39633762	OPC	Human_DOWN	chr1:39631904-39633762
1	39653126	39654208	Astrocyte	Human_DOWN	chr1:39653126-39654208
1	39753141	39755405	Astrocyte	Human_DOWN	chr1:39753141-39755405
1	39763677	39765622	L4-6_RORB_2	Human_DOWN	chr1:39763677-39765622
1	39775442	39776744	L2-3_3	Human_DOWN	chr1:39775442-39776744
1	39775442	39776744	L3-5_RORB_2	Human_DOWN	chr1:39775442-39776744
1	39775442	39776744	L5-6_THEMIS_2	Human_DOWN	chr1:39775442-39776744
1	39777433	39778387	Microglia	Human_DOWN	chr1:39777433-39778387
1	39798828	39800148	Astrocyte	Human_DOWN	chr1:39798828-39800148
1	39798828	39800148	Microglia	Human_DOWN	chr1:39798828-39800148
1	39798828	39800148	Oligodendrocyte	Human_UP	chr1:39798828-39800148
1	39896775	39897418	Oligodendrocyte	Human_UP	chr1:39896775-39897418
1	39898962	39899239	Oligodendrocyte	Human_UP	chr1:39898962-39899239
1	40096644	40098028	Astrocyte	Human_DOWN	chr1:40096644-40098028
1	40476877	40478380	Astrocyte	Human_DOWN	chr1:40476877-40478380
1	40476877	40478380	Oligodendrocyte	Human_DOWN	chr1:40476877-40478380
1	40508298	40509680	Astrocyte	Human_DOWN	chr1:40508298-40509680
1	41423268	41424551	Astrocyte	Human_DOWN	chr1:41423268-41424551
1	41423268	41424551	PVALB_Basket	Human_DOWN	chr1:41423268-41424551
1	41498265	41499704	L5-6_THEMIS_1	Human_UP	chr1:41498265-41499704
1	41573746	41576308	Astrocyte	Human_DOWN	chr1:41573746-41576308
1	41681316	41683909	L4-6_RORB_3	Human_UP	chr1:41681316-41683909
1	42133690	42134606	L5-6_THEMIS_1	Human_UP	chr1:42133690-42134606
1	42359053	42360387	L4-6_RORB_2	Human_DOWN	chr1:42359053-42360387
1	42379587	42381729	Oligodendrocyte	Human_DOWN	chr1:42379587-42381729
1	42419263	42421620	Astrocyte	Human_DOWN	chr1:42419263-42421620
1	42742166	42743907	Oligodendrocyte	Human_DOWN	chr1:42742166-42743907
1	42756701	42757777	Oligodendrocyte	Human_DOWN	chr1:42756701-42757777
1	42784703	42786504	L4-6_RORB_2	Human_UP	chr1:42784703-42786504
1	42845936	42847477	Astrocyte	Human_DOWN	chr1:42845936-42847477
1	42922906	42925895	Astrocyte	Human_DOWN	chr1:42922906-42925895
1	42931860	42932683	Oligodendrocyte	Human_DOWN	chr1:42931860-42932683
1	42941109	42942353	L2-3_2	Human_UP	chr1:42941109-42942353
1	42941109	42942353	L2-3_3	Human_UP	chr1:42941109-42942353
1	42941109	42942353	L3-5_RORB_1	Human_UP	chr1:42941109-42942353
1	42941109	42942353	L4-6_RORB_3	Human_UP	chr1:42941109-42942353
1	42941109	42942353	Oligodendrocyte	Human_DOWN	chr1:42941109-42942353
1	43073252	43074731	Astrocyte	Human_DOWN	chr1:43073252-43074731
1	43147435	43148315	L5-6_FEZF2_2-3	Human_DOWN	chr1:43147435-43148315
1	43171495	43173060	Astrocyte	Human_DOWN	chr1:43171495-43173060
1	43243274	43243761	Oligodendrocyte	Human_DOWN	chr1:43243274-43243761
1	43348043	43350443	Astrocyte	Human_DOWN	chr1:43348043-43350443
1	43357939	43359393	Astrocyte	Human_DOWN	chr1:43357939-43359393
1	43357939	43359393	OPC	Human_DOWN	chr1:43357939-43359393
1	43389178	43390613	Astrocyte	Human_DOWN	chr1:43389178-43390613
1	43512897	43515536	Oligodendrocyte	Human_DOWN	chr1:43512897-43515536
1	43545446	43546428	OPC	Human_DOWN	chr1:43545446-43546428
1	43649282	43651155	Microglia	Human_DOWN	chr1:43649282-43651155
1	43671167	43674038	Astrocyte	Human_DOWN	chr1:43671167-43674038
1	43671167	43674038	Microglia	Human_DOWN	chr1:43671167-43674038
1	43671167	43674038	Oligodendrocyte	Human_DOWN	chr1:43671167-43674038
1	43705847	43708244	Astrocyte	Human_DOWN	chr1:43705847-43708244
1	43858030	43859210	Astrocyte	Human_DOWN	chr1:43858030-43859210
1	43969284	43970378	Astrocyte	Human_DOWN	chr1:43969284-43970378
1	44219339	44221442	Astrocyte	Human_DOWN	chr1:44219339-44221442
1	44237668	44238828	Astrocyte	Human_DOWN	chr1:44237668-44238828
1	44237668	44238828	L4-6_RORB_3	Human_DOWN	chr1:44237668-44238828
1	44237668	44238828	L4-6_FEZF2	Human_DOWN	chr1:44237668-44238828
1	44237668	44238828	L4-6_RORB_2	Human_DOWN	chr1:44237668-44238828
1	44237668	44238828	L5-6_FEZF2_1	Human_DOWN	chr1:44237668-44238828
1	44237668	44238828	L5-6_THEMIS_1	Human_DOWN	chr1:44237668-44238828
1	44251939	44253089	Oligodendrocyte	Human_DOWN	chr1:44251939-44253089
1	44354599	44356122	Astrocyte	Human_DOWN	chr1:44354599-44356122
1	44481295	44483043	Oligodendrocyte	Human_DOWN	chr1:44481295-44483043
1	44488570	44489031	Oligodendrocyte	Human_DOWN	chr1:44488570-44489031
1	44559369	44560804	Oligodendrocyte	Human_DOWN	chr1:44559369-44560804
1	44594788	44595703	Astrocyte	Human_DOWN	chr1:44594788-44595703
1	44641838	44642799	Microglia	Human_DOWN	chr1:44641838-44642799
1	44721506	44722305	Microglia	Human_UP	chr1:44721506-44722305
1	44774939	44776707	Astrocyte	Human_DOWN	chr1:44774939-44776707
1	44801890	44802913	Astrocyte	Human_DOWN	chr1:44801890-44802913
1	44801890	44802913	Oligodendrocyte	Human_DOWN	chr1:44801890-44802913
1	44801890	44802913	OPC	Human_DOWN	chr1:44801890-44802913
1	44807272	44808846	Astrocyte	Human_DOWN	chr1:44807272-44808846
1	44807272	44808846	Oligodendrocyte	Human_DOWN	chr1:44807272-44808846
1	44841805	44843906	Astrocyte	Human_DOWN	chr1:44841805-44843906
1	44848027	44849821	Astrocyte	Human_DOWN	chr1:44848027-44849821
1	44860281	44862494	OPC	Human_DOWN	chr1:44860281-44862494
1	44881014	44881650	L5-6_THEMIS_1	Human_UP	chr1:44881014-44881650
1	45014365	45015055	Astrocyte	Human_DOWN	chr1:45014365-45015055
1	45190104	45191853	L4-6_RORB_2	Human_DOWN	chr1:45190104-45191853
1	45569131	45570660	Astrocyte	Human_DOWN	chr1:45569131-45570660
1	45583084	45585135	Astrocyte	Human_DOWN	chr1:45583084-45585135
1	46166057	46167877	L3-5_RORB_3	Human_DOWN	chr1:46166057-46167877
1	46173001	46175748	L3-5_RORB_3	Human_DOWN	chr1:46173001-46175748
1	46179175	46180702	Astrocyte	Human_DOWN	chr1:46179175-46180702
1	46202632	46204870	Astrocyte	Human_DOWN	chr1:46202632-46204870
1	46405856	46407255	L3-5_RORB_1	Human_UP	chr1:46405856-46407255
1	46412625	46414686	Astrocyte	Human_DOWN	chr1:46412625-46414686
1	46442116	46443384	OPC	Human_DOWN	chr1:46442116-46443384
1	46446716	46449033	Astrocyte	Human_DOWN	chr1:46446716-46449033
1	46531699	46532145	L4-6_RORB_2	Human_UP	chr1:46531699-46532145
1	46603412	46604958	Oligodendrocyte	Human_DOWN	chr1:46603412-46604958
1	46603412	46604958	OPC	Human_DOWN	chr1:46603412-46604958
1	46637235	46638023	L5-6_THEMIS_2	Human_UP	chr1:46637235-46638023
1	47231207	47232706	Oligodendrocyte	Human_DOWN	chr1:47231207-47232706
1	47386969	47389462	L3-5_RORB_1	Human_UP	chr1:47386969-47389462
1	47432210	47433416	Microglia	Human_DOWN	chr1:47432210-47433416
1	47433870	47434743	Microglia	Human_DOWN	chr1:47433870-47434743
1	47507745	47509452	Oligodendrocyte	Human_DOWN	chr1:47507745-47509452
1	47652360	47653113	L2-3_3	Human_DOWN	chr1:47652360-47653113
1	47652360	47653113	L5-6_THEMIS_2	Human_DOWN	chr1:47652360-47653113
1	47705303	47706228	PVALB_Basket	Human_UP	chr1:47705303-47706228
1	47708799	47711368	Oligodendrocyte	Human_DOWN	chr1:47708799-47711368
1	47943921	47945479	L3-5_RORB_1	Human_DOWN	chr1:47943921-47945479
1	48040347	48041992	LAMP5_L1-4	Human_UP	chr1:48040347-48041992
1	48530598	48531296	Oligodendrocyte	Human_UP	chr1:48530598-48531296
1	48572299	48573552	Oligodendrocyte	Human_UP	chr1:48572299-48573552
1	48691324	48695206	L3-5_RORB_3	Human_UP	chr1:48691324-48695206
1	48746244	48747704	Oligodendrocyte	Human_DOWN	chr1:48746244-48747704
1	49864367	49865534	PVALB_Basket	Human_DOWN	chr1:49864367-49865534
1	50332049	50336589	L3-5_RORB_3	Human_UP	chr1:50332049-50336589
1	50620470	50622061	Oligodendrocyte	Human_DOWN	chr1:50620470-50622061
1	51325782	51327402	L4-5_RORB_1	Human_UP	chr1:51325782-51327402
1	51325782	51327402	L5-6_THEMIS_1	Human_UP	chr1:51325782-51327402
1	51328829	51332551	L2-3_1	Human_UP	chr1:51328829-51332551
1	51328829	51332551	L5-6_THEMIS_1	Human_UP	chr1:51328829-51332551
1	51421774	51424000	Microglia	Human_DOWN	chr1:51421774-51424000
1	51574808	51575343	Oligodendrocyte	Human_UP	chr1:51574808-51575343
1	51657335	51658196	Microglia	Human_DOWN	chr1:51657335-51658196
1	51657335	51658196	Oligodendrocyte	Human_DOWN	chr1:51657335-51658196
1	51657335	51658196	SST_CALB1-	Human_DOWN	chr1:51657335-51658196
1	51728675	51730472	Astrocyte	Human_DOWN	chr1:51728675-51730472
1	51990298	51991244	L3-5_RORB_2	Human_DOWN	chr1:51990298-51991244
1	51990298	51991244	L4-6_RORB_3	Human_DOWN	chr1:51990298-51991244
1	51990298	51991244	Oligodendrocyte	Human_DOWN	chr1:51990298-51991244
1	52032447	52034195	Astrocyte	Human_DOWN	chr1:52032447-52034195
1	52054714	52057080	Astrocyte	Human_DOWN	chr1:52054714-52057080
1	52403713	52405209	Astrocyte	Human_DOWN	chr1:52403713-52405209
1	52748117	52749201	Oligodendrocyte	Human_DOWN	chr1:52748117-52749201
1	53413082	53414162	L3-5_RORB_1	Human_UP	chr1:53413082-53414162
1	53413082	53414162	L5-6_THEMIS_2	Human_UP	chr1:53413082-53414162
1	53416147	53417799	OPC	Human_DOWN	chr1:53416147-53417799
1	53416147	53417799	PVALB_Basket	Human_DOWN	chr1:53416147-53417799
1	53978072	53980382	L4-6_FEZF2	Human_UP	chr1:53978072-53980382
1	54103124	54104295	L2-3_1	Human_UP	chr1:54103124-54104295
1	54222401	54223187	Astrocyte	Human_DOWN	chr1:54222401-54223187
1	54227046	54230013	OPC	Human_DOWN	chr1:54227046-54230013
1	54286895	54288291	Astrocyte	Human_DOWN	chr1:54286895-54288291
1	54290480	54292203	Astrocyte	Human_DOWN	chr1:54290480-54292203
1	54299727	54300878	Astrocyte	Human_DOWN	chr1:54299727-54300878
1	54299727	54300878	L2-3_2	Human_DOWN	chr1:54299727-54300878
1	54301452	54302217	OPC	Human_DOWN	chr1:54301452-54302217
1	54310755	54312127	Astrocyte	Human_DOWN	chr1:54310755-54312127
1	54330585	54331759	SST_CALB1-	Human_UP	chr1:54330585-54331759
1	54355565	54357282	Oligodendrocyte	Human_DOWN	chr1:54355565-54357282
1	54390418	54392124	L2-3_2	Human_DOWN	chr1:54390418-54392124
1	54405129	54405578	OPC	Human_DOWN	chr1:54405129-54405578
1	54474115	54476809	OPC	Human_DOWN	chr1:54474115-54476809
1	54541478	54543282	Oligodendrocyte	Human_UP	chr1:54541478-54543282
1	54648752	54650264	L5-6_FEZF2_1	Human_UP	chr1:54648752-54650264
1	54794383	54796499	L3-5_RORB_1	Human_UP	chr1:54794383-54796499
1	54849575	54851110	L5-6_FEZF2_2-3	Human_UP	chr1:54849575-54851110
1	54875703	54876174	Oligodendrocyte	Human_DOWN	chr1:54875703-54876174
1	54972931	54974045	L2-3_3	Human_DOWN	chr1:54972931-54974045
1	54972931	54974045	L4-6_RORB_3	Human_DOWN	chr1:54972931-54974045
1	54987132	54988264	L3-5_RORB_2	Human_UP	chr1:54987132-54988264
1	54987132	54988264	L5-6_FEZF2_2-3	Human_UP	chr1:54987132-54988264
1	54996259	54997630	Oligodendrocyte	Human_DOWN	chr1:54996259-54997630
1	55049795	55051763	L2-3_3	Human_UP	chr1:55049795-55051763
1	55049795	55051763	L3-5_RORB_1	Human_UP	chr1:55049795-55051763
1	55049795	55051763	L3-5_RORB_2	Human_UP	chr1:55049795-55051763
1	55049795	55051763	L4-5_RORB_1	Human_UP	chr1:55049795-55051763
1	55049795	55051763	L4-6_RORB_3	Human_UP	chr1:55049795-55051763
1	55049795	55051763	L4-6_RORB_2	Human_UP	chr1:55049795-55051763
1	55049795	55051763	L5-6_THEMIS_1	Human_UP	chr1:55049795-55051763
1	55179069	55179541	L4-6_RORB_2	Human_UP	chr1:55179069-55179541
1	55337784	55338796	Oligodendrocyte	Human_DOWN	chr1:55337784-55338796
1	55362544	55363236	L5-6_THEMIS_1	Human_DOWN	chr1:55362544-55363236
1	55382306	55383270	Oligodendrocyte	Human_DOWN	chr1:55382306-55383270
1	55640793	55641635	Oligodendrocyte	Human_UP	chr1:55640793-55641635
1	55668716	55671084	L5-6_THEMIS_1	Human_UP	chr1:55668716-55671084
1	55668716	55671084	Oligodendrocyte	Human_UP	chr1:55668716-55671084
1	55826282	55826847	L4-6_FEZF2	Human_UP	chr1:55826282-55826847
1	55930930	55932032	L5-6_THEMIS_2	Human_UP	chr1:55930930-55932032
1	56062338	56064423	Oligodendrocyte	Human_DOWN	chr1:56062338-56064423
1	56516155	56517601	Oligodendrocyte	Human_DOWN	chr1:56516155-56517601
1	56644192	56646411	Oligodendrocyte	Human_DOWN	chr1:56644192-56646411
1	56831127	56833548	L3-5_RORB_1	Human_UP	chr1:56831127-56833548
1	56898103	56900221	L2-3_2	Human_UP	chr1:56898103-56900221
1	56898103	56900221	L3-5_RORB_2	Human_UP	chr1:56898103-56900221
1	57062676	57064209	L2-3_3	Human_UP	chr1:57062676-57064209
1	57062676	57064209	L4-5_RORB_1	Human_UP	chr1:57062676-57064209
1	57062676	57064209	L4-6_RORB_3	Human_UP	chr1:57062676-57064209
1	57270992	57272806	L3-5_RORB_1	Human_UP	chr1:57270992-57272806
1	57270992	57272806	L3-5_RORB_2	Human_UP	chr1:57270992-57272806
1	57270992	57272806	L4-5_RORB_1	Human_UP	chr1:57270992-57272806
1	57270992	57272806	L4-6_RORB_3	Human_UP	chr1:57270992-57272806
1	57270992	57272806	L5-6_THEMIS_1	Human_UP	chr1:57270992-57272806
1	57270992	57272806	L5-6_THEMIS_2	Human_UP	chr1:57270992-57272806
1	57327910	57328440	L3-5_RORB_2	Human_DOWN	chr1:57327910-57328440
1	57585960	57586689	L4-6_FEZF2	Human_UP	chr1:57585960-57586689
1	58248017	58251030	Astrocyte	Human_DOWN	chr1:58248017-58251030
1	58422929	58424152	L3-5_RORB_2	Human_DOWN	chr1:58422929-58424152
1	58422929	58424152	L4-6_RORB_2	Human_DOWN	chr1:58422929-58424152
1	58584346	58586745	L3-5_RORB_3	Human_UP	chr1:58584346-58586745
1	58699442	58700748	Oligodendrocyte	Human_DOWN	chr1:58699442-58700748
1	58814470	58817050	Astrocyte	Human_DOWN	chr1:58814470-58817050
1	58918929	58921440	Astrocyte	Human_DOWN	chr1:58918929-58921440
1	58978172	58978666	Microglia	Human_DOWN	chr1:58978172-58978666
1	59090383	59091565	L4-5_RORB_1	Human_UP	chr1:59090383-59091565
1	59107316	59108302	L3-5_RORB_1	Human_UP	chr1:59107316-59108302
1	59136339	59138900	L2-3_1	Human_UP	chr1:59136339-59138900
1	59136339	59138900	L3-5_RORB_1	Human_UP	chr1:59136339-59138900
1	59136339	59138900	L3-5_RORB_2	Human_UP	chr1:59136339-59138900
1	59136339	59138900	L4-5_RORB_1	Human_UP	chr1:59136339-59138900
1	59136339	59138900	L5-6_THEMIS_1	Human_UP	chr1:59136339-59138900
1	59146599	59147832	Microglia	Human_UP	chr1:59146599-59147832
1	59445933	59447686	L4-5_RORB_1	Human_UP	chr1:59445933-59447686
1	59597461	59598547	L4-5_RORB_1	Human_UP	chr1:59597461-59598547
1	59597461	59598547	L5-6_THEMIS_1	Human_UP	chr1:59597461-59598547
1	59814004	59816997	Astrocyte	Human_DOWN	chr1:59814004-59816997
1	59814004	59816997	OPC	Human_DOWN	chr1:59814004-59816997
1	59879430	59881839	Astrocyte	Human_DOWN	chr1:59879430-59881839
1	59884982	59886696	L3-5_RORB_1	Human_UP	chr1:59884982-59886696
1	59884982	59886696	L4-5_RORB_1	Human_UP	chr1:59884982-59886696
1	59884982	59886696	L4-6_RORB_2	Human_UP	chr1:59884982-59886696
1	59957729	59958302	PVALB_Basket	Human_UP	chr1:59957729-59958302
1	60367331	60368543	L4-6_RORB_2	Human_UP	chr1:60367331-60368543
1	60564775	60566677	L3-5_RORB_2	Human_UP	chr1:60564775-60566677
1	60677554	60678068	Oligodendrocyte	Human_DOWN	chr1:60677554-60678068
1	60923104	60925700	Microglia	Human_UP	chr1:60923104-60925700
1	60983285	60985060	L5-6_THEMIS_1	Human_UP	chr1:60983285-60985060
1	61270649	61271816	Microglia	Human_DOWN	chr1:61270649-61271816
1	61272974	61274294	Oligodendrocyte	Human_UP	chr1:61272974-61274294
1	61591217	61592749	OPC	Human_UP	chr1:61591217-61592749
1	61640523	61642302	Microglia	Human_UP	chr1:61640523-61642302
1	62384353	62386383	L4-6_FEZF2	Human_UP	chr1:62384353-62386383
1	62529978	62531121	L3-5_RORB_1	Human_UP	chr1:62529978-62531121
1	62529978	62531121	L4-6_RORB_3	Human_UP	chr1:62529978-62531121
1	62529978	62531121	L4-6_FEZF2	Human_UP	chr1:62529978-62531121
1	62799876	62802536	L2-3_3	Human_UP	chr1:62799876-62802536
1	62799876	62802536	Microglia	Human_UP	chr1:62799876-62802536
1	63316776	63318034	Oligodendrocyte	Human_DOWN	chr1:63316776-63318034
1	63327514	63328333	Oligodendrocyte	Human_DOWN	chr1:63327514-63328333
1	63547694	63548256	L3-5_RORB_1	Human_UP	chr1:63547694-63548256
1	63690684	63692469	L3-5_RORB_1	Human_UP	chr1:63690684-63692469
1	63690684	63692469	L4-6_RORB_3	Human_UP	chr1:63690684-63692469
1	63690684	63692469	Oligodendrocyte	Human_UP	chr1:63690684-63692469
1	63773566	63775640	Oligodendrocyte	Human_UP	chr1:63773566-63775640
1	63842315	63844814	Oligodendrocyte	Human_UP	chr1:63842315-63844814
1	63881782	63883062	Oligodendrocyte	Human_UP	chr1:63881782-63883062
1	63909904	63910846	Oligodendrocyte	Human_UP	chr1:63909904-63910846
1	63921162	63923396	L2-3_1	Human_UP	chr1:63921162-63923396
1	63921162	63923396	Oligodendrocyte	Human_UP	chr1:63921162-63923396
1	63982784	63985168	L2-3_1	Human_UP	chr1:63982784-63985168
1	63982784	63985168	L5-6_THEMIS_1	Human_UP	chr1:63982784-63985168
1	64005888	64007299	L2-3_3	Human_UP	chr1:64005888-64007299
1	64110599	64112682	Oligodendrocyte	Human_UP	chr1:64110599-64112682
1	64193757	64195530	L5-6_FEZF2_2-3	Human_UP	chr1:64193757-64195530
1	64193757	64195530	Oligodendrocyte	Human_UP	chr1:64193757-64195530
1	64328920	64329882	L5-6_FEZF2_2-3	Human_UP	chr1:64328920-64329882
1	64328920	64329882	L5-6_THEMIS_1	Human_UP	chr1:64328920-64329882
1	64505046	64507652	L2-3_1	Human_UP	chr1:64505046-64507652
1	64505046	64507652	L2-3_3	Human_UP	chr1:64505046-64507652
1	64505046	64507652	L3-5_RORB_1	Human_UP	chr1:64505046-64507652
1	64505046	64507652	L5-6_FEZF2_1	Human_UP	chr1:64505046-64507652
1	64505046	64507652	L5-6_FEZF2_2-3	Human_UP	chr1:64505046-64507652
1	64513432	64514724	L3-5_RORB_1	Human_UP	chr1:64513432-64514724
1	64513432	64514724	L5-6_FEZF2_1	Human_UP	chr1:64513432-64514724
1	64513432	64514724	L5-6_FEZF2_2-3	Human_UP	chr1:64513432-64514724
1	64576035	64576632	Astrocyte	Human_UP	chr1:64576035-64576632
1	64576035	64576632	OPC	Human_UP	chr1:64576035-64576632
1	64585430	64586269	L4-6_RORB_2	Human_UP	chr1:64585430-64586269
1	64678116	64679937	L3-5_RORB_1	Human_UP	chr1:64678116-64679937
1	64686724	64688815	Oligodendrocyte	Human_DOWN	chr1:64686724-64688815
1	64744092	64746850	L3-5_RORB_3	Human_UP	chr1:64744092-64746850
1	64744092	64746850	Oligodendrocyte	Human_DOWN	chr1:64744092-64746850
1	64823710	64824848	Oligodendrocyte	Human_DOWN	chr1:64823710-64824848
1	64974424	64976252	Oligodendrocyte	Human_UP	chr1:64974424-64976252
1	65147026	65150165	Oligodendrocyte	Human_DOWN	chr1:65147026-65150165
1	65308671	65310864	Astrocyte	Human_DOWN	chr1:65308671-65310864
1	65350659	65351142	Oligodendrocyte	Human_DOWN	chr1:65350659-65351142
1	65411673	65412878	Oligodendrocyte	Human_DOWN	chr1:65411673-65412878
1	65687439	65688478	Astrocyte	Human_DOWN	chr1:65687439-65688478
1	66071723	66072289	Oligodendrocyte	Human_DOWN	chr1:66071723-66072289
1	66072762	66074260	Oligodendrocyte	Human_DOWN	chr1:66072762-66074260
1	66124014	66125311	Oligodendrocyte	Human_DOWN	chr1:66124014-66125311
1	66311208	66312080	Oligodendrocyte	Human_DOWN	chr1:66311208-66312080
1	66316451	66317474	Oligodendrocyte	Human_DOWN	chr1:66316451-66317474
1	66331614	66332887	L2-3_3	Human_DOWN	chr1:66331614-66332887
1	66331614	66332887	L3-5_RORB_2	Human_DOWN	chr1:66331614-66332887
1	66331614	66332887	Oligodendrocyte	Human_DOWN	chr1:66331614-66332887
1	66335690	66337043	L2-3_1	Human_UP	chr1:66335690-66337043
1	66354135	66355055	Oligodendrocyte	Human_DOWN	chr1:66354135-66355055
1	66371237	66372995	Microglia	Human_UP	chr1:66371237-66372995
1	66404561	66405330	L4-5_RORB_1	Human_DOWN	chr1:66404561-66405330
1	66404561	66405330	L4-6_RORB_2	Human_DOWN	chr1:66404561-66405330
1	66404561	66405330	L5-6_FEZF2_1	Human_DOWN	chr1:66404561-66405330
1	66476889	66478681	L2-3_1	Human_UP	chr1:66476889-66478681
1	66476889	66478681	L2-3_2	Human_UP	chr1:66476889-66478681
1	66542761	66543827	Astrocyte	Human_UP	chr1:66542761-66543827
1	67018332	67021105	Astrocyte	Human_UP	chr1:67018332-67021105
1	67327403	67327938	PVALB_Basket	Human_DOWN	chr1:67327403-67327938
1	67558922	67559995	OPC	Human_UP	chr1:67558922-67559995
1	67618222	67620669	L2-3_3	Human_UP	chr1:67618222-67620669
1	67618222	67620669	L3-5_RORB_2	Human_UP	chr1:67618222-67620669
1	67645927	67647272	L4-6_RORB_2	Human_UP	chr1:67645927-67647272
1	67747752	67750550	L4-6_FEZF2	Human_UP	chr1:67747752-67750550
1	67753281	67754037	Astrocyte	Human_UP	chr1:67753281-67754037
1	67879910	67881013	L2-3_1	Human_DOWN	chr1:67879910-67881013
1	67879910	67881013	L2-3_2	Human_DOWN	chr1:67879910-67881013
1	67879910	67881013	L2-3_3	Human_DOWN	chr1:67879910-67881013
1	68050019	68050899	VIP	Human_DOWN	chr1:68050019-68050899
1	68102817	68105167	L5-6_FEZF2_2-3	Human_DOWN	chr1:68102817-68105167
1	68102817	68105167	L5-6_THEMIS_1	Human_DOWN	chr1:68102817-68105167
1	68116658	68117740	OPC	Human_UP	chr1:68116658-68117740
1	68321072	68321492	OPC	Human_UP	chr1:68321072-68321492
1	68342339	68343588	Oligodendrocyte	Human_UP	chr1:68342339-68343588
1	68383807	68385590	Astrocyte	Human_UP	chr1:68383807-68385590
1	68383807	68385590	LAMP5_L1-4	Human_UP	chr1:68383807-68385590
1	68442768	68443469	Astrocyte	Human_UP	chr1:68442768-68443469
1	68496154	68498076	Oligodendrocyte	Human_UP	chr1:68496154-68498076
1	68620622	68621431	L3-5_RORB_3	Human_UP	chr1:68620622-68621431
1	68620622	68621431	L4-6_RORB_2	Human_UP	chr1:68620622-68621431
1	68724688	68725915	Astrocyte	Human_UP	chr1:68724688-68725915
1	69084538	69087012	L5-6_THEMIS_1	Human_UP	chr1:69084538-69087012
1	69109244	69110057	L3-5_RORB_2	Human_DOWN	chr1:69109244-69110057
1	69138942	69140010	Astrocyte	Human_UP	chr1:69138942-69140010
1	69138942	69140010	L3-5_RORB_1	Human_UP	chr1:69138942-69140010
1	69138942	69140010	L4-6_RORB_2	Human_UP	chr1:69138942-69140010
1	69138942	69140010	L5-6_FEZF2_1	Human_UP	chr1:69138942-69140010
1	69409661	69412612	Astrocyte	Human_UP	chr1:69409661-69412612
1	69409661	69412612	L2-3_1	Human_UP	chr1:69409661-69412612
1	69409661	69412612	L4-5_RORB_1	Human_UP	chr1:69409661-69412612
1	69409661	69412612	L5-6_FEZF2_1	Human_UP	chr1:69409661-69412612
1	69879112	69880512	Astrocyte	Human_UP	chr1:69879112-69880512
1	69897798	69899800	Astrocyte	Human_UP	chr1:69897798-69899800
1	69992329	69993974	Astrocyte	Human_UP	chr1:69992329-69993974
1	70685128	70687124	Oligodendrocyte	Human_UP	chr1:70685128-70687124
1	70806596	70808048	Astrocyte	Human_UP	chr1:70806596-70808048
1	70895272	70896661	L5-6_THEMIS_1	Human_UP	chr1:70895272-70896661
1	71227912	71229512	L2-3_3	Human_UP	chr1:71227912-71229512
1	71227912	71229512	L3-5_RORB_1	Human_UP	chr1:71227912-71229512
1	71227912	71229512	L4-5_RORB_1	Human_UP	chr1:71227912-71229512
1	71227912	71229512	L4-6_RORB_3	Human_UP	chr1:71227912-71229512
1	71227912	71229512	L5-6_THEMIS_2	Human_UP	chr1:71227912-71229512
1	71295206	71298964	Oligodendrocyte	Human_UP	chr1:71295206-71298964
1	71307176	71307902	L4-6_RORB_3	Human_UP	chr1:71307176-71307902
1	71364233	71366167	Astrocyte	Human_UP	chr1:71364233-71366167
1	71406312	71408515	Oligodendrocyte	Human_UP	chr1:71406312-71408515
1	71437718	71439612	Oligodendrocyte	Human_UP	chr1:71437718-71439612
1	71487928	71489387	Astrocyte	Human_UP	chr1:71487928-71489387
1	71586518	71588338	Oligodendrocyte	Human_UP	chr1:71586518-71588338
1	71640943	71642341	L3-5_RORB_2	Human_DOWN	chr1:71640943-71642341
1	71678459	71679096	L4-6_FEZF2	Human_UP	chr1:71678459-71679096
1	71816323	71817928	L5-6_FEZF2_1	Human_UP	chr1:71816323-71817928
1	71831601	71832478	Oligodendrocyte	Human_UP	chr1:71831601-71832478
1	71833335	71834109	Oligodendrocyte	Human_UP	chr1:71833335-71834109
1	71858979	71860269	L2-3_3	Human_UP	chr1:71858979-71860269
1	71858979	71860269	L5-6_THEMIS_1	Human_UP	chr1:71858979-71860269
1	71966224	71967403	Oligodendrocyte	Human_UP	chr1:71966224-71967403
1	72037773	72038249	Oligodendrocyte	Human_UP	chr1:72037773-72038249
1	72186389	72187192	Oligodendrocyte	Human_UP	chr1:72186389-72187192
1	72536569	72539230	L4-6_RORB_3	Human_UP	chr1:72536569-72539230
1	72536569	72539230	Oligodendrocyte	Human_UP	chr1:72536569-72539230
1	72845296	72847253	L5-6_THEMIS_1	Human_UP	chr1:72845296-72847253
1	73634326	73635734	Astrocyte	Human_UP	chr1:73634326-73635734
1	73672679	73675422	Oligodendrocyte	Human_UP	chr1:73672679-73675422
1	73897531	73900339	Astrocyte	Human_UP	chr1:73897531-73900339
1	73897531	73900339	Oligodendrocyte	Human_UP	chr1:73897531-73900339
1	73997634	73998726	Oligodendrocyte	Human_UP	chr1:73997634-73998726
1	74204547	74205766	L5-6_FEZF2_1	Human_UP	chr1:74204547-74205766
1	74341265	74343941	Oligodendrocyte	Human_UP	chr1:74341265-74343941
1	74356413	74358454	Microglia	Human_UP	chr1:74356413-74358454
1	74362802	74363831	L5-6_FEZF2_1	Human_DOWN	chr1:74362802-74363831
1	74379382	74380797	Astrocyte	Human_UP	chr1:74379382-74380797
1	74511941	74514457	Oligodendrocyte	Human_UP	chr1:74511941-74514457
1	75265162	75267201	Oligodendrocyte	Human_UP	chr1:75265162-75267201
1	75389933	75390596	L5-6_FEZF2_2-3	Human_DOWN	chr1:75389933-75390596
1	75581618	75584383	L5-6_THEMIS_1	Human_UP	chr1:75581618-75584383
1	75630830	75632907	Oligodendrocyte	Human_UP	chr1:75630830-75632907
1	76052233	76054138	Astrocyte	Human_UP	chr1:76052233-76054138
1	76052233	76054138	L2-3_3	Human_UP	chr1:76052233-76054138
1	76052233	76054138	L5-6_THEMIS_1	Human_UP	chr1:76052233-76054138
1	76120928	76122935	L5-6_THEMIS_1	Human_UP	chr1:76120928-76122935
1	76125297	76125930	Oligodendrocyte	Human_UP	chr1:76125297-76125930
1	76127061	76128841	L2-3_3	Human_UP	chr1:76127061-76128841
1	76127061	76128841	L5-6_THEMIS_1	Human_UP	chr1:76127061-76128841
1	76139432	76140498	Astrocyte	Human_UP	chr1:76139432-76140498
1	76160174	76161747	SST_CALB1-	Human_UP	chr1:76160174-76161747
1	76253537	76255202	L5-6_THEMIS_1	Human_UP	chr1:76253537-76255202
1	76278863	76279990	Microglia	Human_UP	chr1:76278863-76279990
1	76290734	76291622	Astrocyte	Human_UP	chr1:76290734-76291622
1	76336469	76338248	Oligodendrocyte	Human_UP	chr1:76336469-76338248
1	76343322	76345575	L4-5_RORB_1	Human_UP	chr1:76343322-76345575
1	76358131	76359826	L2-3_1	Human_UP	chr1:76358131-76359826
1	76367570	76369312	L3-5_RORB_1	Human_UP	chr1:76367570-76369312
1	76367570	76369312	L3-5_RORB_2	Human_UP	chr1:76367570-76369312
1	76367570	76369312	L3-5_RORB_3	Human_UP	chr1:76367570-76369312
1	76367570	76369312	L4-6_RORB_2	Human_UP	chr1:76367570-76369312
1	76540854	76543898	L4-6_RORB_3	Human_UP	chr1:76540854-76543898
1	76546135	76547667	L4-6_FEZF2	Human_UP	chr1:76546135-76547667
1	76759279	76760206	L4-5_RORB_1	Human_UP	chr1:76759279-76760206
1	76759279	76760206	L4-6_FEZF2	Human_UP	chr1:76759279-76760206
1	76759279	76760206	L5-6_FEZF2_1	Human_UP	chr1:76759279-76760206
1	76857978	76859975	L5-6_THEMIS_1	Human_UP	chr1:76857978-76859975
1	77103357	77104014	Astrocyte	Human_UP	chr1:77103357-77104014
1	77138976	77139735	L3-5_RORB_2	Human_UP	chr1:77138976-77139735
1	77138976	77139735	L4-5_RORB_1	Human_UP	chr1:77138976-77139735
1	77349797	77350744	L4-6_RORB_3	Human_UP	chr1:77349797-77350744
1	77349797	77350744	L4-6_RORB_2	Human_UP	chr1:77349797-77350744
1	77378747	77379560	L2-3_3	Human_UP	chr1:77378747-77379560
1	77386243	77389464	L4-5_RORB_1	Human_UP	chr1:77386243-77389464
1	77412068	77414246	L3-5_RORB_2	Human_UP	chr1:77412068-77414246
1	77466632	77469927	L2-3_2	Human_UP	chr1:77466632-77469927
1	77466632	77469927	L2-3_3	Human_UP	chr1:77466632-77469927
1	77466632	77469927	L3-5_RORB_1	Human_UP	chr1:77466632-77469927
1	77466632	77469927	L3-5_RORB_3	Human_UP	chr1:77466632-77469927
1	77466632	77469927	L4-6_RORB_3	Human_UP	chr1:77466632-77469927
1	77466632	77469927	L4-6_RORB_2	Human_UP	chr1:77466632-77469927
1	77466632	77469927	L5-6_THEMIS_1	Human_UP	chr1:77466632-77469927
1	77498447	77499893	L3-5_RORB_2	Human_UP	chr1:77498447-77499893
1	78044431	78046763	L2-3_3	Human_UP	chr1:78044431-78046763
1	78044431	78046763	L3-5_RORB_1	Human_UP	chr1:78044431-78046763
1	78044431	78046763	L5-6_THEMIS_1	Human_UP	chr1:78044431-78046763
1	78052860	78055153	L2-3_1	Human_UP	chr1:78052860-78055153
1	78052860	78055153	L4-5_RORB_1	Human_UP	chr1:78052860-78055153
1	78052860	78055153	L5-6_THEMIS_1	Human_UP	chr1:78052860-78055153
1	78376608	78379089	L5-6_THEMIS_1	Human_UP	chr1:78376608-78379089
1	78650938	78652475	Oligodendrocyte	Human_UP	chr1:78650938-78652475
1	79097335	79098278	OPC	Human_UP	chr1:79097335-79098278
1	79216954	79217769	L2-3_2	Human_DOWN	chr1:79216954-79217769
1	79262712	79263288	Astrocyte	Human_UP	chr1:79262712-79263288
1	79453221	79454769	L4-5_RORB_1	Human_UP	chr1:79453221-79454769
1	79460700	79462280	L5-6_THEMIS_1	Human_UP	chr1:79460700-79462280
1	79628554	79630141	L2-3_1	Human_UP	chr1:79628554-79630141
1	79678155	79679180	L5-6_FEZF2_1	Human_DOWN	chr1:79678155-79679180
1	79728374	79729484	L4-6_FEZF2	Human_UP	chr1:79728374-79729484
1	80216331	80217067	L4-6_RORB_2	Human_UP	chr1:80216331-80217067
1	80294366	80296216	L4-6_RORB_2	Human_UP	chr1:80294366-80296216
1	80461896	80462338	Microglia	Human_UP	chr1:80461896-80462338
1	80532799	80534408	SST_CALB1-	Human_UP	chr1:80532799-80534408
1	81004047	81005412	Astrocyte	Human_UP	chr1:81004047-81005412
1	81032342	81034584	LAMP5_L1-4	Human_UP	chr1:81032342-81034584
1	81390318	81391821	L4-6_RORB_3	Human_UP	chr1:81390318-81391821
1	81477479	81478988	OPC	Human_UP	chr1:81477479-81478988
1	81669910	81672449	L3-5_RORB_3	Human_UP	chr1:81669910-81672449
1	81669910	81672449	L4-5_RORB_1	Human_UP	chr1:81669910-81672449
1	81738074	81739309	L4-5_RORB_1	Human_UP	chr1:81738074-81739309
1	81995052	81998509	L3-5_RORB_1	Human_UP	chr1:81995052-81998509
1	81995052	81998509	L5-6_FEZF2_2-3	Human_UP	chr1:81995052-81998509
1	81995052	81998509	Oligodendrocyte	Human_UP	chr1:81995052-81998509
1	82159824	82161147	L3-5_RORB_1	Human_UP	chr1:82159824-82161147
1	82204613	82205846	L3-5_RORB_1	Human_DOWN	chr1:82204613-82205846
1	82204613	82205846	L4-6_RORB_2	Human_DOWN	chr1:82204613-82205846
1	82211383	82212233	LAMP5_L1-4	Human_UP	chr1:82211383-82212233
1	82257263	82260792	L4-5_RORB_1	Human_UP	chr1:82257263-82260792
1	82257263	82260792	Oligodendrocyte	Human_UP	chr1:82257263-82260792
1	82305966	82307519	L5-6_THEMIS_1	Human_UP	chr1:82305966-82307519
1	82510233	82511736	L3-5_RORB_1	Human_UP	chr1:82510233-82511736
1	82775290	82775886	Oligodendrocyte	Human_UP	chr1:82775290-82775886
1	82786676	82788750	L2-3_1	Human_UP	chr1:82786676-82788750
1	82902740	82905574	L2-3_1	Human_UP	chr1:82902740-82905574
1	82902740	82905574	L5-6_FEZF2_1	Human_UP	chr1:82902740-82905574
1	82902740	82905574	L5-6_THEMIS_1	Human_UP	chr1:82902740-82905574
1	82902740	82905574	Oligodendrocyte	Human_UP	chr1:82902740-82905574
1	82902740	82905574	OPC	Human_UP	chr1:82902740-82905574
1	83003466	83004125	OPC	Human_UP	chr1:83003466-83004125
1	83005573	83008088	L2-3_1	Human_UP	chr1:83005573-83008088
1	83063492	83064691	Astrocyte	Human_UP	chr1:83063492-83064691
1	83113524	83114836	L5-6_THEMIS_2	Human_UP	chr1:83113524-83114836
1	83544934	83546429	L5-6_THEMIS_1	Human_DOWN	chr1:83544934-83546429
1	83573899	83575923	Oligodendrocyte	Human_UP	chr1:83573899-83575923
1	83641133	83642915	Astrocyte	Human_UP	chr1:83641133-83642915
1	83641133	83642915	Oligodendrocyte	Human_UP	chr1:83641133-83642915
1	83675152	83676649	Astrocyte	Human_UP	chr1:83675152-83676649
1	83691848	83695106	Astrocyte	Human_UP	chr1:83691848-83695106
1	83691848	83695106	Oligodendrocyte	Human_UP	chr1:83691848-83695106
1	83716668	83718858	Astrocyte	Human_UP	chr1:83716668-83718858
1	83716668	83718858	OPC	Human_UP	chr1:83716668-83718858
1	83723332	83724878	Astrocyte	Human_UP	chr1:83723332-83724878
1	83760053	83761086	L5-6_FEZF2_1	Human_UP	chr1:83760053-83761086
1	83827702	83830629	Oligodendrocyte	Human_UP	chr1:83827702-83830629
1	83848756	83851413	L5-6_FEZF2_2-3	Human_UP	chr1:83848756-83851413
1	83857013	83858853	Oligodendrocyte	Human_UP	chr1:83857013-83858853
1	84077330	84079175	Microglia	Human_DOWN	chr1:84077330-84079175
1	84271095	84272190	Microglia	Human_UP	chr1:84271095-84272190
1	84352498	84354793	L4-6_RORB_3	Human_UP	chr1:84352498-84354793
1	84352498	84354793	L4-6_FEZF2	Human_UP	chr1:84352498-84354793
1	84352498	84354793	L5-6_FEZF2_2-3	Human_UP	chr1:84352498-84354793
1	84352498	84354793	Oligodendrocyte	Human_UP	chr1:84352498-84354793
1	84362291	84364092	Oligodendrocyte	Human_UP	chr1:84362291-84364092
1	84385432	84388104	L2-3_1	Human_UP	chr1:84385432-84388104
1	84385432	84388104	Oligodendrocyte	Human_UP	chr1:84385432-84388104
1	84478709	84480293	PVALB_Basket	Human_DOWN	chr1:84478709-84480293
1	84573531	84575305	L2-3_3	Human_DOWN	chr1:84573531-84575305
1	84576686	84577530	L2-3_2	Human_DOWN	chr1:84576686-84577530
1	84576686	84577530	L2-3_3	Human_DOWN	chr1:84576686-84577530
1	84576686	84577530	L3-5_RORB_1	Human_DOWN	chr1:84576686-84577530
1	84576686	84577530	L4-6_RORB_3	Human_DOWN	chr1:84576686-84577530
1	84576686	84577530	L4-6_RORB_2	Human_DOWN	chr1:84576686-84577530
1	84576686	84577530	L5-6_FEZF2_2-3	Human_DOWN	chr1:84576686-84577530
1	84576686	84577530	L5-6_THEMIS_1	Human_DOWN	chr1:84576686-84577530
1	84603172	84605312	L3-5_RORB_1	Human_DOWN	chr1:84603172-84605312
1	84603172	84605312	L4-5_RORB_1	Human_DOWN	chr1:84603172-84605312
1	84603172	84605312	L4-6_RORB_3	Human_DOWN	chr1:84603172-84605312
1	84603172	84605312	L4-6_FEZF2	Human_DOWN	chr1:84603172-84605312
1	84603172	84605312	L4-6_RORB_2	Human_DOWN	chr1:84603172-84605312
1	84603172	84605312	L5-6_FEZF2_1	Human_DOWN	chr1:84603172-84605312
1	84603172	84605312	L5-6_THEMIS_1	Human_DOWN	chr1:84603172-84605312
1	84603172	84605312	OPC	Human_DOWN	chr1:84603172-84605312
1	84603172	84605312	PVALB_Basket	Human_DOWN	chr1:84603172-84605312
1	84616887	84617630	L5-6_THEMIS_1	Human_UP	chr1:84616887-84617630
1	84620526	84621386	Oligodendrocyte	Human_UP	chr1:84620526-84621386
1	84666639	84668644	Oligodendrocyte	Human_UP	chr1:84666639-84668644
1	84715050	84716234	L2-3_2	Human_UP	chr1:84715050-84716234
1	84715050	84716234	L5-6_FEZF2_1	Human_UP	chr1:84715050-84716234
1	84715050	84716234	Oligodendrocyte	Human_UP	chr1:84715050-84716234
1	84758340	84760414	L4-5_RORB_1	Human_DOWN	chr1:84758340-84760414
1	84763889	84764989	L2-3_3	Human_DOWN	chr1:84763889-84764989
1	84774013	84775096	Astrocyte	Human_UP	chr1:84774013-84775096
1	84774013	84775096	Oligodendrocyte	Human_UP	chr1:84774013-84775096
1	84774013	84775096	OPC	Human_UP	chr1:84774013-84775096
1	84781974	84782927	Oligodendrocyte	Human_UP	chr1:84781974-84782927
1	84851612	84852126	Astrocyte	Human_UP	chr1:84851612-84852126
1	84851612	84852126	L4-6_RORB_2	Human_UP	chr1:84851612-84852126
1	85061666	85062842	L2-3_2	Human_DOWN	chr1:85061666-85062842
1	85061666	85062842	L5-6_FEZF2_1	Human_DOWN	chr1:85061666-85062842
1	85061666	85062842	Oligodendrocyte	Human_DOWN	chr1:85061666-85062842
1	85206899	85208596	L3-5_RORB_1	Human_UP	chr1:85206899-85208596
1	85206899	85208596	L3-5_RORB_2	Human_UP	chr1:85206899-85208596
1	85206899	85208596	L4-5_RORB_1	Human_UP	chr1:85206899-85208596
1	85218772	85219403	L3-5_RORB_1	Human_UP	chr1:85218772-85219403
1	85218772	85219403	L3-5_RORB_2	Human_UP	chr1:85218772-85219403
1	85289565	85291605	L2-3_1	Human_UP	chr1:85289565-85291605
1	85289565	85291605	L3-5_RORB_1	Human_UP	chr1:85289565-85291605
1	85329974	85331253	L3-5_RORB_2	Human_UP	chr1:85329974-85331253
1	85360652	85361564	L2-3_1	Human_UP	chr1:85360652-85361564
1	85360652	85361564	L3-5_RORB_1	Human_UP	chr1:85360652-85361564
1	85360652	85361564	L4-6_RORB_3	Human_UP	chr1:85360652-85361564
1	85360652	85361564	L4-6_RORB_2	Human_UP	chr1:85360652-85361564
1	85427027	85428913	L3-5_RORB_1	Human_UP	chr1:85427027-85428913
1	85446949	85448282	L5-6_THEMIS_2	Human_UP	chr1:85446949-85448282
1	85452549	85454625	Oligodendrocyte	Human_UP	chr1:85452549-85454625
1	85496848	85497567	L4-6_RORB_3	Human_UP	chr1:85496848-85497567
1	85533693	85535571	L2-3_2	Human_DOWN	chr1:85533693-85535571
1	85533693	85535571	L2-3_3	Human_DOWN	chr1:85533693-85535571
1	85533693	85535571	L5-6_FEZF2_2-3	Human_DOWN	chr1:85533693-85535571
1	85543988	85545609	Astrocyte	Human_UP	chr1:85543988-85545609
1	85543988	85545609	OPC	Human_UP	chr1:85543988-85545609
1	85554713	85556084	L5-6_THEMIS_1	Human_UP	chr1:85554713-85556084
1	85576247	85578873	LAMP5_L1-4	Human_UP	chr1:85576247-85578873
1	85628661	85629475	Astrocyte	Human_UP	chr1:85628661-85629475
1	85819854	85821075	Astrocyte	Human_UP	chr1:85819854-85821075
1	86154323	86157637	L2-3_1	Human_UP	chr1:86154323-86157637
1	86207177	86208262	L5-6_THEMIS_1	Human_UP	chr1:86207177-86208262
1	86224536	86226008	L2-3_1	Human_UP	chr1:86224536-86226008
1	86224536	86226008	L2-3_2	Human_UP	chr1:86224536-86226008
1	86224536	86226008	L4-6_RORB_3	Human_UP	chr1:86224536-86226008
1	86224536	86226008	L5-6_FEZF2_1	Human_UP	chr1:86224536-86226008
1	86226341	86227704	L2-3_3	Human_UP	chr1:86226341-86227704
1	86226341	86227704	L5-6_FEZF2_1	Human_UP	chr1:86226341-86227704
1	86245707	86248790	OPC	Human_UP	chr1:86245707-86248790
1	86280476	86282128	Astrocyte	Human_UP	chr1:86280476-86282128
1	86471854	86472677	Oligodendrocyte	Human_DOWN	chr1:86471854-86472677
1	86486817	86488204	SST_CALB1-	Human_UP	chr1:86486817-86488204
1	86486817	86488204	VIP	Human_UP	chr1:86486817-86488204
1	86595742	86597963	L5-6_FEZF2_1	Human_UP	chr1:86595742-86597963
1	86779268	86779960	L2-3_1	Human_DOWN	chr1:86779268-86779960
1	86779268	86779960	L4-5_RORB_1	Human_DOWN	chr1:86779268-86779960
1	86848126	86849707	L2-3_3	Human_UP	chr1:86848126-86849707
1	86848126	86849707	L3-5_RORB_1	Human_UP	chr1:86848126-86849707
1	86848126	86849707	L4-6_RORB_3	Human_UP	chr1:86848126-86849707
1	87151047	87152584	Oligodendrocyte	Human_DOWN	chr1:87151047-87152584
1	87177899	87180934	L3-5_RORB_1	Human_UP	chr1:87177899-87180934
1	87239314	87241319	Astrocyte	Human_UP	chr1:87239314-87241319
1	87473417	87475462	Astrocyte	Human_UP	chr1:87473417-87475462
1	87488331	87489398	OPC	Human_UP	chr1:87488331-87489398
1	87493788	87495364	PVALB_Basket	Human_UP	chr1:87493788-87495364
1	87493788	87495364	SST_CALB1-	Human_UP	chr1:87493788-87495364
1	87517880	87519653	L2-3_3	Human_DOWN	chr1:87517880-87519653
1	87517880	87519653	L5-6_THEMIS_1	Human_DOWN	chr1:87517880-87519653
1	87683515	87685770	L4-6_RORB_3	Human_UP	chr1:87683515-87685770
1	87729335	87731109	L2-3_1	Human_UP	chr1:87729335-87731109
1	87831087	87833718	L3-5_RORB_3	Human_UP	chr1:87831087-87833718
1	87852983	87854669	L2-3_1	Human_UP	chr1:87852983-87854669
1	87852983	87854669	L3-5_RORB_1	Human_UP	chr1:87852983-87854669
1	87852983	87854669	L4-6_RORB_3	Human_UP	chr1:87852983-87854669
1	87886089	87887914	L2-3_1	Human_UP	chr1:87886089-87887914
1	87897391	87899381	L3-5_RORB_1	Human_DOWN	chr1:87897391-87899381
1	87902799	87904022	Microglia	Human_UP	chr1:87902799-87904022
1	87950085	87950999	L5-6_FEZF2_1	Human_UP	chr1:87950085-87950999
1	87970812	87972745	L2-3_3	Human_DOWN	chr1:87970812-87972745
1	88138681	88140788	L5-6_THEMIS_1	Human_UP	chr1:88138681-88140788
1	88293477	88294837	L4-6_FEZF2	Human_DOWN	chr1:88293477-88294837
1	88308447	88309535	L3-5_RORB_2	Human_UP	chr1:88308447-88309535
1	88450761	88453561	L3-5_RORB_1	Human_UP	chr1:88450761-88453561
1	88474325	88475978	Oligodendrocyte	Human_UP	chr1:88474325-88475978
1	89021191	89022939	L2-3_1	Human_UP	chr1:89021191-89022939
1	89081517	89082474	Microglia	Human_UP	chr1:89081517-89082474
1	89106634	89107814	Astrocyte	Human_UP	chr1:89106634-89107814
1	89112227	89113380	OPC	Human_UP	chr1:89112227-89113380
1	89532880	89533861	L2-3_2	Human_DOWN	chr1:89532880-89533861
1	89598360	89599718	L2-3_2	Human_DOWN	chr1:89598360-89599718
1	89608832	89610997	L2-3_2	Human_DOWN	chr1:89608832-89610997
1	89608832	89610997	L5-6_THEMIS_1	Human_DOWN	chr1:89608832-89610997
1	89738832	89740241	L2-3_1	Human_UP	chr1:89738832-89740241
1	89738832	89740241	L4-6_RORB_2	Human_UP	chr1:89738832-89740241
1	89738832	89740241	L5-6_THEMIS_1	Human_UP	chr1:89738832-89740241
1	89928420	89931103	L2-3_1	Human_UP	chr1:89928420-89931103
1	89928420	89931103	L2-3_2	Human_UP	chr1:89928420-89931103
1	89928420	89931103	L3-5_RORB_1	Human_UP	chr1:89928420-89931103
1	89928420	89931103	L4-5_RORB_1	Human_UP	chr1:89928420-89931103
1	89928420	89931103	L4-6_RORB_3	Human_UP	chr1:89928420-89931103
1	89928420	89931103	L5-6_FEZF2_2-3	Human_UP	chr1:89928420-89931103
1	89928420	89931103	L5-6_THEMIS_1	Human_UP	chr1:89928420-89931103
1	89938114	89941635	L2-3_1	Human_UP	chr1:89938114-89941635
1	89956589	89959600	L5-6_THEMIS_1	Human_UP	chr1:89956589-89959600
1	90044833	90046937	L2-3_1	Human_UP	chr1:90044833-90046937
1	90044833	90046937	L2-3_2	Human_UP	chr1:90044833-90046937
1	90192414	90193460	OPC	Human_UP	chr1:90192414-90193460
1	90356102	90357661	Astrocyte	Human_UP	chr1:90356102-90357661
1	90781390	90782369	Astrocyte	Human_UP	chr1:90781390-90782369
1	90808999	90810477	L5-6_THEMIS_1	Human_DOWN	chr1:90808999-90810477
1	90843731	90845596	L5-6_THEMIS_1	Human_UP	chr1:90843731-90845596
1	90885905	90887645	L4-6_FEZF2	Human_UP	chr1:90885905-90887645
1	91164758	91166782	Oligodendrocyte	Human_UP	chr1:91164758-91166782
1	91536639	91538176	L5-6_FEZF2_1	Human_UP	chr1:91536639-91538176
1	91536639	91538176	L5-6_THEMIS_1	Human_UP	chr1:91536639-91538176
1	91583235	91586406	L2-3_1	Human_UP	chr1:91583235-91586406
1	91583235	91586406	L2-3_3	Human_UP	chr1:91583235-91586406
1	91583235	91586406	L3-5_RORB_3	Human_UP	chr1:91583235-91586406
1	91649869	91651489	L4-5_RORB_1	Human_UP	chr1:91649869-91651489
1	91649869	91651489	L5-6_THEMIS_1	Human_UP	chr1:91649869-91651489
1	91649869	91651489	LAMP5_L1-4	Human_UP	chr1:91649869-91651489
1	91753747	91755060	L2-3_3	Human_DOWN	chr1:91753747-91755060
1	91753747	91755060	L4-5_RORB_1	Human_DOWN	chr1:91753747-91755060
1	91769201	91770166	Astrocyte	Human_UP	chr1:91769201-91770166
1	91798027	91799641	L4-5_RORB_1	Human_UP	chr1:91798027-91799641
1	91798027	91799641	L5-6_THEMIS_1	Human_UP	chr1:91798027-91799641
1	92851643	92853040	L3-5_RORB_1	Human_UP	chr1:92851643-92853040
1	92851643	92853040	L4-5_RORB_1	Human_UP	chr1:92851643-92853040
1	92851643	92853040	L4-6_RORB_2	Human_UP	chr1:92851643-92853040
1	92851643	92853040	L5-6_THEMIS_1	Human_UP	chr1:92851643-92853040
1	92851643	92853040	L5-6_THEMIS_2	Human_UP	chr1:92851643-92853040
1	92913305	92913981	Oligodendrocyte	Human_DOWN	chr1:92913305-92913981
1	92922371	92923397	Astrocyte	Human_UP	chr1:92922371-92923397
1	92944272	92945478	Microglia	Human_UP	chr1:92944272-92945478
1	92965174	92965624	L4-6_RORB_3	Human_DOWN	chr1:92965174-92965624
1	93338147	93339290	L5-6_THEMIS_1	Human_DOWN	chr1:93338147-93339290
1	93554297	93555084	L5-6_FEZF2_2-3	Human_UP	chr1:93554297-93555084
1	93567040	93568088	L5-6_FEZF2_1	Human_UP	chr1:93567040-93568088
1	93958475	93959899	L2-3_3	Human_DOWN	chr1:93958475-93959899
1	93958475	93959899	L3-5_RORB_1	Human_DOWN	chr1:93958475-93959899
1	94047911	94049137	L3-5_RORB_1	Human_UP	chr1:94047911-94049137
1	94047911	94049137	L4-5_RORB_1	Human_UP	chr1:94047911-94049137
1	94047911	94049137	L4-6_RORB_2	Human_UP	chr1:94047911-94049137
1	94055132	94056251	L3-5_RORB_3	Human_UP	chr1:94055132-94056251
1	94094158	94096549	L2-3_1	Human_UP	chr1:94094158-94096549
1	94094158	94096549	L2-3_3	Human_UP	chr1:94094158-94096549
1	94094158	94096549	L3-5_RORB_1	Human_UP	chr1:94094158-94096549
1	94094158	94096549	L5-6_FEZF2_1	Human_UP	chr1:94094158-94096549
1	94100784	94102559	L2-3_1	Human_UP	chr1:94100784-94102559
1	94105564	94106516	L4-6_RORB_3	Human_UP	chr1:94105564-94106516
1	94113259	94114575	L2-3_3	Human_UP	chr1:94113259-94114575
1	94113259	94114575	L3-5_RORB_1	Human_UP	chr1:94113259-94114575
1	94113259	94114575	L3-5_RORB_3	Human_UP	chr1:94113259-94114575
1	94113259	94114575	L4-6_RORB_2	Human_UP	chr1:94113259-94114575
1	94115539	94116323	L3-5_RORB_1	Human_UP	chr1:94115539-94116323
1	94115539	94116323	L3-5_RORB_2	Human_UP	chr1:94115539-94116323
1	94115539	94116323	L4-5_RORB_1	Human_UP	chr1:94115539-94116323
1	94115539	94116323	L4-6_RORB_3	Human_UP	chr1:94115539-94116323
1	94115539	94116323	L4-6_RORB_2	Human_UP	chr1:94115539-94116323
1	94115539	94116323	L5-6_FEZF2_1	Human_UP	chr1:94115539-94116323
1	94115539	94116323	L5-6_THEMIS_1	Human_UP	chr1:94115539-94116323
1	94178500	94179582	L4-5_RORB_1	Human_UP	chr1:94178500-94179582
1	94236118	94238567	Astrocyte	Human_DOWN	chr1:94236118-94238567
1	94236118	94238567	L3-5_RORB_1	Human_UP	chr1:94236118-94238567
1	94246591	94248379	L3-5_RORB_1	Human_UP	chr1:94246591-94248379
1	94246591	94248379	PVALB_Basket	Human_DOWN	chr1:94246591-94248379
1	94318594	94320408	L2-3_3	Human_UP	chr1:94318594-94320408
1	94318594	94320408	L3-5_RORB_1	Human_UP	chr1:94318594-94320408
1	94318594	94320408	L3-5_RORB_2	Human_UP	chr1:94318594-94320408
1	94318594	94320408	L4-5_RORB_1	Human_UP	chr1:94318594-94320408
1	94318594	94320408	L4-6_RORB_3	Human_UP	chr1:94318594-94320408
1	94318594	94320408	LAMP5_L1-4	Human_UP	chr1:94318594-94320408
1	94329829	94330702	L3-5_RORB_1	Human_UP	chr1:94329829-94330702
1	94329829	94330702	L4-5_RORB_1	Human_UP	chr1:94329829-94330702
1	94329829	94330702	L4-6_RORB_3	Human_UP	chr1:94329829-94330702
1	94481264	94482155	L2-3_2	Human_DOWN	chr1:94481264-94482155
1	94486458	94487476	Oligodendrocyte	Human_UP	chr1:94486458-94487476
1	94538237	94538849	OPC	Human_UP	chr1:94538237-94538849
1	94540616	94543243	L4-5_RORB_1	Human_DOWN	chr1:94540616-94543243
1	94540616	94543243	L5-6_FEZF2_1	Human_DOWN	chr1:94540616-94543243
1	94591269	94593240	Astrocyte	Human_UP	chr1:94591269-94593240
1	94622012	94623983	Oligodendrocyte	Human_UP	chr1:94622012-94623983
1	94683180	94685433	PVALB_Basket	Human_UP	chr1:94683180-94685433
1	94718711	94721685	L2-3_1	Human_UP	chr1:94718711-94721685
1	94718711	94721685	L4-6_RORB_3	Human_UP	chr1:94718711-94721685
1	94743392	94744725	Oligodendrocyte	Human_UP	chr1:94743392-94744725
1	94783010	94784231	OPC	Human_UP	chr1:94783010-94784231
1	94801797	94802816	Oligodendrocyte	Human_UP	chr1:94801797-94802816
1	94805695	94806950	Oligodendrocyte	Human_UP	chr1:94805695-94806950
1	94863121	94864532	Astrocyte	Human_UP	chr1:94863121-94864532
1	94959878	94961198	L4-6_RORB_2	Human_UP	chr1:94959878-94961198
1	95386832	95389064	L4-5_RORB_1	Human_UP	chr1:95386832-95389064
1	95386832	95389064	LAMP5_L1-4	Human_UP	chr1:95386832-95389064
1	95437780	95439148	OPC	Human_UP	chr1:95437780-95439148
1	95534809	95535907	Astrocyte	Human_UP	chr1:95534809-95535907
1	95536582	95537826	LAMP5_L1-4	Human_UP	chr1:95536582-95537826
1	95719983	95720953	Oligodendrocyte	Human_UP	chr1:95719983-95720953
1	95767015	95768749	Astrocyte	Human_UP	chr1:95767015-95768749
1	95805756	95806681	Astrocyte	Human_UP	chr1:95805756-95806681
1	95831289	95832728	L4-5_RORB_1	Human_UP	chr1:95831289-95832728
1	95849357	95851350	L2-3_1	Human_UP	chr1:95849357-95851350
1	95849357	95851350	L5-6_FEZF2_2-3	Human_UP	chr1:95849357-95851350
1	95952867	95953769	Oligodendrocyte	Human_UP	chr1:95952867-95953769
1	96086219	96088752	L2-3_1	Human_UP	chr1:96086219-96088752
1	96355530	96356534	L4-6_RORB_3	Human_UP	chr1:96355530-96356534
1	96362393	96363212	L4-6_RORB_2	Human_UP	chr1:96362393-96363212
1	96387666	96389368	OPC	Human_UP	chr1:96387666-96389368
1	96409051	96410236	OPC	Human_UP	chr1:96409051-96410236
1	96415686	96417544	L3-5_RORB_1	Human_UP	chr1:96415686-96417544
1	96586750	96587786	Oligodendrocyte	Human_UP	chr1:96586750-96587786
1	96688218	96689149	Oligodendrocyte	Human_UP	chr1:96688218-96689149
1	96756780	96757157	Oligodendrocyte	Human_UP	chr1:96756780-96757157
1	96961494	96963348	L2-3_1	Human_UP	chr1:96961494-96963348
1	96968275	96969675	Oligodendrocyte	Human_UP	chr1:96968275-96969675
1	96997532	96999087	L2-3_1	Human_UP	chr1:96997532-96999087
1	97005705	97008754	OPC	Human_UP	chr1:97005705-97008754
1	97412675	97413687	Oligodendrocyte	Human_UP	chr1:97412675-97413687
1	97419962	97421009	Oligodendrocyte	Human_UP	chr1:97419962-97421009
1	97451545	97453323	Astrocyte	Human_UP	chr1:97451545-97453323
1	97451545	97453323	Oligodendrocyte	Human_UP	chr1:97451545-97453323
1	97456404	97457998	Oligodendrocyte	Human_UP	chr1:97456404-97457998
1	97461711	97463581	Microglia	Human_UP	chr1:97461711-97463581
1	97516159	97517422	L2-3_1	Human_UP	chr1:97516159-97517422
1	97831271	97832850	L5-6_FEZF2_2-3	Human_UP	chr1:97831271-97832850
1	98044002	98045646	Oligodendrocyte	Human_UP	chr1:98044002-98045646
1	98048948	98050087	Oligodendrocyte	Human_UP	chr1:98048948-98050087
1	98051114	98051429	Oligodendrocyte	Human_UP	chr1:98051114-98051429
1	98132479	98133911	Astrocyte	Human_UP	chr1:98132479-98133911
1	98171591	98173412	L5-6_THEMIS_1	Human_UP	chr1:98171591-98173412
1	98429709	98430493	L3-5_RORB_1	Human_UP	chr1:98429709-98430493
1	98557715	98558425	Astrocyte	Human_UP	chr1:98557715-98558425
1	98659675	98660119	OPC	Human_UP	chr1:98659675-98660119
1	98660967	98662829	Astrocyte	Human_UP	chr1:98660967-98662829
1	98668286	98669780	Oligodendrocyte	Human_UP	chr1:98668286-98669780
1	98688836	98691266	L3-5_RORB_1	Human_UP	chr1:98688836-98691266
1	98698720	98700015	Astrocyte	Human_UP	chr1:98698720-98700015
1	98704388	98705229	Astrocyte	Human_UP	chr1:98704388-98705229
1	98732332	98734525	Microglia	Human_UP	chr1:98732332-98734525
1	98766074	98766590	Microglia	Human_UP	chr1:98766074-98766590
1	98790913	98793078	Oligodendrocyte	Human_UP	chr1:98790913-98793078
1	98793523	98794837	PVALB_Basket	Human_DOWN	chr1:98793523-98794837
1	98898723	98899843	Astrocyte	Human_UP	chr1:98898723-98899843
1	98969491	98970430	L3-5_RORB_3	Human_UP	chr1:98969491-98970430
1	99068975	99069708	L4-6_RORB_2	Human_UP	chr1:99068975-99069708
1	99071539	99072533	L4-6_RORB_3	Human_UP	chr1:99071539-99072533
1	99201871	99203543	Astrocyte	Human_UP	chr1:99201871-99203543
1	99225695	99227945	L2-3_3	Human_DOWN	chr1:99225695-99227945
1	99225695	99227945	OPC	Human_UP	chr1:99225695-99227945
1	99383452	99384505	L4-5_RORB_1	Human_DOWN	chr1:99383452-99384505
1	99456481	99458178	OPC	Human_UP	chr1:99456481-99458178
1	99473833	99476572	Oligodendrocyte	Human_UP	chr1:99473833-99476572
1	100177392	100180619	Oligodendrocyte	Human_UP	chr1:100177392-100180619
1	100350967	100353679	Oligodendrocyte	Human_UP	chr1:100350967-100353679
1	100421431	100422660	Astrocyte	Human_UP	chr1:100421431-100422660
1	100434195	100435214	L5-6_THEMIS_2	Human_UP	chr1:100434195-100435214
1	100459017	100460049	Oligodendrocyte	Human_UP	chr1:100459017-100460049
1	100461234	100461567	Astrocyte	Human_UP	chr1:100461234-100461567
1	100537881	100540311	LAMP5_L1-4	Human_UP	chr1:100537881-100540311
1	100621907	100622978	Astrocyte	Human_UP	chr1:100621907-100622978
1	100719420	100720617	Astrocyte	Human_UP	chr1:100719420-100720617
1	100805682	100807319	L4-6_RORB_2	Human_UP	chr1:100805682-100807319
1	100805682	100807319	Oligodendrocyte	Human_UP	chr1:100805682-100807319
1	100834322	100836189	L4-6_RORB_3	Human_UP	chr1:100834322-100836189
1	101025094	101026817	Oligodendrocyte	Human_UP	chr1:101025094-101026817
1	101081995	101083239	Astrocyte	Human_UP	chr1:101081995-101083239
1	101105846	101106302	Astrocyte	Human_UP	chr1:101105846-101106302
1	101136519	101138082	L5-6_THEMIS_1	Human_UP	chr1:101136519-101138082
1	101203844	101206235	L2-3_1	Human_UP	chr1:101203844-101206235
1	101203844	101206235	L3-5_RORB_1	Human_UP	chr1:101203844-101206235
1	101309024	101310407	Oligodendrocyte	Human_UP	chr1:101309024-101310407
1	101364544	101365336	L5-6_THEMIS_2	Human_UP	chr1:101364544-101365336
1	101424962	101426512	L4-6_RORB_2	Human_UP	chr1:101424962-101426512
1	101508657	101510030	L4-6_RORB_3	Human_UP	chr1:101508657-101510030
1	101508657	101510030	L5-6_FEZF2_2-3	Human_UP	chr1:101508657-101510030
1	101508657	101510030	L5-6_THEMIS_1	Human_UP	chr1:101508657-101510030
1	101570439	101571557	L3-5_RORB_1	Human_UP	chr1:101570439-101571557
1	101570439	101571557	L3-5_RORB_2	Human_UP	chr1:101570439-101571557
1	101570439	101571557	L4-6_RORB_2	Human_UP	chr1:101570439-101571557
1	101630260	101633277	L2-3_1	Human_UP	chr1:101630260-101633277
1	101630260	101633277	L4-6_RORB_3	Human_UP	chr1:101630260-101633277
1	101630260	101633277	L5-6_THEMIS_1	Human_UP	chr1:101630260-101633277
1	101630260	101633277	Oligodendrocyte	Human_UP	chr1:101630260-101633277
1	101696900	101697971	L4-5_RORB_1	Human_UP	chr1:101696900-101697971
1	102071353	102072575	L2-3_1	Human_UP	chr1:102071353-102072575
1	102071353	102072575	L5-6_FEZF2_1	Human_UP	chr1:102071353-102072575
1	102071353	102072575	L5-6_THEMIS_1	Human_UP	chr1:102071353-102072575
1	102228746	102230164	L2-3_1	Human_UP	chr1:102228746-102230164
1	102260070	102262179	Astrocyte	Human_UP	chr1:102260070-102262179
1	102260070	102262179	L5-6_THEMIS_1	Human_UP	chr1:102260070-102262179
1	102316583	102318102	L3-5_RORB_1	Human_UP	chr1:102316583-102318102
1	102316583	102318102	L4-6_RORB_3	Human_UP	chr1:102316583-102318102
1	102316583	102318102	L5-6_FEZF2_1	Human_UP	chr1:102316583-102318102
1	102611701	102612682	SST_CALB1-	Human_UP	chr1:102611701-102612682
1	102634299	102636955	L4-5_RORB_1	Human_UP	chr1:102634299-102636955
1	102743146	102746365	L2-3_1	Human_UP	chr1:102743146-102746365
1	102850574	102851992	L2-3_1	Human_UP	chr1:102850574-102851992
1	103074204	103075945	L4-6_RORB_3	Human_UP	chr1:103074204-103075945
1	103095481	103096522	L3-5_RORB_1	Human_UP	chr1:103095481-103096522
1	103100238	103101789	L3-5_RORB_1	Human_UP	chr1:103100238-103101789
1	103106196	103109818	L3-5_RORB_2	Human_UP	chr1:103106196-103109818
1	103106196	103109818	L3-5_RORB_3	Human_UP	chr1:103106196-103109818
1	103447062	103447988	L4-6_RORB_2	Human_UP	chr1:103447062-103447988
1	103447062	103447988	L5-6_FEZF2_1	Human_UP	chr1:103447062-103447988
1	104083382	104084933	Astrocyte	Human_UP	chr1:104083382-104084933
1	104117843	104119215	Astrocyte	Human_UP	chr1:104117843-104119215
1	104226040	104226741	L3-5_RORB_1	Human_UP	chr1:104226040-104226741
1	104226040	104226741	L4-6_RORB_2	Human_UP	chr1:104226040-104226741
1	104235246	104237088	Astrocyte	Human_UP	chr1:104235246-104237088
1	104475794	104477043	L2-3_1	Human_UP	chr1:104475794-104477043
1	104644086	104646279	Microglia	Human_UP	chr1:104644086-104646279
1	104644086	104646279	OPC	Human_UP	chr1:104644086-104646279
1	104648151	104648815	L2-3_1	Human_UP	chr1:104648151-104648815
1	104650732	104651925	L2-3_1	Human_UP	chr1:104650732-104651925
1	104650732	104651925	L5-6_THEMIS_1	Human_UP	chr1:104650732-104651925
1	104650732	104651925	PVALB_Basket	Human_UP	chr1:104650732-104651925
1	104779172	104781786	Oligodendrocyte	Human_UP	chr1:104779172-104781786
1	104931626	104934606	Astrocyte	Human_UP	chr1:104931626-104934606
1	105026381	105028380	Astrocyte	Human_UP	chr1:105026381-105028380
1	105418772	105419785	L3-5_RORB_1	Human_UP	chr1:105418772-105419785
1	106252209	106253298	L3-5_RORB_1	Human_UP	chr1:106252209-106253298
1	106252209	106253298	L4-6_RORB_2	Human_UP	chr1:106252209-106253298
1	106252209	106253298	L5-6_THEMIS_1	Human_UP	chr1:106252209-106253298
1	106290778	106292411	L4-6_RORB_3	Human_UP	chr1:106290778-106292411
1	106746366	106748023	Astrocyte	Human_UP	chr1:106746366-106748023
1	106924309	106925005	Astrocyte	Human_UP	chr1:106924309-106925005
1	106952628	106955062	L2-3_1	Human_UP	chr1:106952628-106955062
1	107009010	107009782	L2-3_2	Human_DOWN	chr1:107009010-107009782
1	107109958	107111439	Oligodendrocyte	Human_UP	chr1:107109958-107111439
1	107266123	107269073	Astrocyte	Human_UP	chr1:107266123-107269073
1	107317954	107319469	L2-3_3	Human_DOWN	chr1:107317954-107319469
1	107345029	107347870	SST_CALB1-	Human_UP	chr1:107345029-107347870
1	107376825	107379321	Astrocyte	Human_UP	chr1:107376825-107379321
1	107376825	107379321	L2-3_1	Human_UP	chr1:107376825-107379321
1	107393989	107395494	OPC	Human_UP	chr1:107393989-107395494
1	107513965	107515481	Oligodendrocyte	Human_UP	chr1:107513965-107515481
1	107690196	107691580	OPC	Human_UP	chr1:107690196-107691580
1	107873585	107874592	L2-3_1	Human_UP	chr1:107873585-107874592
1	107875056	107876652	L2-3_1	Human_UP	chr1:107875056-107876652
1	107963557	107966177	LAMP5_L1-4	Human_UP	chr1:107963557-107966177
1	108059181	108060441	L5-6_THEMIS_1	Human_DOWN	chr1:108059181-108060441
1	108081816	108082487	Astrocyte	Human_UP	chr1:108081816-108082487
1	108119210	108120528	L2-3_1	Human_UP	chr1:108119210-108120528
1	108137152	108139125	L2-3_1	Human_UP	chr1:108137152-108139125
1	108137152	108139125	L2-3_3	Human_UP	chr1:108137152-108139125
1	108137152	108139125	L3-5_RORB_1	Human_UP	chr1:108137152-108139125
1	108137152	108139125	L3-5_RORB_2	Human_UP	chr1:108137152-108139125
1	108137152	108139125	L4-5_RORB_1	Human_UP	chr1:108137152-108139125
1	108137152	108139125	L4-6_RORB_3	Human_UP	chr1:108137152-108139125
1	108137152	108139125	L4-6_RORB_2	Human_UP	chr1:108137152-108139125
1	108137152	108139125	L5-6_FEZF2_1	Human_UP	chr1:108137152-108139125
1	108137152	108139125	L5-6_THEMIS_1	Human_UP	chr1:108137152-108139125
1	108137152	108139125	L5-6_THEMIS_2	Human_UP	chr1:108137152-108139125
1	108152636	108153808	L4-5_RORB_1	Human_UP	chr1:108152636-108153808
1	108188687	108189661	L5-6_THEMIS_2	Human_UP	chr1:108188687-108189661
1	108272500	108273799	Oligodendrocyte	Human_DOWN	chr1:108272500-108273799
1	108623933	108626116	L2-3_1	Human_UP	chr1:108623933-108626116
1	108623933	108626116	L3-5_RORB_2	Human_UP	chr1:108623933-108626116
1	108642618	108646080	L3-5_RORB_3	Human_UP	chr1:108642618-108646080
1	108642618	108646080	Oligodendrocyte	Human_UP	chr1:108642618-108646080
1	108715913	108718454	L3-5_RORB_2	Human_UP	chr1:108715913-108718454
1	108718979	108720405	L4-6_RORB_3	Human_UP	chr1:108718979-108720405
1	108830017	108831022	Astrocyte	Human_UP	chr1:108830017-108831022
1	108830017	108831022	L3-5_RORB_1	Human_UP	chr1:108830017-108831022
1	108830017	108831022	L3-5_RORB_2	Human_UP	chr1:108830017-108831022
1	108830017	108831022	L4-5_RORB_1	Human_UP	chr1:108830017-108831022
1	108830017	108831022	L4-6_RORB_3	Human_UP	chr1:108830017-108831022
1	108830017	108831022	L4-6_RORB_2	Human_UP	chr1:108830017-108831022
1	108830017	108831022	L5-6_FEZF2_1	Human_UP	chr1:108830017-108831022
1	108830017	108831022	L5-6_THEMIS_1	Human_UP	chr1:108830017-108831022
1	108830017	108831022	L5-6_THEMIS_2	Human_UP	chr1:108830017-108831022
1	108830017	108831022	Oligodendrocyte	Human_UP	chr1:108830017-108831022
1	109088910	109091320	L2-3_3	Human_DOWN	chr1:109088910-109091320
1	109088910	109091320	L5-6_THEMIS_1	Human_DOWN	chr1:109088910-109091320
1	109161360	109162944	L3-5_RORB_1	Human_UP	chr1:109161360-109162944
1	109306856	109308252	Astrocyte	Human_DOWN	chr1:109306856-109308252
1	109343037	109344599	PVALB_Basket	Human_DOWN	chr1:109343037-109344599
1	109348822	109349437	Microglia	Human_DOWN	chr1:109348822-109349437
1	109376350	109377093	L2-3_1	Human_DOWN	chr1:109376350-109377093
1	109376350	109377093	L5-6_THEMIS_1	Human_DOWN	chr1:109376350-109377093
1	109385448	109385920	L2-3_1	Human_DOWN	chr1:109385448-109385920
1	109385448	109385920	L2-3_3	Human_DOWN	chr1:109385448-109385920
1	109385448	109385920	L4-6_RORB_3	Human_DOWN	chr1:109385448-109385920
1	109399339	109399719	VIP	Human_DOWN	chr1:109399339-109399719
1	109539544	109540658	Astrocyte	Human_DOWN	chr1:109539544-109540658
1	109655396	109657080	L5-6_FEZF2_2-3	Human_DOWN	chr1:109655396-109657080
1	109732132	109734897	L2-3_1	Human_UP	chr1:109732132-109734897
1	109732132	109734897	L3-5_RORB_2	Human_UP	chr1:109732132-109734897
1	109732132	109734897	L4-5_RORB_1	Human_UP	chr1:109732132-109734897
1	109732132	109734897	PVALB_Basket	Human_UP	chr1:109732132-109734897
1	109732132	109734897	SST_CALB1-	Human_UP	chr1:109732132-109734897
1	109766350	109767568	L2-3_1	Human_UP	chr1:109766350-109767568
1	109766350	109767568	L2-3_2	Human_UP	chr1:109766350-109767568
1	109766350	109767568	L2-3_3	Human_UP	chr1:109766350-109767568
1	109766350	109767568	L3-5_RORB_1	Human_UP	chr1:109766350-109767568
1	109766350	109767568	L3-5_RORB_2	Human_UP	chr1:109766350-109767568
1	109766350	109767568	L4-5_RORB_1	Human_UP	chr1:109766350-109767568
1	109766350	109767568	L4-6_RORB_3	Human_UP	chr1:109766350-109767568
1	109766350	109767568	L5-6_THEMIS_1	Human_UP	chr1:109766350-109767568
1	109766350	109767568	LAMP5_L1-4	Human_UP	chr1:109766350-109767568
1	109802481	109803936	L2-3_1	Human_UP	chr1:109802481-109803936
1	109802481	109803936	L2-3_3	Human_UP	chr1:109802481-109803936
1	109802481	109803936	L5-6_THEMIS_1	Human_UP	chr1:109802481-109803936
1	109802481	109803936	LAMP5_L1-4	Human_UP	chr1:109802481-109803936
1	109802481	109803936	Oligodendrocyte	Human_UP	chr1:109802481-109803936
1	109813712	109815062	L4-6_RORB_3	Human_UP	chr1:109813712-109815062
1	109825464	109826732	L5-6_THEMIS_1	Human_UP	chr1:109825464-109826732
1	109863666	109865829	L5-6_FEZF2_1	Human_UP	chr1:109863666-109865829
1	109881164	109883936	L3-5_RORB_1	Human_UP	chr1:109881164-109883936
1	109904284	109905168	Astrocyte	Human_UP	chr1:109904284-109905168
1	109993602	109996037	L3-5_RORB_1	Human_UP	chr1:109993602-109996037
1	110048752	110049584	Oligodendrocyte	Human_UP	chr1:110048752-110049584
1	110243178	110244345	Microglia	Human_DOWN	chr1:110243178-110244345
1	110309841	110310762	L2-3_2	Human_DOWN	chr1:110309841-110310762
1	110309841	110310762	L3-5_RORB_2	Human_DOWN	chr1:110309841-110310762
1	110714129	110715544	L3-5_RORB_2	Human_UP	chr1:110714129-110715544
1	110743748	110744656	L3-5_RORB_1	Human_DOWN	chr1:110743748-110744656
1	110743748	110744656	L3-5_RORB_2	Human_DOWN	chr1:110743748-110744656
1	110743748	110744656	L4-5_RORB_1	Human_DOWN	chr1:110743748-110744656
1	110743748	110744656	L4-6_RORB_2	Human_DOWN	chr1:110743748-110744656
1	110743748	110744656	L5-6_THEMIS_1	Human_DOWN	chr1:110743748-110744656
1	110749349	110751199	L3-5_RORB_1	Human_DOWN	chr1:110749349-110751199
1	111219394	111220411	L2-3_1	Human_UP	chr1:111219394-111220411
1	111219394	111220411	L3-5_RORB_1	Human_UP	chr1:111219394-111220411
1	111219394	111220411	L4-6_RORB_3	Human_UP	chr1:111219394-111220411
1	111345918	111347772	L2-3_3	Human_DOWN	chr1:111345918-111347772
1	111345918	111347772	Microglia	Human_DOWN	chr1:111345918-111347772
1	111345918	111347772	Oligodendrocyte	Human_DOWN	chr1:111345918-111347772
1	111372174	111372754	Astrocyte	Human_UP	chr1:111372174-111372754
1	111509890	111510325	Oligodendrocyte	Human_UP	chr1:111509890-111510325
1	111515199	111517210	Oligodendrocyte	Human_UP	chr1:111515199-111517210
1	111571696	111572655	Oligodendrocyte	Human_UP	chr1:111571696-111572655
1	111598495	111599103	L5-6_THEMIS_1	Human_DOWN	chr1:111598495-111599103
1	111724428	111725674	Oligodendrocyte	Human_DOWN	chr1:111724428-111725674
1	111827474	111828646	L2-3_1	Human_UP	chr1:111827474-111828646
1	111827474	111828646	L5-6_THEMIS_1	Human_UP	chr1:111827474-111828646
1	111842439	111843674	Astrocyte	Human_UP	chr1:111842439-111843674
1	111917583	111918993	L3-5_RORB_2	Human_UP	chr1:111917583-111918993
1	111917583	111918993	L4-5_RORB_1	Human_UP	chr1:111917583-111918993
1	111917583	111918993	L4-6_RORB_3	Human_UP	chr1:111917583-111918993
1	111917583	111918993	L4-6_RORB_2	Human_UP	chr1:111917583-111918993
1	111947902	111949520	Oligodendrocyte	Human_UP	chr1:111947902-111949520
1	111960806	111962551	Oligodendrocyte	Human_UP	chr1:111960806-111962551
1	111988986	111992958	Oligodendrocyte	Human_UP	chr1:111988986-111992958
1	112176964	112177908	L2-3_3	Human_UP	chr1:112176964-112177908
1	112176964	112177908	L3-5_RORB_1	Human_UP	chr1:112176964-112177908
1	112258368	112259725	L2-3_3	Human_DOWN	chr1:112258368-112259725
1	112270846	112273062	L2-3_2	Human_DOWN	chr1:112270846-112273062
1	112270846	112273062	L2-3_3	Human_DOWN	chr1:112270846-112273062
1	112311651	112313619	L2-3_2	Human_DOWN	chr1:112311651-112313619
1	112311651	112313619	L2-3_3	Human_DOWN	chr1:112311651-112313619
1	112311651	112313619	L3-5_RORB_2	Human_DOWN	chr1:112311651-112313619
1	112311651	112313619	L5-6_FEZF2_2-3	Human_DOWN	chr1:112311651-112313619
1	112335104	112337666	L5-6_FEZF2_1	Human_UP	chr1:112335104-112337666
1	112335104	112337666	L5-6_FEZF2_2-3	Human_UP	chr1:112335104-112337666
1	112335104	112337666	L5-6_THEMIS_1	Human_UP	chr1:112335104-112337666
1	112335104	112337666	L5-6_THEMIS_2	Human_UP	chr1:112335104-112337666
1	112335104	112337666	VIP	Human_UP	chr1:112335104-112337666
1	112447967	112449655	L5-6_FEZF2_1	Human_DOWN	chr1:112447967-112449655
1	112627543	112627992	Astrocyte	Human_UP	chr1:112627543-112627992
1	112878137	112880038	L3-5_RORB_2	Human_UP	chr1:112878137-112880038
1	112878137	112880038	Oligodendrocyte	Human_UP	chr1:112878137-112880038
1	112926547	112928531	Oligodendrocyte	Human_UP	chr1:112926547-112928531
1	112936357	112938529	L3-5_RORB_2	Human_UP	chr1:112936357-112938529
1	112936357	112938529	L5-6_THEMIS_1	Human_UP	chr1:112936357-112938529
1	112982682	112984056	L5-6_THEMIS_1	Human_UP	chr1:112982682-112984056
1	113072363	113073982	L4-5_RORB_1	Human_DOWN	chr1:113072363-113073982
1	113072363	113073982	L5-6_THEMIS_1	Human_DOWN	chr1:113072363-113073982
1	113088581	113089994	L5-6_THEMIS_1	Human_DOWN	chr1:113088581-113089994
1	113088581	113089994	PVALB_Basket	Human_DOWN	chr1:113088581-113089994
1	113128919	113130279	L4-6_RORB_3	Human_DOWN	chr1:113128919-113130279
1	113139041	113143003	L4-5_RORB_1	Human_DOWN	chr1:113139041-113143003
1	113139041	113143003	L4-6_FEZF2	Human_DOWN	chr1:113139041-113143003
1	113438273	113439670	L4-6_RORB_2	Human_DOWN	chr1:113438273-113439670
1	113541610	113542832	L3-5_RORB_1	Human_UP	chr1:113541610-113542832
1	113978781	113980512	Oligodendrocyte	Human_UP	chr1:113978781-113980512
1	114118025	114119827	Astrocyte	Human_UP	chr1:114118025-114119827
1	114126108	114127518	OPC	Human_UP	chr1:114126108-114127518
1	114130746	114131482	Microglia	Human_UP	chr1:114130746-114131482
1	114149884	114151740	L3-5_RORB_1	Human_UP	chr1:114149884-114151740
1	114153149	114155337	Oligodendrocyte	Human_UP	chr1:114153149-114155337
1	114174468	114177483	L5-6_THEMIS_1	Human_UP	chr1:114174468-114177483
1	114207595	114208431	L5-6_FEZF2_2-3	Human_UP	chr1:114207595-114208431
1	114218615	114219976	L3-5_RORB_1	Human_UP	chr1:114218615-114219976
1	114218615	114219976	Oligodendrocyte	Human_UP	chr1:114218615-114219976
1	114248377	114250438	L3-5_RORB_1	Human_UP	chr1:114248377-114250438
1	114274681	114276063	L4-5_RORB_1	Human_UP	chr1:114274681-114276063
1	114281340	114283188	Oligodendrocyte	Human_UP	chr1:114281340-114283188
1	114328327	114331102	L2-3_3	Human_UP	chr1:114328327-114331102
1	114328327	114331102	L3-5_RORB_1	Human_UP	chr1:114328327-114331102
1	114328327	114331102	L3-5_RORB_2	Human_UP	chr1:114328327-114331102
1	114352251	114353847	LAMP5_L1-4	Human_UP	chr1:114352251-114353847
1	114447029	114447638	L5-6_FEZF2_2-3	Human_DOWN	chr1:114447029-114447638
1	114669326	114670779	L2-3_2	Human_DOWN	chr1:114669326-114670779
1	114669326	114670779	L3-5_RORB_1	Human_UP	chr1:114669326-114670779
1	115134267	115135377	Astrocyte	Human_UP	chr1:115134267-115135377
1	115138764	115139633	Oligodendrocyte	Human_UP	chr1:115138764-115139633
1	115293249	115294234	VIP	Human_UP	chr1:115293249-115294234
1	115454825	115456977	Astrocyte	Human_UP	chr1:115454825-115456977
1	115595261	115596521	Oligodendrocyte	Human_UP	chr1:115595261-115596521
1	115640747	115643381	Oligodendrocyte	Human_UP	chr1:115640747-115643381
1	115654737	115655925	Astrocyte	Human_UP	chr1:115654737-115655925
1	115659700	115661173	Astrocyte	Human_UP	chr1:115659700-115661173
1	115727324	115728428	OPC	Human_UP	chr1:115727324-115728428
1	115771527	115772620	Oligodendrocyte	Human_UP	chr1:115771527-115772620
1	115810398	115812008	L5-6_FEZF2_1	Human_UP	chr1:115810398-115812008
1	115828076	115829792	L4-6_RORB_3	Human_UP	chr1:115828076-115829792
1	115828076	115829792	OPC	Human_UP	chr1:115828076-115829792
1	115837490	115839979	L2-3_2	Human_UP	chr1:115837490-115839979
1	115837490	115839979	L2-3_3	Human_UP	chr1:115837490-115839979
1	115837490	115839979	L5-6_FEZF2_1	Human_UP	chr1:115837490-115839979
1	115837490	115839979	L5-6_FEZF2_2-3	Human_UP	chr1:115837490-115839979
1	116159154	116159741	Astrocyte	Human_UP	chr1:116159154-116159741
1	116165322	116167012	Microglia	Human_UP	chr1:116165322-116167012
1	116216950	116217913	L5-6_FEZF2_2-3	Human_UP	chr1:116216950-116217913
1	116216950	116217913	OPC	Human_UP	chr1:116216950-116217913
1	116216950	116217913	PVALB_Basket	Human_UP	chr1:116216950-116217913
1	116218542	116219377	PVALB_Basket	Human_UP	chr1:116218542-116219377
1	116242923	116244195	PVALB_Basket	Human_UP	chr1:116242923-116244195
1	116266958	116268737	L4-6_RORB_3	Human_UP	chr1:116266958-116268737
1	116307087	116307934	L5-6_FEZF2_1	Human_UP	chr1:116307087-116307934
1	116316282	116317802	OPC	Human_UP	chr1:116316282-116317802
1	116329108	116330774	OPC	Human_UP	chr1:116329108-116330774
1	116409510	116410326	L2-3_1	Human_UP	chr1:116409510-116410326
1	116409510	116410326	L4-6_RORB_3	Human_UP	chr1:116409510-116410326
1	116409510	116410326	L5-6_FEZF2_1	Human_UP	chr1:116409510-116410326
1	116409510	116410326	L5-6_THEMIS_1	Human_UP	chr1:116409510-116410326
1	116409510	116410326	SST_CALB1-	Human_UP	chr1:116409510-116410326
1	116432303	116434419	PVALB_Basket	Human_UP	chr1:116432303-116434419
1	116471317	116473165	L3-5_RORB_2	Human_UP	chr1:116471317-116473165
1	116471317	116473165	L4-6_RORB_3	Human_UP	chr1:116471317-116473165
1	116580471	116582646	L5-6_THEMIS_1	Human_DOWN	chr1:116580471-116582646
1	116637514	116638486	L3-5_RORB_1	Human_UP	chr1:116637514-116638486
1	116645482	116647496	Oligodendrocyte	Human_UP	chr1:116645482-116647496
1	116877422	116880032	LAMP5_L1-4	Human_UP	chr1:116877422-116880032
1	116877422	116880032	Microglia	Human_UP	chr1:116877422-116880032
1	116909235	116912064	L4-6_FEZF2	Human_DOWN	chr1:116909235-116912064
1	116915238	116917831	L5-6_THEMIS_1	Human_UP	chr1:116915238-116917831
1	116915238	116917831	L5-6_THEMIS_2	Human_UP	chr1:116915238-116917831
1	116928866	116930627	L2-3_1	Human_UP	chr1:116928866-116930627
1	116928866	116930627	L2-3_2	Human_UP	chr1:116928866-116930627
1	116928866	116930627	L2-3_3	Human_UP	chr1:116928866-116930627
1	116928866	116930627	L4-5_RORB_1	Human_UP	chr1:116928866-116930627
1	116928866	116930627	L4-6_RORB_3	Human_UP	chr1:116928866-116930627
1	116928866	116930627	L5-6_FEZF2_2-3	Human_UP	chr1:116928866-116930627
1	117019075	117019989	L4-6_RORB_3	Human_UP	chr1:117019075-117019989
1	117067641	117068900	Oligodendrocyte	Human_UP	chr1:117067641-117068900
1	117069420	117070685	Oligodendrocyte	Human_UP	chr1:117069420-117070685
1	117092657	117095381	Oligodendrocyte	Human_UP	chr1:117092657-117095381
1	117215890	117216428	Astrocyte	Human_UP	chr1:117215890-117216428
1	117274916	117275931	L2-3_2	Human_DOWN	chr1:117274916-117275931
1	117342401	117344138	L4-6_RORB_2	Human_UP	chr1:117342401-117344138
1	117499889	117501356	L5-6_FEZF2_1	Human_UP	chr1:117499889-117501356
1	117510779	117513258	Oligodendrocyte	Human_UP	chr1:117510779-117513258
1	117534810	117535558	Oligodendrocyte	Human_UP	chr1:117534810-117535558
1	117544610	117546109	L5-6_THEMIS_1	Human_UP	chr1:117544610-117546109
1	117578884	117580682	Astrocyte	Human_UP	chr1:117578884-117580682
1	117578884	117580682	L2-3_1	Human_UP	chr1:117578884-117580682
1	117671657	117673042	L4-5_RORB_1	Human_UP	chr1:117671657-117673042
1	117671657	117673042	L4-6_RORB_3	Human_UP	chr1:117671657-117673042
1	117671657	117673042	OPC	Human_UP	chr1:117671657-117673042
1	117674105	117675127	Microglia	Human_DOWN	chr1:117674105-117675127
1	117675911	117676511	OPC	Human_UP	chr1:117675911-117676511
1	117682053	117684206	Oligodendrocyte	Human_UP	chr1:117682053-117684206
1	117682053	117684206	PVALB_Basket	Human_UP	chr1:117682053-117684206
1	117731440	117734791	L4-6_RORB_2	Human_UP	chr1:117731440-117734791
1	117731440	117734791	L5-6_FEZF2_1	Human_UP	chr1:117731440-117734791
1	117731440	117734791	L5-6_THEMIS_1	Human_UP	chr1:117731440-117734791
1	117731440	117734791	Oligodendrocyte	Human_UP	chr1:117731440-117734791
1	117813819	117816242	L5-6_THEMIS_1	Human_UP	chr1:117813819-117816242
1	118083822	118085659	Astrocyte	Human_UP	chr1:118083822-118085659
1	118083822	118085659	L4-6_RORB_2	Human_UP	chr1:118083822-118085659
1	118135524	118137228	L2-3_1	Human_UP	chr1:118135524-118137228
1	118241651	118243218	Astrocyte	Human_UP	chr1:118241651-118243218
1	118899422	118900998	L4-6_FEZF2	Human_DOWN	chr1:118899422-118900998
1	118906720	118909450	OPC	Human_UP	chr1:118906720-118909450
1	119007485	119009214	Oligodendrocyte	Human_UP	chr1:119007485-119009214
1	119106535	119107566	L5-6_FEZF2_1	Human_UP	chr1:119106535-119107566
1	119114312	119115108	L2-3_2	Human_DOWN	chr1:119114312-119115108
1	119116461	119117297	L3-5_RORB_1	Human_UP	chr1:119116461-119117297
1	119146303	119148764	Oligodendrocyte	Human_UP	chr1:119146303-119148764
1	119286171	119287168	Oligodendrocyte	Human_UP	chr1:119286171-119287168
1	119372496	119374766	Oligodendrocyte	Human_UP	chr1:119372496-119374766
1	119437842	119439484	L4-5_RORB_1	Human_UP	chr1:119437842-119439484
1	119451310	119453516	Astrocyte	Human_UP	chr1:119451310-119453516
1	119549608	119550564	Astrocyte	Human_UP	chr1:119549608-119550564
1	119549608	119550564	L2-3_1	Human_UP	chr1:119549608-119550564
1	119549608	119550564	L2-3_2	Human_UP	chr1:119549608-119550564
1	119549608	119550564	L2-3_3	Human_UP	chr1:119549608-119550564
1	119549608	119550564	L3-5_RORB_1	Human_UP	chr1:119549608-119550564
1	119549608	119550564	L3-5_RORB_2	Human_UP	chr1:119549608-119550564
1	119549608	119550564	L4-5_RORB_1	Human_UP	chr1:119549608-119550564
1	119549608	119550564	L5-6_FEZF2_1	Human_UP	chr1:119549608-119550564
1	119553519	119554868	Astrocyte	Human_UP	chr1:119553519-119554868
1	119553519	119554868	L2-3_1	Human_UP	chr1:119553519-119554868
1	119553519	119554868	L2-3_2	Human_UP	chr1:119553519-119554868
1	119553519	119554868	L2-3_3	Human_UP	chr1:119553519-119554868
1	119553519	119554868	L3-5_RORB_1	Human_UP	chr1:119553519-119554868
1	119553519	119554868	L4-5_RORB_1	Human_UP	chr1:119553519-119554868
1	119553519	119554868	L4-6_RORB_2	Human_UP	chr1:119553519-119554868
1	119553519	119554868	L5-6_FEZF2_2-3	Human_UP	chr1:119553519-119554868
1	119553519	119554868	L5-6_THEMIS_1	Human_UP	chr1:119553519-119554868
1	119711648	119714871	L2-3_2	Human_DOWN	chr1:119711648-119714871
1	119765808	119767219	Astrocyte	Human_UP	chr1:119765808-119767219
1	119765808	119767219	Oligodendrocyte	Human_UP	chr1:119765808-119767219
1	119884126	119885884	L4-5_RORB_1	Human_DOWN	chr1:119884126-119885884
1	119972820	119973885	L4-6_FEZF2	Human_DOWN	chr1:119972820-119973885
1	119981671	119982387	L3-5_RORB_1	Human_DOWN	chr1:119981671-119982387
1	119981671	119982387	L3-5_RORB_2	Human_DOWN	chr1:119981671-119982387
1	143642500	143643980	Astrocyte	Human_DOWN	chr1:143642500-143643980
1	143642500	143643980	L2-3_1	Human_DOWN	chr1:143642500-143643980
1	143642500	143643980	L2-3_2	Human_DOWN	chr1:143642500-143643980
1	143642500	143643980	L2-3_3	Human_DOWN	chr1:143642500-143643980
1	143642500	143643980	L3-5_RORB_2	Human_DOWN	chr1:143642500-143643980
1	143642500	143643980	L3-5_RORB_3	Human_DOWN	chr1:143642500-143643980
1	143642500	143643980	L4-5_RORB_1	Human_DOWN	chr1:143642500-143643980
1	143642500	143643980	L5-6_FEZF2_1	Human_DOWN	chr1:143642500-143643980
1	143642500	143643980	L5-6_FEZF2_2-3	Human_DOWN	chr1:143642500-143643980
1	143642500	143643980	L5-6_THEMIS_2	Human_DOWN	chr1:143642500-143643980
1	143642500	143643980	LAMP5_L1-4	Human_DOWN	chr1:143642500-143643980
1	143642500	143643980	OPC	Human_DOWN	chr1:143642500-143643980
1	143642500	143643980	PVALB_Basket	Human_DOWN	chr1:143642500-143643980
1	143642500	143643980	SST_CALB1-	Human_DOWN	chr1:143642500-143643980
1	143642500	143643980	VIP	Human_DOWN	chr1:143642500-143643980
1	143674777	143675925	Microglia	Human_DOWN	chr1:143674777-143675925
1	143691275	143692743	Oligodendrocyte	Human_DOWN	chr1:143691275-143692743
1	145474969	145477065	L4-6_FEZF2	Human_DOWN	chr1:145474969-145477065
1	145474969	145477065	Microglia	Human_DOWN	chr1:145474969-145477065
1	145507921	145508742	Microglia	Human_DOWN	chr1:145507921-145508742
1	145607260	145608919	Astrocyte	Human_DOWN	chr1:145607260-145608919
1	145607260	145608919	L5-6_FEZF2_2-3	Human_DOWN	chr1:145607260-145608919
1	145607260	145608919	OPC	Human_DOWN	chr1:145607260-145608919
1	145678409	145680085	L2-3_3	Human_DOWN	chr1:145678409-145680085
1	145727993	145730363	L5-6_THEMIS_1	Human_UP	chr1:145727993-145730363
1	145822565	145824870	L4-5_RORB_1	Human_DOWN	chr1:145822565-145824870
1	145822565	145824870	L5-6_FEZF2_2-3	Human_DOWN	chr1:145822565-145824870
1	145844761	145846620	Astrocyte	Human_DOWN	chr1:145844761-145846620
1	145844761	145846620	L2-3_2	Human_DOWN	chr1:145844761-145846620
1	145844761	145846620	Oligodendrocyte	Human_DOWN	chr1:145844761-145846620
1	145884742	145886943	Oligodendrocyte	Human_DOWN	chr1:145884742-145886943
1	145917966	145919905	L2-3_2	Human_DOWN	chr1:145917966-145919905
1	145926748	145928286	Astrocyte	Human_DOWN	chr1:145926748-145928286
1	145926748	145928286	L5-6_FEZF2_2-3	Human_DOWN	chr1:145926748-145928286
1	145978884	145980250	Astrocyte	Human_DOWN	chr1:145978884-145980250
1	145985252	145986847	Astrocyte	Human_DOWN	chr1:145985252-145986847
1	145995556	145997576	L2-3_1	Human_DOWN	chr1:145995556-145997576
1	145995556	145997576	L2-3_2	Human_DOWN	chr1:145995556-145997576
1	145995556	145997576	L4-6_RORB_3	Human_DOWN	chr1:145995556-145997576
1	145995556	145997576	L5-6_THEMIS_1	Human_DOWN	chr1:145995556-145997576
1	145995556	145997576	OPC	Human_DOWN	chr1:145995556-145997576
1	146386568	146387739	L5-6_FEZF2_2-3	Human_UP	chr1:146386568-146387739
1	146386568	146387739	L5-6_THEMIS_2	Human_UP	chr1:146386568-146387739
1	147078334	147081017	Microglia	Human_DOWN	chr1:147078334-147081017
1	147171366	147173846	L5-6_FEZF2_2-3	Human_DOWN	chr1:147171366-147173846
1	147585671	147587597	Oligodendrocyte	Human_DOWN	chr1:147585671-147587597
1	147626584	147628059	Astrocyte	Human_DOWN	chr1:147626584-147628059
1	147641522	147642735	Astrocyte	Human_DOWN	chr1:147641522-147642735
1	147641522	147642735	Microglia	Human_DOWN	chr1:147641522-147642735
1	147890100	147893244	OPC	Human_DOWN	chr1:147890100-147893244
1	147927793	147929735	Astrocyte	Human_DOWN	chr1:147927793-147929735
1	147927793	147929735	L2-3_2	Human_DOWN	chr1:147927793-147929735
1	147927793	147929735	L2-3_3	Human_DOWN	chr1:147927793-147929735
1	147927793	147929735	L5-6_FEZF2_1	Human_DOWN	chr1:147927793-147929735
1	147927793	147929735	L5-6_FEZF2_2-3	Human_DOWN	chr1:147927793-147929735
1	147927793	147929735	OPC	Human_DOWN	chr1:147927793-147929735
1	147927793	147929735	PVALB_Basket	Human_DOWN	chr1:147927793-147929735
1	148942654	148943838	Astrocyte	Human_DOWN	chr1:148942654-148943838
1	148942654	148943838	L2-3_1	Human_DOWN	chr1:148942654-148943838
1	148942654	148943838	L2-3_2	Human_DOWN	chr1:148942654-148943838
1	148942654	148943838	L2-3_3	Human_DOWN	chr1:148942654-148943838
1	148942654	148943838	L3-5_RORB_2	Human_DOWN	chr1:148942654-148943838
1	148942654	148943838	L4-5_RORB_1	Human_DOWN	chr1:148942654-148943838
1	148942654	148943838	L4-6_FEZF2	Human_DOWN	chr1:148942654-148943838
1	148942654	148943838	L5-6_THEMIS_1	Human_DOWN	chr1:148942654-148943838
1	148942654	148943838	PVALB_Basket	Human_DOWN	chr1:148942654-148943838
1	148942654	148943838	SST_CALB1-	Human_DOWN	chr1:148942654-148943838
1	148951177	148953836	Astrocyte	Human_DOWN	chr1:148951177-148953836
1	148951177	148953836	L3-5_RORB_2	Human_DOWN	chr1:148951177-148953836
1	148951177	148953836	L4-6_RORB_2	Human_DOWN	chr1:148951177-148953836
1	148951177	148953836	L5-6_FEZF2_2-3	Human_DOWN	chr1:148951177-148953836
1	148951177	148953836	L5-6_THEMIS_1	Human_DOWN	chr1:148951177-148953836
1	148951177	148953836	L5-6_THEMIS_2	Human_DOWN	chr1:148951177-148953836
1	148951177	148953836	Microglia	Human_DOWN	chr1:148951177-148953836
1	148951177	148953836	OPC	Human_DOWN	chr1:148951177-148953836
1	148951177	148953836	Upper_Layer	Human_DOWN	chr1:148951177-148953836
1	148965902	148967144	Oligodendrocyte	Human_DOWN	chr1:148965902-148967144
1	148990965	148992711	L5-6_FEZF2_2-3	Human_DOWN	chr1:148990965-148992711
1	148997529	148999455	VIP	Human_DOWN	chr1:148997529-148999455
1	149885563	149888918	L2-3_2	Human_DOWN	chr1:149885563-149888918
1	149885563	149888918	L5-6_FEZF2_2-3	Human_DOWN	chr1:149885563-149888918
1	149898935	149900515	Astrocyte	Human_DOWN	chr1:149898935-149900515
1	149915633	149918819	Oligodendrocyte	Human_UP	chr1:149915633-149918819
1	149936206	149937723	Astrocyte	Human_DOWN	chr1:149936206-149937723
1	150148671	150151216	Oligodendrocyte	Human_DOWN	chr1:150148671-150151216
1	150259334	150260520	Oligodendrocyte	Human_DOWN	chr1:150259334-150260520
1	150293032	150294513	L5-6_FEZF2_2-3	Human_DOWN	chr1:150293032-150294513
1	150320905	150322095	Microglia	Human_DOWN	chr1:150320905-150322095
1	150362716	150365152	L4-5_RORB_1	Human_DOWN	chr1:150362716-150365152
1	150486945	150488077	Astrocyte	Human_DOWN	chr1:150486945-150488077
1	150559898	150560396	Oligodendrocyte	Human_DOWN	chr1:150559898-150560396
1	150573035	150573995	Astrocyte	Human_DOWN	chr1:150573035-150573995
1	151069525	151071873	L5-6_THEMIS_2	Human_DOWN	chr1:151069525-151071873
1	151155806	151157553	Astrocyte	Human_DOWN	chr1:151155806-151157553
1	151197717	151199408	L5-6_FEZF2_2-3	Human_DOWN	chr1:151197717-151199408
1	151233985	151235150	L4-5_RORB_1	Human_DOWN	chr1:151233985-151235150
1	151233985	151235150	L4-6_RORB_2	Human_DOWN	chr1:151233985-151235150
1	151318863	151319268	Oligodendrocyte	Human_DOWN	chr1:151318863-151319268
1	151346078	151348013	Oligodendrocyte	Human_DOWN	chr1:151346078-151348013
1	151398775	151400291	L5-6_FEZF2_2-3	Human_DOWN	chr1:151398775-151400291
1	151709506	151710835	Astrocyte	Human_DOWN	chr1:151709506-151710835
1	151727633	151729031	L4-6_FEZF2	Human_DOWN	chr1:151727633-151729031
1	151828129	151829307	L4-5_RORB_1	Human_UP	chr1:151828129-151829307
1	151909030	151910423	L4-6_FEZF2	Human_DOWN	chr1:151909030-151910423
1	151933984	151934510	Microglia	Human_DOWN	chr1:151933984-151934510
1	152002963	152004694	L4-5_RORB_1	Human_UP	chr1:152002963-152004694
1	152002963	152004694	L4-6_RORB_2	Human_UP	chr1:152002963-152004694
1	152002963	152004694	L5-6_THEMIS_1	Human_UP	chr1:152002963-152004694
1	152761385	152762379	VIP	Human_UP	chr1:152761385-152762379
1	153220206	153221367	L4-5_RORB_1	Human_UP	chr1:153220206-153221367
1	153220206	153221367	Oligodendrocyte	Human_UP	chr1:153220206-153221367
1	153417076	153417550	L3-5_RORB_3	Human_UP	chr1:153417076-153417550
1	153544665	153545697	Oligodendrocyte	Human_UP	chr1:153544665-153545697
1	153677527	153679948	L5-6_FEZF2_2-3	Human_DOWN	chr1:153677527-153679948
1	153677527	153679948	Oligodendrocyte	Human_DOWN	chr1:153677527-153679948
1	153697294	153699695	Astrocyte	Human_DOWN	chr1:153697294-153699695
1	153697294	153699695	Oligodendrocyte	Human_DOWN	chr1:153697294-153699695
1	153697294	153699695	OPC	Human_DOWN	chr1:153697294-153699695
1	153789378	153792396	Microglia	Human_DOWN	chr1:153789378-153792396
1	153880433	153882253	OPC	Human_DOWN	chr1:153880433-153882253
1	154182074	154183709	Astrocyte	Human_DOWN	chr1:154182074-154183709
1	154348134	154349805	Astrocyte	Human_DOWN	chr1:154348134-154349805
1	154407064	154408517	L4-5_RORB_1	Human_UP	chr1:154407064-154408517
1	154407064	154408517	L4-6_RORB_3	Human_UP	chr1:154407064-154408517
1	154407064	154408517	L5-6_FEZF2_2-3	Human_UP	chr1:154407064-154408517
1	154452965	154454096	L2-3_2	Human_DOWN	chr1:154452965-154454096
1	154669494	154670232	Oligodendrocyte	Human_UP	chr1:154669494-154670232
1	154695789	154697357	Astrocyte	Human_DOWN	chr1:154695789-154697357
1	154695789	154697357	Microglia	Human_DOWN	chr1:154695789-154697357
1	154973505	154975245	L5-6_FEZF2_2-3	Human_DOWN	chr1:154973505-154975245
1	154992390	154993951	Astrocyte	Human_DOWN	chr1:154992390-154993951
1	155062514	155064312	PVALB_Basket	Human_DOWN	chr1:155062514-155064312
1	155080755	155080955	L2-3_1	Human_DOWN	chr1:155080755-155080955
1	155091128	155092074	Astrocyte	Human_DOWN	chr1:155091128-155092074
1	155193284	155195601	Oligodendrocyte	Human_DOWN	chr1:155193284-155195601
1	155240967	155242426	Astrocyte	Human_DOWN	chr1:155240967-155242426
1	155250507	155251284	OPC	Human_DOWN	chr1:155250507-155251284
1	155261544	155263065	Microglia	Human_DOWN	chr1:155261544-155263065
1	155320371	155321197	Astrocyte	Human_DOWN	chr1:155320371-155321197
1	155609475	155611099	L5-6_FEZF2_2-3	Human_DOWN	chr1:155609475-155611099
1	155655056	155656131	Astrocyte	Human_DOWN	chr1:155655056-155656131
1	155745089	155746673	Astrocyte	Human_DOWN	chr1:155745089-155746673
1	155898973	155900648	L2-3_3	Human_UP	chr1:155898973-155900648
1	155974333	155976315	Astrocyte	Human_DOWN	chr1:155974333-155976315
1	156020098	156021453	Astrocyte	Human_DOWN	chr1:156020098-156021453
1	156082210	156083757	Astrocyte	Human_DOWN	chr1:156082210-156083757
1	156090207	156091329	Oligodendrocyte	Human_DOWN	chr1:156090207-156091329
1	156128775	156130949	OPC	Human_DOWN	chr1:156128775-156130949
1	156251417	156252150	Astrocyte	Human_DOWN	chr1:156251417-156252150
1	156253664	156254137	Oligodendrocyte	Human_DOWN	chr1:156253664-156254137
1	156294779	156296225	Astrocyte	Human_DOWN	chr1:156294779-156296225
1	156294779	156296225	Oligodendrocyte	Human_DOWN	chr1:156294779-156296225
1	156303429	156304313	L2-3_2	Human_UP	chr1:156303429-156304313
1	156303429	156304313	L2-3_3	Human_UP	chr1:156303429-156304313
1	156475043	156476787	OPC	Human_DOWN	chr1:156475043-156476787
1	156486932	156487592	Astrocyte	Human_DOWN	chr1:156486932-156487592
1	156544455	156545246	L4-6_RORB_3	Human_UP	chr1:156544455-156545246
1	156607885	156609444	Astrocyte	Human_DOWN	chr1:156607885-156609444
1	156607885	156609444	Oligodendrocyte	Human_DOWN	chr1:156607885-156609444
1	156607885	156609444	OPC	Human_DOWN	chr1:156607885-156609444
1	156623835	156626192	Astrocyte	Human_DOWN	chr1:156623835-156626192
1	156651427	156652450	Astrocyte	Human_DOWN	chr1:156651427-156652450
1	156704891	156707266	L3-5_RORB_3	Human_UP	chr1:156704891-156707266
1	156709123	156710498	Oligodendrocyte	Human_UP	chr1:156709123-156710498
1	156795298	156797604	Oligodendrocyte	Human_UP	chr1:156795298-156797604
1	156889851	156890767	Oligodendrocyte	Human_UP	chr1:156889851-156890767
1	156931543	156932596	L5-6_THEMIS_1	Human_UP	chr1:156931543-156932596
1	156987785	156989673	L2-3_2	Human_UP	chr1:156987785-156989673
1	156987785	156989673	L3-5_RORB_3	Human_UP	chr1:156987785-156989673
1	156987785	156989673	L5-6_THEMIS_1	Human_UP	chr1:156987785-156989673
1	157024964	157026700	L5-6_FEZF2_1	Human_UP	chr1:157024964-157026700
1	157118700	157120363	L2-3_1	Human_UP	chr1:157118700-157120363
1	157118700	157120363	L3-5_RORB_1	Human_UP	chr1:157118700-157120363
1	157155811	157156717	L3-5_RORB_2	Human_UP	chr1:157155811-157156717
1	157170847	157174713	L2-3_1	Human_UP	chr1:157170847-157174713
1	157170847	157174713	L4-6_RORB_3	Human_UP	chr1:157170847-157174713
1	157170847	157174713	LAMP5_L1-4	Human_UP	chr1:157170847-157174713
1	157489038	157489859	Oligodendrocyte	Human_UP	chr1:157489038-157489859
1	157523410	157524507	L4-6_FEZF2	Human_UP	chr1:157523410-157524507
1	157691067	157691998	L3-5_RORB_1	Human_UP	chr1:157691067-157691998
1	157711538	157712538	L5-6_THEMIS_1	Human_UP	chr1:157711538-157712538
1	157848928	157849726	Microglia	Human_UP	chr1:157848928-157849726
1	157882724	157883105	Microglia	Human_DOWN	chr1:157882724-157883105
1	157937789	157938107	Microglia	Human_DOWN	chr1:157937789-157938107
1	157948211	157949107	Oligodendrocyte	Human_UP	chr1:157948211-157949107
1	157963320	157964371	L3-5_RORB_1	Human_UP	chr1:157963320-157964371
1	157983098	157985253	L2-3_2	Human_UP	chr1:157983098-157985253
1	157983098	157985253	L3-5_RORB_1	Human_UP	chr1:157983098-157985253
1	157983098	157985253	L3-5_RORB_2	Human_UP	chr1:157983098-157985253
1	157983098	157985253	L4-6_RORB_3	Human_UP	chr1:157983098-157985253
1	157983098	157985253	L5-6_FEZF2_1	Human_UP	chr1:157983098-157985253
1	157983098	157985253	L5-6_FEZF2_2-3	Human_UP	chr1:157983098-157985253
1	157994481	157995526	Oligodendrocyte	Human_UP	chr1:157994481-157995526
1	158003153	158003914	L2-3_1	Human_UP	chr1:158003153-158003914
1	158042971	158043664	Oligodendrocyte	Human_UP	chr1:158042971-158043664
1	158048268	158050325	L2-3_1	Human_UP	chr1:158048268-158050325
1	158048268	158050325	L5-6_FEZF2_1	Human_UP	chr1:158048268-158050325
1	158048268	158050325	L5-6_FEZF2_2-3	Human_UP	chr1:158048268-158050325
1	158048268	158050325	L5-6_THEMIS_1	Human_UP	chr1:158048268-158050325
1	158140114	158141266	L4-6_RORB_2	Human_UP	chr1:158140114-158141266
1	158148488	158150834	L2-3_1	Human_UP	chr1:158148488-158150834
1	158148488	158150834	L3-5_RORB_1	Human_UP	chr1:158148488-158150834
1	158148488	158150834	L3-5_RORB_3	Human_UP	chr1:158148488-158150834
1	158818389	158820195	Astrocyte	Human_UP	chr1:158818389-158820195
1	158818389	158820195	L2-3_1	Human_UP	chr1:158818389-158820195
1	158818389	158820195	L2-3_3	Human_UP	chr1:158818389-158820195
1	158818389	158820195	L4-6_RORB_3	Human_UP	chr1:158818389-158820195
1	158818389	158820195	L5-6_FEZF2_1	Human_UP	chr1:158818389-158820195
1	158998457	159000993	Astrocyte	Human_UP	chr1:158998457-159000993
1	158998457	159000993	L3-5_RORB_1	Human_UP	chr1:158998457-159000993
1	158998457	159000993	L3-5_RORB_3	Human_UP	chr1:158998457-159000993
1	158998457	159000993	SST_CALB1-	Human_UP	chr1:158998457-159000993
1	159008527	159010550	Oligodendrocyte	Human_UP	chr1:159008527-159010550
1	159071448	159072475	Oligodendrocyte	Human_UP	chr1:159071448-159072475
[truncated: 38,948 more rows]

## Sheet: S7_hsCRE-hsGene
Supplementary Data S7: Human-specific differentially accessible cis-regulatory element (hsCRE) within the 500 kilobase vicinity of an human-specific differentially expressed gene (hsGene)
Source: [Supplementary Table 4: Species-specific CREs per cell type]
Caglayan (2023) https://doi.org/10.1038/s41586-023-06338-4
chr	hg38_start	hg38_end	CRE	Gene	Regulation	CellType	Score
1	1675837	1676836	chr1:1675837-1676836	CDK11B	Human_DOWN	L5-6_FEZF2_1	0.0823984
1	1675837	1676836	chr1:1675837-1676836	CDK11B	Human_DOWN	L5-6_THEMIS_1	0.0540272
1	1675837	1676836	chr1:1675837-1676836	SLC35E2B	Human_DOWN	L5-6_FEZF2_1	0.0823984
1	1675837	1676836	chr1:1675837-1676836	SLC35E2B	Human_DOWN	L5-6_THEMIS_1	0.0540272
1	1692069	1693962	chr1:1692069-1693962	CDK11B	Human_DOWN	L5-6_THEMIS_2	0.85392
1	1692069	1693962	chr1:1692069-1693962	SLC35E2B	Human_DOWN	L5-6_THEMIS_2	0.85392
1	1692069	1693962	chr1:1692069-1693962	SLC35E2B	Human_DOWN	VIP	0.938495
1	2199100	2199762	chr1:2199100-2199762	MORN1	Human_UP	L4-5_RORB_1	4.04289
1	2199100	2199762	chr1:2199100-2199762	MORN1	Human_UP	L5-6_THEMIS_1	6.94212
1	2199100	2199762	chr1:2199100-2199762	PLCH2	Human_UP	L4-5_RORB_1	4.04289
1	2199100	2199762	chr1:2199100-2199762	PLCH2	Human_UP	L5-6_THEMIS_1	6.94212
1	2207083	2208066	chr1:2207083-2208066	MORN1	Human_UP	L4-6_RORB_3	2.77947
1	2207083	2208066	chr1:2207083-2208066	MORN1	Human_UP	L5-6_THEMIS_1	3.11572
1	2207083	2208066	chr1:2207083-2208066	PLCH2	Human_UP	L4-6_RORB_3	2.77947
1	2207083	2208066	chr1:2207083-2208066	PLCH2	Human_UP	L5-6_THEMIS_1	3.11572
1	2489466	2490043	chr1:2489466-2490043	MORN1	Human_UP	L2-3_2	5.47245
1	13774774	13775293	chr1:13774774-13775293	KAZN	Human_DOWN	Oligodendrocyte	0.321002
1	13775530	13777034	chr1:13775530-13777034	KAZN	Human_DOWN	Oligodendrocyte	0.54532
1	13813508	13814307	chr1:13813508-13814307	KAZN	Human_DOWN	Oligodendrocyte	0.700222
1	14238258	14239142	chr1:14238258-14239142	KAZN	Human_DOWN	Oligodendrocyte	0.617303
1	14282164	14283212	chr1:14282164-14283212	KAZN	Human_DOWN	Oligodendrocyte	0.671689
1	14291951	14293111	chr1:14291951-14293111	KAZN	Human_DOWN	Oligodendrocyte	0.682871
1	14597869	14600030	chr1:14597869-14600030	KAZN	Human_DOWN	Oligodendrocyte	2.07094
1	14600693	14601139	chr1:14600693-14601139	KAZN	Human_DOWN	Oligodendrocyte	1.15437
1	14620217	14621456	chr1:14620217-14621456	KAZN	Human_DOWN	Oligodendrocyte	0.650041
1	14654973	14656620	chr1:14654973-14656620	KAZN	Human_DOWN	Oligodendrocyte	1.08359
1	14660208	14662618	chr1:14660208-14662618	KAZN	Human_DOWN	Oligodendrocyte	1.26127
1	14671774	14673202	chr1:14671774-14673202	KAZN	Human_DOWN	Oligodendrocyte	0.338573
1	14810608	14811544	chr1:14810608-14811544	KAZN	Human_DOWN	Oligodendrocyte	0.326178
1	14958923	14959671	chr1:14958923-14959671	KAZN	Human_DOWN	Oligodendrocyte	0.513574
1	15036626	15037293	chr1:15036626-15037293	KAZN	Human_DOWN	Oligodendrocyte	0.883846
1	15040355	15041166	chr1:15040355-15041166	KAZN	Human_DOWN	Oligodendrocyte	1.4167
1	15203882	15204303	chr1:15203882-15204303	KAZN	Human_DOWN	Oligodendrocyte	0.115752
1	15205381	15206143	chr1:15205381-15206143	KAZN	Human_DOWN	Oligodendrocyte	0.210848
1	16612332	16614056	chr1:16612332-16614056	NBPF1	Human_UP	Microglia	15.9508
1	24110650	24112900	chr1:24110650-24112900	HMGCL	Human_DOWN	L2-3_1	0.857437
1	24110650	24112900	chr1:24110650-24112900	HMGCL	Human_DOWN	L2-3_2	1.55831
1	24110650	24112900	chr1:24110650-24112900	HMGCL	Human_DOWN	L2-3_3	1.68685
1	24110650	24112900	chr1:24110650-24112900	HMGCL	Human_DOWN	L5-6_THEMIS_1	1.77463
1	25674542	25675029	chr1:25674542-25675029	STMN1	Human_UP	L5-6_THEMIS_2	16.1756
1	27624024	27625624	chr1:27624024-27625624	RPA2	Human_UP	L4-6_FEZF2	22.0261
1	36795869	36797213	chr1:36795869-36797213	SH3D21	Human_UP	L5-6_THEMIS_1	8.11223
1	39775442	39776744	chr1:39775442-39776744	BMP8B	Human_DOWN	L3-5_RORB_2	0.677561
1	42941109	42942353	chr1:42941109-42942353	TIE1	Human_UP	L2-3_2	9.2938
1	44237668	44238828	chr1:44237668-44238828	RNF220	Human_DOWN	L4-6_FEZF2	0.988598
1	44801890	44802913	chr1:44801890-44802913	RNF220	Human_DOWN	OPC	0.701893
1	44860281	44862494	chr1:44860281-44862494	RNF220	Human_DOWN	OPC	0.694549
1	45190104	45191853	chr1:45190104-45191853	ZSWIM5	Human_DOWN	L4-6_RORB_2	0.943871
1	54299727	54300878	chr1:54299727-54300878	ACOT11	Human_DOWN	L2-3_2	1.06879
1	54390418	54392124	chr1:54390418-54392124	ACOT11	Human_DOWN	L2-3_2	1.72386
1	54405129	54405578	chr1:54405129-54405578	DHCR24	Human_DOWN	OPC	0.741149
1	54474115	54476809	chr1:54474115-54476809	DHCR24	Human_DOWN	OPC	1.30484
1	54972931	54974045	chr1:54972931-54974045	ACOT11	Human_DOWN	L2-3_3	1.36722
1	56516155	56517601	chr1:56516155-56517601	DAB1	Human_DOWN	Oligodendrocyte	1.47839
1	56644192	56646411	chr1:56644192-56646411	DAB1	Human_DOWN	Oligodendrocyte	1.51414
1	57327910	57328440	chr1:57327910-57328440	DAB1	Human_DOWN	L3-5_RORB_2	0.645831
1	63547694	63548256	chr1:63547694-63548256	ROR1	Human_UP	L3-5_RORB_1	9.85292
1	63690684	63692469	chr1:63690684-63692469	ROR1	Human_UP	L3-5_RORB_1	7.84704
1	64505046	64507652	chr1:64505046-64507652	ROR1	Human_UP	L3-5_RORB_1	7.4796
1	70895272	70896661	chr1:70895272-70896661	PTGER3	Human_UP	L5-6_THEMIS_1	5.58789
1	76546135	76547667	chr1:76546135-76547667	ST6GALNAC5	Human_UP	L4-6_FEZF2	11.453
1	76759279	76760206	chr1:76759279-76760206	ST6GALNAC5	Human_UP	L4-6_FEZF2	22.2355
1	85206899	85208596	chr1:85206899-85208596	C1orf52	Human_UP	L3-5_RORB_1	9.73392
1	85206899	85208596	chr1:85206899-85208596	C1orf52	Human_UP	L3-5_RORB_2	11.9138
1	85206899	85208596	chr1:85206899-85208596	C1orf52	Human_UP	L4-5_RORB_1	8.2215
1	85206899	85208596	chr1:85206899-85208596	DDAH1	Human_UP	L3-5_RORB_1	9.73392
1	85218772	85219403	chr1:85218772-85219403	C1orf52	Human_UP	L3-5_RORB_1	17.1376
1	85218772	85219403	chr1:85218772-85219403	C1orf52	Human_UP	L3-5_RORB_2	9.21741
1	85218772	85219403	chr1:85218772-85219403	DDAH1	Human_UP	L3-5_RORB_1	17.1376
1	85289565	85291605	chr1:85289565-85291605	C1orf52	Human_UP	L3-5_RORB_1	3.69537
1	85289565	85291605	chr1:85289565-85291605	DDAH1	Human_UP	L3-5_RORB_1	3.69537
1	85329974	85331253	chr1:85329974-85331253	C1orf52	Human_UP	L3-5_RORB_2	7.12877
1	85360652	85361564	chr1:85360652-85361564	C1orf52	Human_UP	L3-5_RORB_1	3.33921
1	85360652	85361564	chr1:85360652-85361564	COL24A1	Human_UP	L4-6_RORB_3	7.45937
1	85360652	85361564	chr1:85360652-85361564	DDAH1	Human_UP	L3-5_RORB_1	3.33921
1	85427027	85428913	chr1:85427027-85428913	C1orf52	Human_UP	L3-5_RORB_1	6.36733
1	85427027	85428913	chr1:85427027-85428913	DDAH1	Human_UP	L3-5_RORB_1	6.36733
1	85496848	85497567	chr1:85496848-85497567	COL24A1	Human_UP	L4-6_RORB_3	7.59461
1	85543988	85545609	chr1:85543988-85545609	DDAH1	Human_UP	OPC	9.00454
1	86224536	86226008	chr1:86224536-86226008	COL24A1	Human_UP	L4-6_RORB_3	9.2917
1	86226341	86227704	chr1:86226341-86227704	COL24A1	Human_UP	L2-3_3	2.42702
1	86226341	86227704	chr1:86226341-86227704	ODF2L	Human_UP	L2-3_3	2.42702
1	86848126	86849707	chr1:86848126-86849707	ODF2L	Human_UP	L2-3_3	6.07405
1	91649869	91651489	chr1:91649869-91651489	BTBD8	Human_UP	LAMP5_L1-4	20.1178
1	92851643	92853040	chr1:92851643-92853040	RPL5	Human_UP	L5-6_THEMIS_2	19.5038
1	94047911	94049137	chr1:94047911-94049137	ABCA4	Human_UP	L3-5_RORB_1	6.95936
1	94047911	94049137	chr1:94047911-94049137	ABCA4	Human_UP	L4-5_RORB_1	3.03749
1	94047911	94049137	chr1:94047911-94049137	ARHGAP29	Human_UP	L3-5_RORB_1	6.95936
1	94047911	94049137	chr1:94047911-94049137	ARHGAP29	Human_UP	L4-5_RORB_1	3.03749
1	94047911	94049137	chr1:94047911-94049137	BCAR3	Human_UP	L3-5_RORB_1	6.95936
1	94094158	94096549	chr1:94094158-94096549	ABCA4	Human_UP	L3-5_RORB_1	2.52776
1	94094158	94096549	chr1:94094158-94096549	ARHGAP29	Human_UP	L2-3_1	6.65251
1	94094158	94096549	chr1:94094158-94096549	ARHGAP29	Human_UP	L2-3_3	6.64956
1	94094158	94096549	chr1:94094158-94096549	ARHGAP29	Human_UP	L3-5_RORB_1	2.52776
1	94094158	94096549	chr1:94094158-94096549	BCAR3	Human_UP	L3-5_RORB_1	2.52776
1	94100784	94102559	chr1:94100784-94102559	ARHGAP29	Human_UP	L2-3_1	11.4106
1	94113259	94114575	chr1:94113259-94114575	ABCA4	Human_UP	L3-5_RORB_1	6.56256
1	94113259	94114575	chr1:94113259-94114575	ARHGAP29	Human_UP	L2-3_3	9.63697
1	94113259	94114575	chr1:94113259-94114575	ARHGAP29	Human_UP	L3-5_RORB_1	6.56256
1	94113259	94114575	chr1:94113259-94114575	BCAR3	Human_UP	L3-5_RORB_1	6.56256
1	94115539	94116323	chr1:94115539-94116323	ABCA4	Human_UP	L3-5_RORB_1	6.14321
1	94115539	94116323	chr1:94115539-94116323	ABCA4	Human_UP	L4-5_RORB_1	3.4121
1	94115539	94116323	chr1:94115539-94116323	ARHGAP29	Human_UP	L3-5_RORB_1	6.14321
1	94115539	94116323	chr1:94115539-94116323	ARHGAP29	Human_UP	L3-5_RORB_2	4.12612
1	94115539	94116323	chr1:94115539-94116323	ARHGAP29	Human_UP	L4-5_RORB_1	3.4121
1	94115539	94116323	chr1:94115539-94116323	BCAR3	Human_UP	L3-5_RORB_1	6.14321
1	94115539	94116323	chr1:94115539-94116323	BCAR3	Human_UP	L3-5_RORB_2	4.12612
1	94178500	94179582	chr1:94178500-94179582	ABCA4	Human_UP	L4-5_RORB_1	2.80475
1	94178500	94179582	chr1:94178500-94179582	ARHGAP29	Human_UP	L4-5_RORB_1	2.80475
1	94236118	94238567	chr1:94236118-94238567	ABCA4	Human_UP	L3-5_RORB_1	7.16652
1	94236118	94238567	chr1:94236118-94238567	ARHGAP29	Human_UP	L3-5_RORB_1	7.16652
1	94236118	94238567	chr1:94236118-94238567	BCAR3	Human_UP	L3-5_RORB_1	7.16652
1	94246591	94248379	chr1:94246591-94248379	ABCA4	Human_UP	L3-5_RORB_1	3.40869
1	94246591	94248379	chr1:94246591-94248379	ARHGAP29	Human_UP	L3-5_RORB_1	3.40869
1	94246591	94248379	chr1:94246591-94248379	BCAR3	Human_UP	L3-5_RORB_1	3.40869
1	94318594	94320408	chr1:94318594-94320408	ABCA4	Human_UP	L3-5_RORB_1	18.6098
1	94318594	94320408	chr1:94318594-94320408	ABCA4	Human_UP	L4-5_RORB_1	7.25214
1	94318594	94320408	chr1:94318594-94320408	ARHGAP29	Human_UP	L2-3_3	10.4697
1	94318594	94320408	chr1:94318594-94320408	ARHGAP29	Human_UP	L3-5_RORB_1	18.6098
1	94318594	94320408	chr1:94318594-94320408	ARHGAP29	Human_UP	L3-5_RORB_2	10.8477
1	94318594	94320408	chr1:94318594-94320408	ARHGAP29	Human_UP	L4-5_RORB_1	7.25214
1	94329829	94330702	chr1:94329829-94330702	ABCA4	Human_UP	L3-5_RORB_1	8.51575
1	94329829	94330702	chr1:94329829-94330702	ABCA4	Human_UP	L4-5_RORB_1	4.38875
1	94329829	94330702	chr1:94329829-94330702	ARHGAP29	Human_UP	L3-5_RORB_1	8.51575
1	94329829	94330702	chr1:94329829-94330702	ARHGAP29	Human_UP	L4-5_RORB_1	4.38875
1	99383452	99384505	chr1:99383452-99384505	FRRS1	Human_DOWN	L4-5_RORB_1	1.03449
1	100434195	100435214	chr1:100434195-100435214	EXTL2	Human_UP	L5-6_THEMIS_2	13.7706
1	100537881	100540311	chr1:100537881-100540311	LRRC39	Human_UP	LAMP5_L1-4	10.8705
1	101364544	101365336	chr1:101364544-101365336	EXTL2	Human_UP	L5-6_THEMIS_2	8.71923
1	101364544	101365336	chr1:101364544-101365336	OLFM3	Human_UP	L5-6_THEMIS_2	8.71923
1	101508657	101510030	chr1:101508657-101510030	OLFM3	Human_UP	L5-6_THEMIS_1	8.32282
1	101570439	101571557	chr1:101570439-101571557	OLFM3	Human_UP	L3-5_RORB_2	18.9178
1	101630260	101633277	chr1:101630260-101633277	OLFM3	Human_UP	L5-6_THEMIS_1	6.73991
1	102071353	102072575	chr1:102071353-102072575	OLFM3	Human_UP	L5-6_THEMIS_1	6.34295
1	102260070	102262179	chr1:102260070-102262179	OLFM3	Human_UP	L5-6_THEMIS_1	6.8537
1	107873585	107874592	chr1:107873585-107874592	SLC25A24	Human_UP	L2-3_1	16.3055
1	107875056	107876652	chr1:107875056-107876652	SLC25A24	Human_UP	L2-3_1	11.6292
1	108119210	108120528	chr1:108119210-108120528	FAM102B	Human_UP	L2-3_1	3.84034
1	108119210	108120528	chr1:108119210-108120528	SLC25A24	Human_UP	L2-3_1	3.84034
1	108137152	108139125	chr1:108137152-108139125	FAM102B	Human_UP	L2-3_1	4.63798
1	108137152	108139125	chr1:108137152-108139125	SLC25A24	Human_UP	L2-3_1	4.63798
1	108623933	108626116	chr1:108623933-108626116	FAM102B	Human_UP	L2-3_1	10.3804
1	108623933	108626116	chr1:108623933-108626116	SLC25A24	Human_UP	L2-3_1	10.3804
1	109655396	109657080	chr1:109655396-109657080	SORT1	Human_DOWN	L5-6_FEZF2_2-3	1.71292
1	109732132	109734897	chr1:109732132-109734897	GSTM3	Human_UP	L2-3_1	13.0626
1	109732132	109734897	chr1:109732132-109734897	GSTM3	Human_UP	L3-5_RORB_2	6.62125
1	109732132	109734897	chr1:109732132-109734897	GSTM3	Human_UP	L4-5_RORB_1	10.2002
1	109766350	109767568	chr1:109766350-109767568	GSTM3	Human_UP	L2-3_1	13.9414
1	109766350	109767568	chr1:109766350-109767568	GSTM3	Human_UP	L2-3_2	6.62694
1	109766350	109767568	chr1:109766350-109767568	GSTM3	Human_UP	L2-3_3	6.67227
1	109766350	109767568	chr1:109766350-109767568	GSTM3	Human_UP	L3-5_RORB_2	11.7952
1	109766350	109767568	chr1:109766350-109767568	GSTM3	Human_UP	L4-5_RORB_1	6.71338
1	109766350	109767568	chr1:109766350-109767568	GSTM3	Human_UP	L4-6_RORB_3	13.6841
1	109802481	109803936	chr1:109802481-109803936	GSTM3	Human_UP	L2-3_1	16.0582
1	109802481	109803936	chr1:109802481-109803936	GSTM3	Human_UP	L2-3_3	7.96607
1	109813712	109815062	chr1:109813712-109815062	GSTM3	Human_UP	L4-6_RORB_3	11.6053
1	109863666	109865829	chr1:109863666-109865829	GSTM3	Human_UP	L5-6_FEZF2_1	8.76238
1	110743748	110744656	chr1:110743748-110744656	CD53	Human_DOWN	L3-5_RORB_1	0.292922
1	110749349	110751199	chr1:110749349-110751199	CD53	Human_DOWN	L3-5_RORB_1	1.05099
1	116909235	116912064	chr1:116909235-116912064	IGSF3	Human_DOWN	L4-6_FEZF2	1.27622
1	145727993	145730363	chr1:145727993-145730363	NBPF20	Human_UP	L5-6_THEMIS_1	5.87176
1	145822565	145824870	chr1:145822565-145824870	GPR89A	Human_DOWN	L4-5_RORB_1	2.20367
1	145995556	145997576	chr1:145995556-145997576	GPR89A	Human_DOWN	L2-3_1	2.0424
1	145995556	145997576	chr1:145995556-145997576	GPR89A	Human_DOWN	L4-6_RORB_3	1.98448
1	150362716	150365152	chr1:150362716-150365152	ECM1	Human_DOWN	L4-5_RORB_1	2.94653
1	154973505	154975245	chr1:154973505-154975245	KCNN3	Human_DOWN	L5-6_FEZF2_2-3	2.41929
1	156303429	156304313	chr1:156303429-156304313	CRABP2	Human_UP	L2-3_3	2.54697
1	156303429	156304313	chr1:156303429-156304313	ISG20L2	Human_UP	L2-3_2	5.36004
1	156303429	156304313	chr1:156303429-156304313	ISG20L2	Human_UP	L2-3_3	2.54697
1	156704891	156707266	chr1:156704891-156707266	ISG20L2	Human_UP	L3-5_RORB_3	12.5054
1	156931543	156932596	chr1:156931543-156932596	ISG20L2	Human_UP	L5-6_THEMIS_1	6.05266
1	156987785	156989673	chr1:156987785-156989673	ISG20L2	Human_UP	L2-3_2	7.83628
1	156987785	156989673	chr1:156987785-156989673	ISG20L2	Human_UP	L3-5_RORB_3	8.68523
1	156987785	156989673	chr1:156987785-156989673	ISG20L2	Human_UP	L5-6_THEMIS_1	6.23587
1	157024964	157026700	chr1:157024964-157026700	ISG20L2	Human_UP	L5-6_FEZF2_1	8.90394
1	157118700	157120363	chr1:157118700-157120363	ISG20L2	Human_UP	L2-3_1	11.2438
1	157155811	157156717	chr1:157155811-157156717	ISG20L2	Human_UP	L3-5_RORB_2	7.2565
1	157170847	157174713	chr1:157170847-157174713	ISG20L2	Human_UP	L2-3_1	9.16923
1	159008527	159010550	chr1:159008527-159010550	IFI16	Human_UP	Oligodendrocyte	37.1829
1	159071448	159072475	chr1:159071448-159072475	IFI16	Human_UP	Oligodendrocyte	9.58103
1	159197365	159198488	chr1:159197365-159198488	IFI16	Human_UP	Oligodendrocyte	5.33514
1	159211186	159211927	chr1:159211186-159211927	IFI16	Human_UP	Oligodendrocyte	3.05856
1	159214017	159214539	chr1:159214017-159214539	IFI16	Human_UP	Oligodendrocyte	4.48462
1	166421653	166423752	chr1:166421653-166423752	ILDR2	Human_UP	L2-3_1	9.58905
1	166421653	166423752	chr1:166421653-166423752	ILDR2	Human_UP	L3-5_RORB_1	18.2307
1	166421653	166423752	chr1:166421653-166423752	ILDR2	Human_UP	L5-6_THEMIS_1	8.34907
1	166920207	166921739	chr1:166920207-166921739	ILDR2	Human_UP	L3-5_RORB_1	7.28001
1	166920207	166921739	chr1:166920207-166921739	ILDR2	Human_UP	L5-6_THEMIS_1	7.49634
1	166972726	166976288	chr1:166972726-166976288	CD247	Human_UP	L3-5_RORB_3	8.25949
1	166972726	166976288	chr1:166972726-166976288	CD247	Human_UP	L4-6_RORB_3	6.84799
1	167104841	167106372	chr1:167104841-167106372	CREG1	Human_UP	L2-3_1	4.82073
1	167104841	167106372	chr1:167104841-167106372	ILDR2	Human_UP	L2-3_1	4.82073
1	167247819	167248681	chr1:167247819-167248681	CD247	Human_UP	L4-6_FEZF2	10.991
1	167472774	167474141	chr1:167472774-167474141	CD247	Human_UP	L5-6_THEMIS_1	4.41678
1	167472774	167474141	chr1:167472774-167474141	CREG1	Human_UP	L5-6_THEMIS_1	4.41678
1	167599427	167603053	chr1:167599427-167603053	CREG1	Human_UP	L3-5_RORB_1	6.98304
1	167649396	167652076	chr1:167649396-167652076	CREG1	Human_UP	L2-3_1	8.97536
1	167673672	167674742	chr1:167673672-167674742	CD247	Human_UP	L4-5_RORB_1	5.7042
1	167673672	167674742	chr1:167673672-167674742	CD247	Human_UP	L4-6_RORB_3	5.2424
1	167673672	167674742	chr1:167673672-167674742	CREG1	Human_UP	L3-5_RORB_1	24.6637
1	167673672	167674742	chr1:167673672-167674742	CREG1	Human_UP	L4-6_RORB_3	5.2424
1	167912235	167914428	chr1:167912235-167914428	CD247	Human_UP	L4-5_RORB_1	5.6724
1	170252921	170253977	chr1:170252921-170253977	C1orf112	Human_UP	L2-3_2	5.74679
1	175503425	175505673	chr1:175503425-175505673	TNN	Human_DOWN	L2-3_2	2.51242
1	177872703	177873699	chr1:177872703-177873699	RASAL2	Human_UP	L2-3_2	4.85126
1	179742331	179743887	chr1:179742331-179743887	FAM163A	Human_UP	L2-3_2	2.99032
1	179742331	179743887	chr1:179742331-179743887	TOR1AIP2	Human_UP	L2-3_2	2.99032
1	179757656	179758598	chr1:179757656-179758598	FAM163A	Human_UP	L2-3_1	18.3145
1	179817477	179819020	chr1:179817477-179819020	FAM163A	Human_UP	L2-3_1	23.1332
1	179817477	179819020	chr1:179817477-179819020	FAM163A	Human_UP	L2-3_2	9.11807
1	179817477	179819020	chr1:179817477-179819020	FAM163A	Human_UP	L2-3_3	20.2115
1	179817477	179819020	chr1:179817477-179819020	FAM163A	Human_UP	L3-5_RORB_2	15.178
1	179817477	179819020	chr1:179817477-179819020	TOR1AIP2	Human_UP	L2-3_2	9.11807
1	180166264	180167961	chr1:180166264-180167961	FAM163A	Human_UP	L2-3_1	11.1326
1	180934464	180935001	chr1:180934464-180935001	KIAA1614	Human_UP	L4-6_RORB_3	7.07588
1	180937518	180938581	chr1:180937518-180938581	KIAA1614	Human_UP	L4-6_RORB_3	25.0018
1	181060913	181063707	chr1:181060913-181063707	KIAA1614	Human_UP	L4-6_RORB_3	7.88763
1	184247086	184248705	chr1:184247086-184248705	COLGALT2	Human_UP	L4-6_RORB_2	10.2862
1	196954218	196955699	chr1:196954218-196955699	ZBTB41	Human_UP	L2-3_1	10.1433
1	197021616	197023938	chr1:197021616-197023938	ZBTB41	Human_UP	L2-3_1	10.0036
1	197328485	197329388	chr1:197328485-197329388	ZBTB41	Human_UP	L5-6_THEMIS_2	20.1866
1	202565289	202566708	chr1:202565289-202566708	PPFIA4	Human_DOWN	L4-5_RORB_1	0.727497
1	205983748	205984700	chr1:205983748-205984700	CDK18	Human_UP	Oligodendrocyte	6.0679
1	205986338	205987127	chr1:205986338-205987127	CDK18	Human_UP	Oligodendrocyte	6.83438
1	206179790	206180599	chr1:206179790-206180599	SRGAP2	Human_DOWN	L4-6_FEZF2	0.150758
1	206179790	206180599	chr1:206179790-206180599	SRGAP2	Human_DOWN	L4-6_RORB_2	0.0555354
1	206196125	206196810	chr1:206196125-206196810	SRGAP2	Human_DOWN	L4-6_FEZF2	0.248694
1	206202631	206204712	chr1:206202631-206204712	MAPKAPK2	Human_DOWN	L2-3_3	0.779576
1	206202631	206204712	chr1:206202631-206204712	SRGAP2	Human_DOWN	L2-3_1	1.39185
1	206202631	206204712	chr1:206202631-206204712	SRGAP2	Human_DOWN	L2-3_2	1.91414
1	206202631	206204712	chr1:206202631-206204712	SRGAP2	Human_DOWN	L2-3_3	0.779576
1	206202631	206204712	chr1:206202631-206204712	SRGAP2	Human_DOWN	L4-6_FEZF2	2.14015
1	206202631	206204712	chr1:206202631-206204712	SRGAP2	Human_DOWN	L4-6_RORB_2	2.27083
1	206202631	206204712	chr1:206202631-206204712	SRGAP2	Human_DOWN	L5-6_THEMIS_1	1.38617
1	206202631	206204712	chr1:206202631-206204712	SRGAP2	Human_DOWN	LAMP5_L1-4	2.04174
1	206202631	206204712	chr1:206202631-206204712	SRGAP2	Human_DOWN	PVALB_Basket	1.45265
1	206202631	206204712	chr1:206202631-206204712	SRGAP2	Human_DOWN	SST_CALB1-	1.93754
1	206202631	206204712	chr1:206202631-206204712	SRGAP2	Human_DOWN	VIP	1.56449
1	206205082	206205796	chr1:206205082-206205796	MAPKAPK2	Human_DOWN	L2-3_3	0.302871
1	206205082	206205796	chr1:206205082-206205796	MAPKAPK2	Human_DOWN	L3-5_RORB_1	0.312558
1	206205082	206205796	chr1:206205082-206205796	SRGAP2	Human_DOWN	L2-3_3	0.302871
1	206205082	206205796	chr1:206205082-206205796	SRGAP2	Human_DOWN	L3-5_RORB_1	0.312558
1	206205082	206205796	chr1:206205082-206205796	SRGAP2	Human_DOWN	L4-5_RORB_1	0.659729
1	206205082	206205796	chr1:206205082-206205796	SRGAP2	Human_DOWN	L4-6_FEZF2	0.195267
1	206205082	206205796	chr1:206205082-206205796	SRGAP2	Human_DOWN	L5-6_THEMIS_1	0.513171
1	206205082	206205796	chr1:206205082-206205796	SRGAP2	Human_DOWN	PVALB_Basket	0.634301
1	206219362	206220935	chr1:206219362-206220935	SRGAP2	Human_DOWN	PVALB_Basket	0.469219
1	206219362	206220935	chr1:206219362-206220935	SRGAP2	Human_DOWN	VIP	0.48161
1	206224480	206226450	chr1:206224480-206226450	MAPKAPK2	Human_DOWN	L3-5_RORB_1	0.0900946
1	206224480	206226450	chr1:206224480-206226450	SRGAP2	Human_DOWN	L2-3_2	0.413897
1	206224480	206226450	chr1:206224480-206226450	SRGAP2	Human_DOWN	L3-5_RORB_1	0.0900946
1	206224480	206226450	chr1:206224480-206226450	SRGAP2	Human_DOWN	L4-6_RORB_2	0.473594
1	206224480	206226450	chr1:206224480-206226450	SRGAP2	Human_DOWN	VIP	0.28525
1	206252430	206253383	chr1:206252430-206253383	SRGAP2	Human_DOWN	PVALB_Basket	0.347372
1	206256374	206257354	chr1:206256374-206257354	MAPKAPK2	Human_DOWN	L3-5_RORB_1	0.353316
1	206256374	206257354	chr1:206256374-206257354	SRGAP2	Human_DOWN	L3-5_RORB_1	0.353316
1	206256374	206257354	chr1:206256374-206257354	SRGAP2	Human_DOWN	L4-5_RORB_1	0.683721
1	206256374	206257354	chr1:206256374-206257354	SRGAP2	Human_DOWN	L5-6_THEMIS_1	0.587617
1	206271240	206273708	chr1:206271240-206273708	MAPKAPK2	Human_DOWN	L3-5_RORB_1	0.263073
1	206271240	206273708	chr1:206271240-206273708	SRGAP2	Human_DOWN	L3-5_RORB_1	0.263073
1	206271240	206273708	chr1:206271240-206273708	SRGAP2	Human_DOWN	L4-5_RORB_1	0.548613
1	206271240	206273708	chr1:206271240-206273708	SRGAP2	Human_DOWN	L4-6_FEZF2	0.614342
1	206271240	206273708	chr1:206271240-206273708	SRGAP2	Human_DOWN	L4-6_RORB_2	0.508907
1	206271240	206273708	chr1:206271240-206273708	SRGAP2	Human_DOWN	VIP	0.297086
1	206281604	206283039	chr1:206281604-206283039	MAPKAPK2	Human_DOWN	L2-3_3	0.0836412
1	206281604	206283039	chr1:206281604-206283039	SRGAP2	Human_DOWN	L2-3_1	0.190899
1	206281604	206283039	chr1:206281604-206283039	SRGAP2	Human_DOWN	L2-3_2	0.178089
1	206281604	206283039	chr1:206281604-206283039	SRGAP2	Human_DOWN	L2-3_3	0.0836412
1	206281604	206283039	chr1:206281604-206283039	SRGAP2	Human_DOWN	L4-5_RORB_1	0.112001
1	206281604	206283039	chr1:206281604-206283039	SRGAP2	Human_DOWN	L4-6_RORB_2	0.413126
1	206281604	206283039	chr1:206281604-206283039	SRGAP2	Human_DOWN	L5-6_THEMIS_1	0.170169
1	206297482	206298252	chr1:206297482-206298252	SRGAP2	Human_DOWN	PVALB_Basket	0.225897
1	206297482	206298252	chr1:206297482-206298252	SRGAP2	Human_DOWN	VIP	0.283955
1	206298924	206300256	chr1:206298924-206300256	SRGAP2	Human_DOWN	SST_CALB1-	0.299133
1	206301449	206302511	chr1:206301449-206302511	SRGAP2	Human_DOWN	L5-6_THEMIS_1	0.502345
1	206301449	206302511	chr1:206301449-206302511	SRGAP2	Human_DOWN	SST_CALB1-	0.503892
1	206311552	206312675	chr1:206311552-206312675	MAPKAPK2	Human_DOWN	L2-3_3	0.284817
1	206311552	206312675	chr1:206311552-206312675	MAPKAPK2	Human_DOWN	L3-5_RORB_1	0.138936
1	206311552	206312675	chr1:206311552-206312675	SRGAP2	Human_DOWN	L2-3_1	0.428446
1	206311552	206312675	chr1:206311552-206312675	SRGAP2	Human_DOWN	L2-3_3	0.284817
1	206311552	206312675	chr1:206311552-206312675	SRGAP2	Human_DOWN	L3-5_RORB_1	0.138936
1	206311552	206312675	chr1:206311552-206312675	SRGAP2	Human_DOWN	L4-5_RORB_1	0.683778
1	206311552	206312675	chr1:206311552-206312675	SRGAP2	Human_DOWN	L4-6_FEZF2	0.655217
1	206311552	206312675	chr1:206311552-206312675	SRGAP2	Human_DOWN	L4-6_RORB_2	0.696743
1	206311552	206312675	chr1:206311552-206312675	SRGAP2	Human_DOWN	LAMP5_L1-4	0.352289
1	206311552	206312675	chr1:206311552-206312675	SRGAP2	Human_DOWN	VIP	0.523629
1	206316816	206318770	chr1:206316816-206318770	SRGAP2	Human_DOWN	L4-5_RORB_1	0.404659
1	206316816	206318770	chr1:206316816-206318770	SRGAP2	Human_DOWN	L4-6_FEZF2	0.268859
1	206316816	206318770	chr1:206316816-206318770	SRGAP2	Human_DOWN	L4-6_RORB_2	0.294127
1	206316816	206318770	chr1:206316816-206318770	SRGAP2	Human_DOWN	SST_CALB1+	1.00534
1	206316816	206318770	chr1:206316816-206318770	SRGAP2	Human_DOWN	VIP	0.741698
1	206335848	206336768	chr1:206335848-206336768	SRGAP2	Human_DOWN	L4-6_RORB_2	0.0371473
1	206335848	206336768	chr1:206335848-206336768	SRGAP2	Human_DOWN	SST_CALB1-	0.0249176
1	206335848	206336768	chr1:206335848-206336768	SRGAP2	Human_DOWN	VIP	0.133893
1	206337034	206338539	chr1:206337034-206338539	SRGAP2	Human_DOWN	PVALB_Basket	0.4819
1	206337034	206338539	chr1:206337034-206338539	SRGAP2	Human_DOWN	SST_CALB1-	0.260001
1	206350468	206351881	chr1:206350468-206351881	SRGAP2	Human_DOWN	SST_CALB1-	0.409936
1	206350468	206351881	chr1:206350468-206351881	SRGAP2	Human_DOWN	VIP	0.615389
1	206367378	206368160	chr1:206367378-206368160	MAPKAPK2	Human_DOWN	L2-3_3	0.104306
1	206367378	206368160	chr1:206367378-206368160	MAPKAPK2	Human_DOWN	L3-5_RORB_1	0.117693
1	206367378	206368160	chr1:206367378-206368160	SRGAP2	Human_DOWN	L2-3_2	0.310489
1	206367378	206368160	chr1:206367378-206368160	SRGAP2	Human_DOWN	L2-3_3	0.104306
1	206367378	206368160	chr1:206367378-206368160	SRGAP2	Human_DOWN	L3-5_RORB_1	0.117693
1	206367378	206368160	chr1:206367378-206368160	SRGAP2	Human_DOWN	L4-6_FEZF2	0.139441
1	206367378	206368160	chr1:206367378-206368160	SRGAP2	Human_DOWN	L4-6_RORB_2	0.372593
1	206373983	206375423	chr1:206373983-206375423	SRGAP2	Human_DOWN	L4-6_FEZF2	0.468338
1	206379664	206381586	chr1:206379664-206381586	SRGAP2	Human_DOWN	PVALB_Basket	0.260053
1	206379664	206381586	chr1:206379664-206381586	SRGAP2	Human_DOWN	Upper_Layer	0.0918624
1	206379664	206381586	chr1:206379664-206381586	SRGAP2	Human_DOWN	VIP	0.260288
1	206383914	206384864	chr1:206383914-206384864	SRGAP2	Human_DOWN	PVALB_Basket	0.555983
1	206383914	206384864	chr1:206383914-206384864	SRGAP2	Human_DOWN	SST_CALB1-	0.154649
1	206387430	206388297	chr1:206387430-206388297	SRGAP2	Human_DOWN	PVALB_Basket	0.150909
1	206387430	206388297	chr1:206387430-206388297	SRGAP2	Human_DOWN	SST_CALB1-	0.211049
1	206387430	206388297	chr1:206387430-206388297	SRGAP2	Human_DOWN	VIP	0.176924
1	206399459	206400951	chr1:206399459-206400951	MAPKAPK2	Human_DOWN	L2-3_3	0.176394
1	206399459	206400951	chr1:206399459-206400951	SRGAP2	Human_DOWN	L2-3_1	0.307492
1	206399459	206400951	chr1:206399459-206400951	SRGAP2	Human_DOWN	L2-3_2	0.253043
1	206399459	206400951	chr1:206399459-206400951	SRGAP2	Human_DOWN	L2-3_3	0.176394
1	206399459	206400951	chr1:206399459-206400951	SRGAP2	Human_DOWN	L4-6_FEZF2	0.337791
1	206399459	206400951	chr1:206399459-206400951	SRGAP2	Human_DOWN	L4-6_RORB_2	0.368314
1	206399459	206400951	chr1:206399459-206400951	SRGAP2	Human_DOWN	L5-6_THEMIS_1	0.305187
1	206399459	206400951	chr1:206399459-206400951	SRGAP2	Human_DOWN	PVALB_Basket	0.262992
1	206399459	206400951	chr1:206399459-206400951	SRGAP2	Human_DOWN	VIP	0.140499
1	206403225	206404973	chr1:206403225-206404973	SRGAP2	Human_DOWN	L4-6_FEZF2	0.222347
1	206403225	206404973	chr1:206403225-206404973	SRGAP2	Human_DOWN	VIP	0.373338
1	206683881	206687002	chr1:206683881-206687002	MAPKAPK2	Human_DOWN	L3-5_RORB_1	0.588405
1	206683881	206687002	chr1:206683881-206687002	SRGAP2	Human_DOWN	L3-5_RORB_1	0.588405
1	207025960	207026754	chr1:207025960-207026754	RASSF5	Human_UP	L2-3_1	11.3881
1	210549335	210550429	chr1:210549335-210550429	SERTAD4	Human_UP	L2-3_3	5.91858
1	212677252	212679498	chr1:212677252-212679498	BATF3	Human_UP	L5-6_THEMIS_1	3.95078
1	212677252	212679498	chr1:212677252-212679498	TATDN3	Human_UP	L5-6_FEZF2_1	8.35232
1	212677252	212679498	chr1:212677252-212679498	TATDN3	Human_UP	L5-6_THEMIS_1	3.95078
1	212703640	212705001	chr1:212703640-212705001	BATF3	Human_UP	L5-6_THEMIS_1	4.70204
1	212703640	212705001	chr1:212703640-212705001	TATDN3	Human_UP	L5-6_THEMIS_1	4.70204
1	212924530	212925318	chr1:212924530-212925318	TATDN3	Human_UP	PVALB_Basket	8.06391
1	214213552	214214629	chr1:214213552-214214629	PTPN14	Human_UP	Microglia	12.6456
1	214530958	214531820	chr1:214530958-214531820	PTPN14	Human_UP	Microglia	67.8585
1	214550673	214552741	chr1:214550673-214552741	PTPN14	Human_UP	Microglia	16.8672
1	216812335	216813338	chr1:216812335-216813338	ESRRG	Human_UP	Oligodendrocyte	22.5222
1	216814977	216816197	chr1:216814977-216816197	ESRRG	Human_UP	Oligodendrocyte	26.0795
1	216914454	216917213	chr1:216914454-216917213	ESRRG	Human_UP	Oligodendrocyte	13.8269
1	216923400	216924523	chr1:216923400-216924523	ESRRG	Human_UP	Oligodendrocyte	9.54484
1	216926542	216927815	chr1:216926542-216927815	ESRRG	Human_UP	Oligodendrocyte	22.9492
1	216962024	216964622	chr1:216962024-216964622	ESRRG	Human_UP	Oligodendrocyte	5.51186
1	217026532	217028538	chr1:217026532-217028538	ESRRG	Human_UP	Oligodendrocyte	7.09913
1	217029090	217030434	chr1:217029090-217030434	ESRRG	Human_UP	Oligodendrocyte	7.51823
1	217048044	217048966	chr1:217048044-217048966	ESRRG	Human_UP	Oligodendrocyte	2.86536
1	217333865	217334465	chr1:217333865-217334465	ESRRG	Human_UP	Oligodendrocyte	5.02947
1	218163863	218165919	chr1:218163863-218165919	SPATA17	Human_UP	L3-5_RORB_1	6.77653
1	225488200	225489786	chr1:225488200-225489786	SRP9	Human_DOWN	Oligodendrocyte	1.22926
1	225746381	225747317	chr1:225746381-225747317	SRP9	Human_DOWN	Oligodendrocyte	0.884333
1	228216119	228218197	chr1:228216119-228218197	GUK1	Human_UP	L2-3_2	7.13535
1	228216119	228218197	chr1:228216119-228218197	GUK1	Human_UP	L2-3_3	4.9175
1	228374514	228376511	chr1:228374514-228376511	GUK1	Human_UP	L4-6_RORB_3	8.68397
1	228413608	228416942	chr1:228413608-228416942	GUK1	Human_UP	L3-5_RORB_3	10.794
1	231923285	231924828	chr1:231923285-231924828	SIPA1L2	Human_UP	L2-3_2	9.47706
1	232980245	232981550	chr1:232980245-232981550	SIPA1L2	Human_UP	L2-3_3	6.38479
1	234674342	234676716	chr1:234674342-234676716	TOMM20	Human_UP	L5-6_FEZF2_1	8.16349
1	234674342	234676716	chr1:234674342-234676716	TOMM20	Human_UP	L5-6_THEMIS_2	17.9164
1	234674342	234676716	chr1:234674342-234676716	TOMM20	Human_UP	SST_CALB1-	13.5167
1	234780407	234783134	chr1:234780407-234783134	TOMM20	Human_UP	L5-6_FEZF2_1	6.98954
1	234961802	234962906	chr1:234961802-234962906	TOMM20	Human_UP	L5-6_THEMIS_2	17.0401
1	235021968	235023375	chr1:235021968-235023375	TOMM20	Human_UP	L5-6_FEZF2_1	6.56575
1	235588561	235592258	chr1:235588561-235592258	TOMM20	Human_UP	L5-6_FEZF2_1	9.57865
1	235588561	235592258	chr1:235588561-235592258	TOMM20	Human_UP	L5-6_THEMIS_2	10.3836
1	240007409	240008960	chr1:240007409-240008960	GREM2	Human_UP	L4-6_RORB_3	19.1939
1	241026526	241028650	chr1:241026526-241028650	RGS7	Human_UP	L2-3_1	8.2775
1	241026526	241028650	chr1:241026526-241028650	RGS7	Human_UP	L2-3_2	5.26662
1	241180606	241182783	chr1:241180606-241182783	RGS7	Human_UP	L2-3_3	4.93204
1	241212320	241213558	chr1:241212320-241213558	KMO	Human_UP	L4-6_RORB_3	6.02162
1	242059692	242061334	chr1:242059692-242061334	KMO	Human_UP	L3-5_RORB_2	8.8601
1	242059692	242061334	chr1:242059692-242061334	PLD5	Human_UP	L5-6_THEMIS_1	23.4932
1	242709415	242711514	chr1:242709415-242711514	PLD5	Human_UP	L5-6_THEMIS_1	6.25291
2	1339321	1340466	chr2:1339321-1340466	MYT1L	Human_UP	OPC	8.92607
2	1720307	1721655	chr2:1720307-1721655	PXDN	Human_UP	L5-6_FEZF2_1	22.764
2	2311647	2312861	chr2:2311647-2312861	MYT1L	Human_UP	OPC	8.87377
2	7034288	7034641	chr2:7034288-7034641	CMPK2	Human_DOWN	L2-3_3	0.795465
2	7207473	7208921	chr2:7207473-7208921	CMPK2	Human_DOWN	L2-3_3	1.31353
2	8192379	8194350	chr2:8192379-8194350	ID2	Human_DOWN	L2-3_2	2.18612
2	9165119	9166268	chr2:9165119-9166268	ADAM17	Human_UP	L5-6_THEMIS_1	8.96534
2	9178134	9180341	chr2:9178134-9180341	ADAM17	Human_UP	L2-3_1	7.51593
2	9211935	9214216	chr2:9211935-9214216	ADAM17	Human_UP	L2-3_2	4.57598
2	9211935	9214216	chr2:9211935-9214216	ADAM17	Human_UP	L2-3_3	5.87671
2	9211935	9214216	chr2:9211935-9214216	ADAM17	Human_UP	L3-5_RORB_2	6.93642
2	9211935	9214216	chr2:9211935-9214216	ADAM17	Human_UP	L5-6_THEMIS_1	7.45589
2	9392586	9393368	chr2:9392586-9393368	ADAM17	Human_UP	L2-3_2	6.53437
2	9867257	9868256	chr2:9867257-9868256	ADAM17	Human_UP	L2-3_2	6.41162
2	10027957	10029864	chr2:10027957-10029864	ADAM17	Human_UP	L2-3_2	4.65012
2	11123988	11125173	chr2:11123988-11125173	ROCK2	Human_DOWN	Oligodendrocyte	1.07982
2	11232844	11234000	chr2:11232844-11234000	ROCK2	Human_DOWN	Oligodendrocyte	0.48562
2	11285247	11286697	chr2:11285247-11286697	ROCK2	Human_DOWN	Oligodendrocyte	0.426184
[truncated: 2,999 more rows]

## Sheet: S8_HAR
Supplementary Data S8: Publicly available human accelerated regions (HARs) and newly identified cortical HARs
[truncated: 13,189 more rows]

[truncated: 4 more sheets: S9_CRE-HAR, S10_MHS, S11_CRE-MHS, S12_corticalGene]
