# Supplementary material for: Human‐specific insights into candidate genes and boosted discoveries of novel loci illuminate roles of neuroglia in reading disorders
Source: Genes Brain Behav. 2024 May 16;23(3):e12899. doi: 10.1111/gbb.12899 (PMC11097622; doi:10.1111/gbb.12899)
Supplement: Supplementary file 4 — Table S1: Annotation of familial variants and loci with human‐specific features. Table S2: Annotation of GWAS variants and loci with human‐specific features. Table S3: Annotation of pleiotropic loci with human‐specific features. Table S4: Replication of GWAS loci associated with cortical morphology. Table S5: Variants within the SEMA3C hsCRE chr7:80918336‐80920558. Table S6: Variants within the DCDC2 microdeletion. [file GBB-23-e12899-s004.xlsx]

## Sheet: TableS1
Supplementary Table S1: Annotation of familial variants and loci with human-specific features*
variant type	chr	start	end	gene	PSIregion	hsGene	hsCRE	hsCRE-hsGene	HAR	CRE-HAR	MHS	CRE-MHS	corticalGene	pleiotropy
haplotype	2	75598693	75612607	MRPL19 - C2ORF3	no	yes	no	no	no	no	no	no	no	no
gene	3	78597238	79767909	ROBO1	yes	yes	yes	no	no	no	no	no	area, thickness	no
gene	3	134485724	134782559	CEP63	yes	no	yes	no	no	no	no	no	area, thickness	no
gene	6	24171755	24358052	DCDC2	yes	yes	yes	no	no	no	no	no	no	no
microdeletion	6	24325133	24327581	DCDC2	no	yes	no	no	no	no	no	no	no	no
gene	6	24544104	24646155	KIAA0319	yes	no	yes	chr6:24546179-24547565, upregulate DCDC2	no	no	no	no	no	no
gene	7	80742538	80919051	SEMA3C	no	yes	yes	multiple	no	no	rs76737144	no	area	no
deletion	7	111726108	112206407	DOCK4	yes	no	yes	no	chr7:111971318-111971441	no	rs73434215	no	no	no
deletion	15	20096416	20618872	multiple genes	yes	no	no	no	no	no	no	no	no	no
gene	15	55355248	55527102	DYX1C1	yes	no	no	no	no	no	no	no	no	no
gene	19	19211958	19252233	NCAN	no	yes	yes	no	no	no	no	no	no	no
deletion	21	46434479	46610553	multiple genes	yes	no	yes	chr21:46442761-46443421, upregulate PCNT	no	no	rs60412264, rs59308388	no	no	no
rs7619451	3	134545716		CEP63	no	no	no	no	no	no	no	no	n/a	no
rs144517871	7	80918075		SEMA3C	no	no	yes	chr7:80918336-80920558, upregulate SEMA3C	no	no	no	no	n/a	no
rs143835534	7	80918259		SEMA3C	no	no	yes	chr7:80918336-80920558, upregulate SEMA3C	no	no	no	no	n/a	no
rs146011974	19	19233884		NCAN	no	no	no	no	no	no	no	no	n/a	no
*: chr: chromosome; start (end): start (end) position of a locus; PSIregion: pre-defined primate-specific information region (Data S4); hsCRE: human-specific cis-regulatory element (Data S6);
HAR: human accelerated region (Data S8); CRE-HAR: cis-regulatory elements (CREs) overlap with HARs (Data S9); MHS: modern human specific variants (Data S10); CRE-MHS: CREs overlap with MHS (Data S11);
corticalGene: overlap with gene related to human cortical morphology development (Data S12);
pleiotropy: yes - overlapped with a pleiotropic locus, yes underscored if the pleiotropic locus replicated in cognitive traits;

## Sheet: TableS2
Supplementary Table S2: Annotation of GWAS variants and loci with human-specific features*
chr	start	end	Gene_name	PSIregion	hsGene	hsCRE	hsCRE-hsGene	HAR	CRE-HAR	MHS	CRE-MHS	corticalGene	pleiotropy
1	60001488	60127994	[C1orf87]	2	up	no	no	no	no	no	no	no	no
1	109301910	109505905	CYB561D1-[]-AMIGO1	1	up	9	no	no	no	no	no	3	yes
1	154865320	154947089	KCNN3--[]--PMVK	no	up, down	no	no	no	no	no	no	no	no
1	216541119	216752172	[ESRRG]	1	up	6	no	no	no	no	no	no	yes
2	27924674	28316652	[BABAM2]	2	no	no	no	no	no	no	no	1	yes
2	41311604	41578467	SLC8A1---[]---C2orf91	2	up, down	no	no	no	no	yes	no	no	no
2	102723556	102929986	[TMEM182]	1	down	4	3	no	no	yes	3	no	no
2	147084234	147139790	[]---ACVR2A	1	no	no	no	no	no	no	no	no	no
2	197627592	198090050	[RFTN2]	6	no	3	no	no	no	yes	no	8	no
2	198847430	199648897	[SATB2]	9	no	8	no	8	no	yes	no	no	yes
3	17179225	17607271	[TBC1D5]	1	no	6	no	no	no	yes	2	2	no
3	49698313	50171620	[SEMA3F]	4	no	8	no	6	no	no	no	26	yes
3	69742860	69854583	[MITF]	3	down	2	no	no	no	yes	no	1	no
3	85385110	85634450	[]---CADM2	4	no	3	no	no	no	no	no	1	yes
3	135906656	137033748	[PPP2R3A]	8	no	3	1	no	no	yes	no	5	yes
3	180387932	180607966	PEX5L---[]---TTC14	2	up, down	1	no	no	no	no	no	no	no
4	151335138	151799551	[FAM160A1]	2	no	11	4	no	no	yes	no	no	yes
5	156262899	156468342	[SGCD]	2	up	8	no	no	no	no	no	no	yes
5	165946335	166083158	[]	1	no	no	no	no	no	no	no	no	yes
5	171374384	171419147	TLX3--[]-NPM1	1	no	no	no	no	no	no	no	2	no
6	16937577	17031380	ATXN1---[]--STMND1	no	up	3	no	no	no	yes	no	no	yes
7	39260328	39369849	[POU6F2]	no	no	no	no	no	no	yes	no	no	no
7	69432153	69794940	[AUTS2]	6	no	1	no	7	no	no	no	2	no
7	72012882	72406628	[CALN1]	4	up, down	2	2	3	no	no	no	no	yes
7	107170552	107433878	[COG5]	2	no	1	no	no	no	yes	no	3	no
9	15538325	15975382	[CCDC171]	4	up	3	no	no	no	no	no	1	no
9	129078980	129187751	PTPA--[]--IER5L	no	no	no	no	no	no	yes	no	no	no
10	98012433	98268230	CRTAC1--[]--R3HCC1L	no	down	5	no	no	no	yes	no	no	no
10	103213304	103417157	[PCGF6]	1	no	2	no	no	no	yes	no	3	no
11	30144549	30396699	KCNA4---[]--FSHB	no	no	1	no	no	no	yes	no	1	no
11	111736327	112102299	[PPP2R1B]	2	no	3	no	6	no	yes	no	no	no
12	111270654	112442831	[SH2B3]	5	no	12	no	14	no	yes	2	30	yes
12	120566762	120823910	POP5--[]-CABP1	1	no	4	no	no	no	yes	1	no	yes
13	26513735	26550223	CDK8---[]--WASF3	no	no	1	no	no	no	no	no	no	no
14	99267617	99284930	[BCL11B]	no	down	1	no	no	no	yes	1	2	yes
17	36482449	36605343	[GGNBP2]	no	no	7	no	no	no	yes	2	no	yes
17	39234619	39666058	NEUROD2-[]--PPP1R1B	no	no	13	no	6	1	no	1	no	no
17	62967189	63465817	[TANC2]	3	no	2	no	2	no	yes	no	1	yes
19	39304010	39387366	GMFG-[]-SAMD4B	no	no	9	1	4	no	no	no	no	no
20	32505711	32806826	[DNMT3B]	1	no	9	no	3	no	no	no	6	yes
20	48915280	49198690	[ARFGEF2]	4	no	2	no	no	no	no	no	3	yes
X	145932067	146101024	TMEM257---[]---CXorf51B	2	no	no	no	no	no	no	no	no	no
*: chr: chromosome; start (end): start (end) position of a locus; PSIregion: pre-defined primate-specific information region (Data S4); hsCRE: human-specific cis-regulatory element (Data S6);
HAR: human accelerated region (Data S8); CRE-HAR: cis-regulatory elements (CREs) overlap with HARs (Data S9); MHS: modern human specific variants (Data S10); CRE-MHS: CREs overlap with MHS (Data S11);
corticalGene: overlap with gene related to human cortical morphology development (Data S12);
pleiotropy: yes - overlapped with a pleiotropic locus, yes underscored if the pleiotropic locus replicated in cognitive traits;

## Sheet: TableS3
Supplementary Table S3: Annotation of pleiotropic loci with human-specific features*
chr	start	end	rep_cognitive	PSIregion	hsCRE	hsCRE-hsGene	HAR	CRE-HAR	MHS	CRE-MHS	corticalGene
1	6001588	6042541	yes	no	no	no	no	no	no	no	no
1	8351151	8772885	no	5	8	no	6	no	no	no	2
1	19659516	19699979	no	no	no	no	no	no	no	no	no
1	20449006	21211069	no	6	14	no	no	no	1	1	3
1	23252434	23389203	no	2	no	no	no	no	no	no	no
1	26667754	26972073	no	4	6	no	no	no	1	2	no
1	31599302	31675132	yes	no	no	no	no	no	no	no	no
1	36215772	36356711	no	1	3	no	6	1	no	no	no
1	36620881	36795484	yes	2	1	no	no	no	1	no	no
1	41284976	41385743	yes	no	no	no	no	no	no	no	no
1	43489529	44014421	yes	3	9	no	11	no	no	no	3
1	47193773	47242440	no	no	1	no	no	no	no	no	1
1	48967071	50126179	no	8	1	no	1	no	1	no	3
1	53190621	53286968	yes	1	no	no	no	no	no	no	8
1	67830421	67915338	no	1	3	no	no	no	no	no	no
1	68703880	68973094	no	2	1	no	no	no	no	no	no
1	71441857	72493356	yes	9	12	no	no	no	1	no	no
1	74008223	74236266	no	1	1	no	no	no	no	no	no
1	74823731	75527717	yes	3	2	no	no	no	no	no	no
1	77524238	78042625	no	4	no	no	no	no	1	no	no
1	90324583	90339569	no	no	no	no	no	no	no	no	no
1	95685983	95782974	no	no	2	no	1	1	no	no	no
1	96179598	96567092	yes	3	5	no	no	no	no	no	no
1	97823025	98199396	no	3	6	no	no	no	1	2	no
1	109298007	109532986	yes	1	9	no	no	no	no	no	3
1	153786086	154263976	no	5	3	no	no	no	no	no	22
1	171666864	171908606	no	no	2	no	no	no	1	no	no
1	173578520	175039796	no	12	16	no	no	no	1	no	no
1	175316631	175416730	no	1	no	no	no	no	no	no	no
1	175933524	176429928	no	5	no	no	6	no	no	no	no
1	181654155	181778213	no	no	no	no	1	no	1	no	no
1	183312569	183457623	yes	no	6	no	no	no	no	no	no
1	197373250	197844428	yes	5	2	no	no	no	1	no	4
1	201785592	201948381	no	1	no	no	no	no	no	no	2
1	202252477	202488941	no	4	1	no	1	no	no	no	no
1	205700194	205832744	yes	1	2	no	5	no	no	no	8
1	213971515	213990630	no	no	no	no	no	no	no	no	no
1	216656511	216715447	yes	1	no	no	no	no	no	no	no
1	225436314	225655238	no	1	3	1	no	no	1	no	no
1	226812310	226899236	no	1	no	no	1	no	1	no	no
1	230094422	230125694	no	no	no	no	no	no	no	no	no
1	243101449	243448748	yes	7	6	no	6	1	no	no	4
2	4774810	4906262	no	no	no	no	no	no	no	no	no
2	10837459	10848636	no	no	1	no	no	no	no	no	no
2	17258520	17376008	yes	1	no	no	7	no	no	no	no
2	22207923	22243299	yes	no	no	no	no	no	no	no	no
2	23369447	23388567	no	no	no	no	no	no	no	no	no
2	23656398	24405455	no	2	4	no	9	no	1	no	6
2	24859404	25117741	no	2	7	no	8	2	no	no	no
2	27887413	28315130	no	2	2	no	no	no	no	no	2
2	31532655	32633570	no	8	2	no	1	no	1	no	1
2	36832319	37039749	no	2	no	no	no	no	no	no	6
2	44363428	44947629	no	6	4	1	11	no	1	no	1
2	50660705	51080108	no	3	8	6	5	1	no	no	no
2	56186118	56269454	yes	1	no	no	no	no	no	no	no
2	57022538	57181325	no	1	no	no	no	no	no	no	no
2	57715190	58966955	no	12	10	no	5	1	1	no	4
2	59519250	59875633	no	4	no	no	2	no	no	no	no
2	60376815	60499292	yes	1	1	no	no	no	1	no	2
2	61120945	61624710	yes	2	no	no	no	no	1	no	no
2	63090381	64143452	no	10	4	no	6	no	1	no	no
2	71273961	71452644	yes	2	2	no	no	no	1	no	no
2	73131164	73807058	yes	1	1	no	no	no	1	no	no
2	99960959	100430712	yes	10	6	1	no	no	1	no	1
2	100703250	100721916	no	no	1	no	no	no	no	no	no
2	103439996	103864867	no	4	2	no	no	no	1	1	no
2	112431756	112479074	no	no	no	no	no	no	no	no	no
2	123528684	123769225	no	1	3	no	no	no	no	no	no
2	136399475	136871526	yes	4	6	1	no	no	1	no	no
2	141763396	142124481	no	5	4	no	no	no	1	no	no
2	143386839	143514807	no	no	no	no	no	no	no	no	1
2	147629813	148199015	no	3	4	no	no	no	1	no	2
2	154796641	155613758	yes	4	2	no	no	no	1	no	no
2	156150611	156691855	no	9	1	no	7	no	no	no	no
2	160426887	160506319	yes	3	no	no	no	no	no	no	no
2	161009390	161238492	yes	no	5	no	no	no	no	no	no
2	161940007	162053713	yes	1	2	no	no	no	1	no	4
2	163846629	164085231	no	1	1	no	no	no	1	no	no
2	165288128	165343822	yes	no	no	no	no	no	no	no	no
2	175557277	175576723	no	2	no	no	no	no	no	no	no
2	175853013	175863106	no	no	no	no	no	no	no	no	no
2	179850608	179850608	yes	no	no	no	no	no	no	no	no
2	182488556	182540319	no	no	no	no	no	no	no	no	no
2	184542156	184939854	no	2	4	no	no	no	no	no	no
2	185329313	185375902	no	no	no	no	no	no	no	no	no
2	192012520	192073705	no	no	1	no	no	no	1	1	no
2	198317746	200379538	no	17	22	no	14	no	1	no	2
2	202774672	203331895	no	5	no	no	no	no	1	no	12
2	207345927	207446103	no	2	2	no	2	1	no	no	no
2	211725261	211904054	no	1	no	no	no	no	no	no	no
2	214144320	214211182	no	no	no	no	no	no	no	no	no
2	214559615	214650973	no	4	no	no	no	no	no	no	no
2	231554955	231596824	no	1	3	no	no	no	no	no	no
2	235861510	235926139	no	1	3	no	2	2	no	no	2
3	7838869	7848213	no	no	no	no	no	no	no	no	no
3	16675064	17077746	yes	1	8	1	6	no	1	no	no
3	23797714	24038304	no	1	2	no	no	no	no	no	no
3	31513321	31677304	no	3	2	no	no	no	no	no	no
3	35478774	35736356	no	1	5	no	6	1	no	no	no
3	46941247	47538475	no	5	4	no	6	no	1	no	8
3	48136339	50515435	yes	22	48	10	6	no	1	1	110
3	52183072	53193775	yes	6	10	no	14	no	1	2	36
3	63609476	63625478	no	no	no	no	no	no	no	no	no
3	64891102	64905424	yes	no	no	no	no	no	no	no	no
3	70979605	71071650	no	no	no	no	no	no	no	no	2
3	71431976	71635694	no	2	5	no	no	no	1	4	2
3	74828114	75262079	no	12	2	no	no	no	1	no	no
3	78455996	78528720	no	1	no	no	no	no	no	no	no
3	81461515	82224010	no	9	23	no	6	no	1	no	no
3	84719937	85909804	no	14	8	no	9	no	1	no	1
3	107462587	107660990	no	3	no	no	12	no	1	no	no
3	117235303	117291762	no	no	no	no	no	no	no	no	1
3	117775117	118053189	no	1	4	no	6	1	1	no	1
3	123994119	124219370	no	1	4	no	2	no	1	no	1
3	134975594	135010695	no	no	no	no	no	no	no	no	2
3	135900743	137053297	no	9	3	1	no	no	1	no	5
3	150392795	150402626	no	no	no	no	no	no	no	no	no
3	155552491	155708670	no	no	4	2	no	no	1	no	no
4	703059	791317	no	1	2	no	no	no	1	no	no
4	2529407	2758303	yes	2	3	no	no	no	1	no	no
4	3140933	3271283	yes	1	6	no	no	no	1	no	no
4	17783699	18033627	no	no	no	no	no	no	no	no	no
4	25340984	25407216	no	no	no	no	no	no	no	no	no
4	28545858	28659341	no	1	no	no	no	no	no	no	no
4	36739634	36917307	no	2	1	no	no	no	no	no	no
4	39816902	40162909	no	no	no	no	no	no	no	no	no
4	42034441	42182357	no	1	no	no	6	no	no	no	no
4	46369203	46540918	yes	3	2	no	6	no	1	no	no
4	55363436	55590653	no	no	no	no	6	no	no	no	1
4	64840116	65378651	no	7	11	no	5	1	1	no	no
4	89761420	89922358	no	2	4	4	6	no	no	no	no
4	101781207	102467284	yes	8	4	no	no	no	1	no	1
4	104012596	104132856	yes	no	1	no	no	no	no	no	no
4	105089276	105558816	yes	2	1	no	no	no	1	no	no
4	117896197	118654429	yes	2	9	2	no	no	no	no	4
4	122201701	122626386	no	4	no	no	no	no	1	no	no
4	137989284	138180047	no	2	1	no	no	no	1	no	no
4	146852654	147049540	no	2	4	no	no	no	no	no	no
4	148069209	148091643	no	no	1	no	no	no	no	no	no
4	151335138	151831261	yes	2	11	4	no	no	1	no	no
4	164412537	164504516	no	3	no	no	no	no	no	no	no
4	165215717	165329072	yes	no	1	no	no	no	no	no	no
4	182240625	182246383	no	1	no	no	no	no	no	no	no
5	7493064	7543925	no	1	no	no	no	no	1	no	no
5	12017803	12490617	no	4	1	no	no	no	1	no	no
5	13000203	13596342	no	4	15	no	no	no	no	no	no
5	22474492	22656032	no	3	7	no	no	no	no	no	no
5	24013458	24254149	no	no	2	no	2	no	no	no	no
5	24938087	25299861	no	2	2	no	no	no	1	no	no
5	26966561	27055258	no	1	3	no	no	no	1	no	no
5	30813195	30880070	no	3	2	no	no	no	no	no	no
5	45492296	46404965	no	1	3	no	no	no	1	1	no
5	58815276	58859528	no	1	1	no	5	no	no	no	no
5	63695975	63744946	yes	no	1	no	no	no	no	no	no
5	65466962	65714937	no	3	2	no	no	no	1	no	2
5	81803666	81880028	yes	no	no	no	no	no	no	no	no
5	88144680	88916436	yes	6	3	no	8	no	no	no	3
5	89919844	89954358	no	no	no	no	no	no	no	no	no
5	93163761	94362855	no	8	10	no	1	no	1	1	8
5	94870497	94904006	no	no	no	no	no	no	no	no	2
5	100306235	101256141	no	5	4	no	no	no	1	no	no
5	102326682	103541231	no	7	20	no	5	no	1	2	6
5	107809623	108570451	yes	4	1	no	3	no	1	no	2
5	111644998	111727161	no	no	3	no	no	no	no	no	no
5	112653249	112966635	no	3	2	no	no	no	1	no	2
5	134491924	134568907	no	1	8	no	no	no	no	no	no
5	138111309	138529179	no	2	2	no	no	no	1	1	1
5	140135809	140337403	no	no	4	1	3	no	no	no	no
5	140633789	140966883	no	1	3	no	no	no	no	no	no
5	147055600	147094665	no	no	1	no	no	no	no	no	no
5	148457046	148476959	no	no	no	no	no	no	no	no	no
5	152508218	153231001	yes	16	4	no	no	no	no	no	no
5	154215258	154307884	no	1	3	no	no	no	no	no	no
5	156304418	156441432	no	1	6	no	no	no	no	no	no
5	161812980	162010017	yes	1	no	no	no	no	no	no	no
5	165038313	165251940	no	3	3	no	no	no	no	no	no
5	165946205	166092766	no	1	no	no	no	no	no	no	no
5	166528250	166849545	yes	2	2	no	no	no	1	no	no
5	177421018	177474004	no	1	1	no	no	no	1	no	no
6	3446029	3470267	yes	no	no	no	no	no	no	no	no
6	11470461	11614387	no	1	2	1	16	1	no	no	no
6	11976278	12035096	no	no	no	no	no	no	no	no	no
6	16923642	17005008	yes	no	1	no	no	no	1	no	no
6	18713409	19316597	yes	6	9	no	6	no	no	no	no
6	25038214	32996171	no	51	115	9	31	1	1	5	280
6	33305521	33675969	no	2	11	no	no	no	no	no	5
6	43131762	43290499	no	1	1	no	no	no	no	no	no
6	75727882	75913247	no	no	no	no	2	no	1	no	no
6	97111031	97294474	no	1	2	no	5	no	no	no	no
6	97766938	98395147	yes	5	3	no	12	2	1	1	no
6	100461522	100825273	no	2	2	no	no	no	1	no	no
6	104916546	105027379	no	2	1	1	no	no	no	no	1
6	108535175	108699129	yes	1	no	no	5	no	no	no	2
6	115101632	115614634	no	6	10	no	no	no	no	no	no
6	126337897	126759555	no	3	2	no	no	no	1	2	2
6	127980836	128012537	yes	no	no	no	no	no	1	no	no
6	130815173	130981333	no	1	2	no	6	1	no	no	2
6	152451359	152514685	no	no	no	no	no	no	no	no	no
6	155565125	155592357	yes	no	no	no	no	no	no	no	no
6	158228321	158416590	no	3	1	no	3	no	1	no	no
6	162512102	162794580	no	5	1	no	6	no	no	no	no
7	472328	524944	no	no	no	no	no	no	no	no	no
7	1789894	2071215	no	2	no	no	no	no	no	no	no
7	11460425	11465666	yes	no	no	no	no	no	no	no	no
7	11815477	11925433	no	no	2	no	no	no	1	1	no
7	12175936	12246424	yes	no	no	no	no	no	no	no	1
7	39058692	39151828	no	1	3	no	5	no	no	no	no
7	44725912	44892939	no	no	no	no	no	no	1	no	no
7	69797765	70580955	no	9	1	no	no	no	no	no	2
7	72075974	72407950	no	2	2	2	3	no	no	no	no
7	82468608	83312547	no	5	12	no	2	no	1	no	no
7	86569502	86711181	no	no	2	no	no	no	1	1	no
7	97725638	98410147	no	2	11	no	7	1	no	no	no
7	99423183	99742426	no	1	1	no	no	no	1	no	2
7	104890301	105456002	yes	5	7	no	no	no	1	no	no
7	114197016	114796071	no	8	6	no	no	no	1	no	2
7	115295996	115476472	no	3	2	no	6	1	no	no	no
7	117854779	118585885	no	6	8	no	8	no	1	no	no
7	123944333	124123352	no	3	3	no	1	no	no	no	no
7	126340736	126873571	no	3	13	no	no	no	1	2	no
7	127305456	128143512	no	7	8	no	21	1	1	no	2
7	128733555	128779624	no	no	no	no	no	no	no	no	no
7	133144251	134119209	yes	8	3	no	1	no	1	no	1
7	136911710	136939573	no	no	no	no	no	no	no	no	no
7	137354582	137396779	no	no	no	no	no	no	no	no	1
8	5068623	5096920	no	1	1	no	no	no	no	no	no
8	8230708	12037975	no	22	92	5	31	3	1	4	50
8	14090987	14168266	yes	no	no	no	no	no	no	no	no
8	21065724	21158829	yes	2	7	no	no	no	1	no	no
8	30960723	31169798	yes	1	no	no	no	no	no	no	no
8	57546452	57673850	no	1	6	no	no	no	1	1	no
8	63363557	64328027	yes	9	15	no	5	1	1	no	no
8	65550328	65761233	yes	2	7	no	no	no	1	no	no
8	75679645	75784741	no	1	1	no	no	no	no	no	no
8	84708088	84913764	yes	2	1	no	no	no	no	no	no
8	91516795	91796623	no	3	5	no	1	no	1	no	no
8	109587830	109633504	no	1	no	no	no	no	no	no	2
8	114902928	115031429	no	no	no	no	no	no	no	no	no
8	117817847	118007499	no	3	2	no	6	1	1	3	2
8	132766539	132901280	no	2	2	no	no	no	1	no	2
8	136009977	136079704	yes	1	3	no	no	no	no	no	no
8	140594585	140708215	no	1	6	no	no	no	1	1	no
8	141605122	141641609	no	no	no	no	no	no	no	no	no
8	141988807	142668501	yes	3	20	no	3	no	1	1	no
9	4119707	4148531	no	no	no	no	no	no	no	no	no
9	11267514	11884423	no	6	6	no	5	1	1	1	no
9	13778682	13784185	no	no	no	no	no	no	no	no	no
9	19554548	19601889	no	no	no	no	no	no	1	no	no
9	23178793	23419887	no	3	3	no	3	no	1	no	no
9	23695501	23849299	yes	1	1	no	6	no	1	1	no
9	74173111	74544799	no	2	7	no	no	1	1	no	no
9	81906466	82514916	no	6	9	no	no	no	no	no	no
9	83753745	84052078	yes	4	no	no	no	no	no	no	no
9	93399600	93709816	no	2	3	no	no	no	no	no	2
9	95448659	95552024	no	no	1	no	no	no	no	no	2
9	119893005	119914050	yes	no	no	no	no	no	no	no	no
9	121858201	121882016	no	no	2	no	no	no	no	no	no
9	123543905	123685997	no	no	2	no	no	no	no	no	2
9	125030606	125372936	no	3	2	no	no	no	no	no	no
9	131813751	131823405	no	no	no	no	no	no	no	no	no
9	137348274	137383754	no	no	no	no	no	no	no	no	no
10	10793978	11090087	no	3	8	no	6	no	1	1	no
10	21491851	21999203	no	2	2	no	no	no	1	no	8
10	22519915	22568408	no	no	no	no	no	no	no	no	no
10	23998259	24033934	no	no	no	no	no	no	no	no	no
10	33374306	33401201	yes	no	no	no	no	no	no	no	no
10	63115551	63640592	yes	2	15	no	no	no	no	no	6
10	65053306	65556250	no	1	1	no	1	no	no	no	no
10	80454830	80546574	yes	2	7	no	no	no	no	no	no
10	91307387	91373094	no	no	no	no	no	no	1	no	no
10	91682466	91682844	no	no	no	no	no	no	no	no	no
10	97207479	97339640	no	no	1	no	no	no	1	no	2
10	101733469	103300139	yes	7	26	2	6	no	1	no	26
10	104646096	105979074	no	12	29	no	10	2	1	1	no
10	113111835	113144775	no	no	no	no	5	no	no	no	2
10	116854419	117018568	no	1	4	2	no	no	1	no	4
10	122368474	122439069	yes	no	no	no	no	no	no	no	no
10	123665981	123668548	yes	no	no	no	no	no	no	no	no
11	8845795	9051397	no	3	no	no	no	no	1	no	2
11	13209086	13347683	yes	no	5	1	4	no	1	no	no
11	16234803	16361336	no	no	no	no	no	no	no	no	2
11	20107765	20107765	no	no	no	no	no	no	no	no	2
11	27490451	27726946	no	1	9	no	no	no	no	no	1
11	28357913	28672893	yes	2	3	no	no	no	1	no	no
11	31110710	31835107	no	7	10	no	2	no	1	no	8
11	45991799	56029655	no	16	34	1	7	no	1	3	48
11	57601535	58073263	yes	2	10	no	no	no	no	no	6
11	61194987	61507191	no	3	15	no	no	no	1	4	no
11	66298878	67035216	no	7	18	1	6	no	1	2	2
11	88753467	89324933	yes	4	3	no	1	no	no	no	no
11	90141594	90302896	no	2	no	no	no	no	no	no	no
11	90660419	90803796	no	no	no	no	3	no	no	no	no
11	95700897	95947864	yes	no	2	no	4	no	no	no	6
11	112917749	113956381	yes	5	16	no	7	1	1	no	2
11	115061807	115105744	no	no	1	no	no	no	no	no	no
11	127074613	127122826	yes	1	no	no	no	no	1	no	no
11	133288646	133314557	no	1	1	no	1	no	1	no	no
11	133837614	133983113	no	2	8	no	no	no	1	2	no
11	134420138	134427451	no	no	2	no	no	no	no	no	no
12	2183246	2304637	no	4	5	no	no	no	1	4	no
12	15205659	15408865	yes	2	1	no	no	no	1	no	no
12	16157882	16176119	no	no	no	no	no	no	no	no	no
12	16590283	16603574	yes	no	no	no	no	no	no	no	no
12	17438369	17469137	no	1	1	no	no	no	no	no	no
12	23513050	23549285	no	no	no	no	no	no	no	no	1
12	48991896	49761617	no	5	9	no	6	no	1	no	11
12	56862596	57457399	no	1	9	no	no	no	1	no	no
12	60749674	60911144	no	1	no	no	no	no	no	no	no
12	72254297	72304500	no	1	1	no	no	no	no	no	no
12	79129712	79319654	yes	7	1	no	5	no	1	no	1
12	81681515	81997585	yes	5	5	no	no	no	no	no	no
12	98963473	99297670	no	4	1	no	7	no	1	no	no
12	108120524	108239872	no	no	no	no	no	no	1	no	no
12	109411492	109645420	no	1	1	no	no	no	1	no	no
12	111380683	112506946	no	6	13	no	14	no	1	3	28
12	117215033	117261700	no	no	no	no	no	no	no	no	no
12	120615241	120747342	yes	no	3	no	no	no	1	1	no
12	121897428	123424401	no	13	25	no	15	no	1	6	17
13	31126786	31255029	no	1	3	no	no	no	no	no	no
13	36460079	36511117	no	no	no	no	no	no	no	no	no
13	43817800	43917219	no	1	no	no	no	no	no	no	no
13	49266755	49344039	yes	no	2	no	no	no	no	no	no
13	55064459	55690428	no	2	1	no	no	no	1	no	no
13	56556253	56841744	no	2	no	no	no	no	no	no	no
13	57676188	59132009	no	10	11	no	no	no	1	no	no
13	65928508	66150527	no	2	1	no	1	1	no	no	no
13	66403095	66446825	no	2	no	no	no	no	no	no	no
13	68406856	69120748	no	3	1	no	no	no	no	no	no
13	75933351	75980407	no	no	no	no	no	no	no	no	no
13	98438583	98584029	no	1	15	2	no	no	1	no	no
13	105923214	105990124	yes	no	4	no	no	no	no	no	no
13	111973156	111979850	no	no	2	no	no	no	no	no	no
14	28764929	28785749	yes	no	no	no	no	no	no	no	4
14	29067790	29221307	yes	no	1	no	no	no	no	no	no
14	29559140	29721627	yes	no	3	no	1	no	1	no	no
14	32789858	32840289	yes	1	1	no	no	no	1	no	no
14	36522975	36604285	yes	no	no	no	no	no	no	no	no
14	41567119	42215614	no	5	6	no	no	no	1	no	no
14	69015845	69273766	no	no	12	no	no	no	1	7	no
14	71290701	71745231	no	5	15	no	no	no	1	2	no
14	72915914	73244026	no	3	6	1	no	no	1	no	no
14	74591106	74940669	no	1	5	no	4	no	1	no	10
14	98065269	98204512	yes	2	no	no	no	no	no	no	no
14	99233743	99284930	yes	no	1	no	no	no	1	1	2
14	103356350	103719715	yes	3	4	no	7	no	1	no	17
15	46013186	46293897	yes	3	3	no	5	2	1	no	no
15	47072813	47790635	no	9	5	1	2	no	1	2	no
15	61522125	61532738	no	1	no	no	no	no	no	no	no
15	77703521	77864411	yes	1	3	no	no	no	no	no	no
15	82191531	82668307	yes	2	3	no	no	no	no	no	no
15	87366884	87488876	yes	no	no	no	no	no	no	no	no
15	90873320	90885812	no	no	1	no	no	no	no	no	4
15	97716386	97795294	no	1	3	no	no	no	no	no	no
16	563147	645287	no	3	10	no	5	3	no	no	2
16	5024424	5037821	no	no	3	no	no	no	no	no	no
16	5735431	5787326	yes	2	1	no	no	no	no	no	no
16	7588595	7710164	yes	1	no	no	no	no	1	no	no
16	9841420	10173380	no	1	no	no	4	no	1	no	no
16	12087222	12153971	yes	no	2	no	no	no	1	no	no
16	13807480	13828770	no	no	no	no	no	no	no	no	no
16	19767253	19969609	yes	no	no	no	no	no	no	no	no
16	24677140	24868642	yes	no	no	no	no	no	1	no	2
16	27446197	27783006	no	1	10	1	9	no	1	no	no
16	28319647	28996758	yes	no	4	no	3	1	no	no	35
16	29912189	31144137	no	3	56	no	no	no	1	1	38
16	50880795	50975403	yes	1	no	no	3	no	1	no	no
16	53361529	53504245	yes	no	1	no	no	no	1	no	no
16	54202910	54276769	no	2	no	no	no	no	no	no	no
16	56051854	56198717	no	no	1	no	no	no	no	no	no
16	70666809	70722278	yes	no	2	no	no	no	1	no	no
16	71373627	72788397	no	14	16	9	2	no	1	no	1
16	73830763	73877458	no	1	1	no	no	no	no	no	no
16	82560059	82633318	no	1	5	no	6	no	1	no	no
16	87352769	87478309	no	no	5	no	no	no	no	no	2
17	1333662	1405926	no	1	no	no	no	no	no	no	no
17	2570243	2710468	no	2	4	no	no	no	no	no	no
17	8133246	8292157	no	1	14	no	no	no	no	no	no
17	11296962	11330878	no	no	1	no	no	no	1	no	no
17	17615723	17821475	yes	no	11	no	8	no	1	1	3
17	19894556	20467502	no	3	12	no	2	no	1	no	5
17	36479673	36604622	no	no	7	no	no	no	1	2	no
17	39971928	40062752	no	no	6	no	no	no	no	no	1
17	44317872	44489753	no	1	8	2	no	no	no	no	1
17	45321692	46797087	yes	4	78	49	no	no	1	1	22
17	48758267	49068486	no	4	4	no	no	no	no	no	10
17	58448735	59118592	yes	10	6	no	2	no	no	no	no
17	62967189	63929073	no	5	10	no	2	no	1	no	8
17	79794855	79826944	yes	no	1	no	no	no	1	no	2
17	80476148	80476148	no	no	no	no	no	no	no	no	no
17	81071966	81123969	no	1	4	no	no	no	no	no	no
18	23492292	23585199	no	no	4	no	no	no	1	1	no
18	33597049	33842648	yes	no	6	no	no	no	1	no	no
18	36802874	37261740	no	4	2	no	3	no	1	no	no
18	37540169	37838393	no	4	9	no	20	3	1	no	no
18	39318495	39376907	no	1	1	no	no	no	no	no	no
18	40114686	40197612	no	3	no	no	no	no	no	no	no
18	52831739	53532793	yes	7	9	no	5	no	1	1	1
18	54850675	55894954	yes	5	7	no	16	no	1	2	2
18	60065186	60247446	no	2	9	no	no	no	no	no	no
18	65740064	65949397	no	2	2	no	no	no	1	no	no
18	75410643	75539049	no	1	no	no	no	no	1	no	no
18	79791586	79820712	no	no	no	no	no	no	no	no	no
19	712872	743362	no	no	1	no	no	no	no	no	no
19	2324061	2363458	yes	no	1	no	no	no	1	no	no
19	4006435	4085898	yes	1	9	no	no	no	1	no	no
19	4943503	4969188	no	no	2	no	no	no	no	no	1
19	12408896	12515647	no	1	1	no	no	no	no	no	no
19	12981771	13003620	yes	no	1	no	no	no	no	no	2
19	17715603	17764946	no	no	3	no	no	no	no	no	no
19	18098374	18360800	no	1	12	no	no	no	no	no	2
19	31338997	31718003	yes	3	4	no	no	no	1	1	no
19	32327504	32501949	no	3	7	no	no	no	no	no	no
19	33393505	33533344	no	2	13	no	5	no	1	1	no
19	44883210	44924977	yes	1	4	no	no	no	no	no	1
19	45616745	45639716	no	no	no	no	no	no	no	no	no
19	49591166	49657834	no	no	7	1	no	no	no	no	1
19	50438550	50480673	no	3	1	no	no	no	no	no	no
20	32103140	32511508	no	4	5	no	12	no	no	no	6
20	34321250	34952726	no	8	3	no	no	no	1	no	7
20	35587861	36010774	yes	5	6	no	no	no	no	no	8
20	43327811	43387880	no	no	1	no	no	no	no	no	no
20	44762545	44896842	no	3	no	no	no	no	no	no	no
20	46051773	46120612	yes	no	2	no	no	no	no	no	no
20	48794919	49386516	yes	7	16	3	1	no	1	1	3
20	62545768	62547989	no	no	no	no	no	no	no	no	no
21	40091950	40101818	no	no	no	no	no	no	no	no	no
22	25985715	26015150	no	no	no	no	no	no	no	no	no
22	26540931	26576295	no	no	no	no	no	no	no	no	no
22	29276304	30198814	no	7	21	1	no	no	1	no	6
22	39376463	39647162	yes	1	11	no	no	no	1	no	no
22	40819668	42188606	no	13	27	no	12	1	1	1	no
*: chr: chromosome; start (end): start (end) position of a locus; PSIregion: pre-defined primate-specific information region (Data S4); hsCRE: human-specific cis-regulatory element (Data S6);
HAR: human accelerated region (Data S8); CRE-HAR: cis-regulatory elements (CREs) overlap with HARs (Data S9); MHS: modern human specific variants (Data S10);
CRE-MHS: CREs overlap with MHS (Data S11); corticalGene: overlap with gene related to human cortical morphology development (Data S12);
pleiotropy: yes - overlapped with a pleiotropic locus, yes underscored if the pleiotropic locus replicated in cognitive traits;
rep_cognitive: replicated in cognitive traits;
hsGene not mapped owing to no gene names assigned to the pleiotropic loci

## Sheet: TableS4
Supplementary Table S4: Replication of GWAS loci associated with cortical morphology*
GWAS significant SNP	chr	hg38_position	replication_cohort	gene	pleiotropic	pleiotropic_repliication
rs72916919	2	197627592	NeuroDys	RFTN2	no	no
rs72916919	2	197627592	GenLang_spelling	RFTN2	no	no
rs2624839	3	50164798	CRS	SEMA3F	yes	cognitive
rs2624839	3	50164798	GenLang_spelling	SEMA3F	yes	cognitive
rs707534 (proxy for rs11393101)	20	49035801	GenLang_reading	ARFGEF2	yes	cognitive
rs707534 (proxy for rs11393101)	20	49035801	NeuroDys	ARFGEF2	yes	cognitive
rs707534 (proxy for rs11393101)	20	49035801	GenLang_spelling	ARFGEF2	yes	cognitive
*: replication data source: the orginal Supplementary Tables 4 to 5 for GenLang, NeuroDys and CRS cohort respectively
NeuroDys: Dyslexia genes and neurobiological pathways cohort
GenLang_spelling (reading): GenLang Consortium spelling (reading) cohort
CRS: Chinese Reading Study
pleiotropic: if any overlap with a known pleiotropic locus? (Supplementary Data S3)
pleiotropic_replication: if the pleiotropic locus replicated? (Supplementary Data S3)

## Sheet: TableS5_hsCRE
Supplementary Table S5: Variants within the SEMA3C hsCRE chr7:80918336-80920558*
variant	position	age	MAF_ALFA	MAF_European	MAF_African
rs75208901	80918151	5263.4	0.05038	0.05612	0.012
rs13238667	80918333	17325.6	0.22858	0.2644	0.0877
rs370294707	80918386	260.5	7e-05	0	0
rs564263256	80918719	260.5	0.00027	0.00035	0
rs73709368	80918783	726.4	0.00824	0.0003	0.0231
rs28372719	80919233	9362	0.03616	0.00434	0.1847
rs28372718	80919250	9929.9	0.04924	0.03455	0.1194
rs540793691	80919294	6985.2	0.00153	0	0.0071
rs550456906	80919375	681.4	7e-05	0	0
rs188742872	80919404	669.8	0.00014	0	0
rs3762016	80919727	18383.7	0.0667	0.02947	0.2383
rs111411762	80919840	2081.4	0.00515	0.00611	0
rs369697441	80919870	406.1	0.00028	0	0
rs3762017	80920219	12598.9	0.398	0.4755	0.0297
*: MAF: minor allele frequency; ALFA: Allele Frequency Aggregator, the ALFA project
provide aggregate allele frequency from dbGaP; age: median age in generations
(25 years per generation) calculated using combined data and Joint clock

## Sheet: TableS6_DCDC2
Supplementary Table S6: Variants within the DCDC2 microdeletion*
variant	position	age	MAF_ALFA	MAF_European	MAF_African
rs1417740	24325399	41082.8	0.5875	0.63067	0.2652
rs12211069	24325655	18905.5	0.05821	0.0715	0.0044
rs149425020	24326190	1489.4	0.00596	0.0002	0.0251
rs76104407	24326358	1696.7	0.01498	0.01986	0
rs77165612	24326379	4154.1	0.00093	0.0001	0.0024
rs7766737	24326623	38035.3	0.25095	0.19749	0.4854
rs73382211	24326817	2662.1	0.0206	0.0019	0.112
rs73727530	24326912	15443.2	0.06806	0.07483	0.0278
rs62400443	24327090	1850.9	0.06046	0.0741	0.0135
rs80210046	24327185	1432.9	0.04139	0.04819	0.0095
rs1539044	24327273	55064.2	0.04185	0.04953	0.0198
rs77392804	24327453	26987.1	0.0773	0.1108	0
rs58467060	24327483	29722	0.10481	0.07569	0.2425
rs9467113	24327488	40847.8	0.29447	0.24575	0.5416
rs78398836	24327495	24058.4	0.02381	0.03228	0
*: MAF: minor allele frequency; ALFA: Allele Frequency Aggregator, the ALFA project
provide aggregate allele frequency from dbGaP; age: median age in generations
(25 years per generation) calculated using combined data and Joint clock
